# Supplementary material for: Proline-, Glutamic Acid-, Leucine-Rich Protein 1 (PELP1): Diversity, Structural Conservation, and Evolutionary Origins Across the Species
Source: Int J Mol Sci. 2025 Dec 12;26(24):11989. doi: 10.3390/ijms262411989 (PMC12733202; doi:10.3390/ijms262411989)
Supplement: Supplementary file 1 [file ijms-26-11989-s001.zip]

Archive with 6 entries (6 files):
- Figure S1.pdf
- Figure S2.pdf
- Supplementary Dataset S3.xlsx
- Supplementary Dataset S1.pdf
- Supplementary Dataset S2.xlsx
- Supplementary Tables S1-S8.xlsx
