# Supplementary material for: Proline-, Glutamic Acid-, Leucine-Rich Protein 1 (PELP1): Diversity, Structural Conservation, and Evolutionary Origins Across the Species
Source: Int J Mol Sci. 2025 Dec 12;26(24):11989. doi: 10.3390/ijms262411989 (PMC12733202; doi:10.3390/ijms262411989)
Supplement: Supplementary file 1 [file ijms-26-11989-s001.zip › Supplementary Dataset S3.xlsx]

## Sheet: AA Enrichment
Amino Acid	Count (n_i)	Protein Length (L)	Observed Frequency f_i = n_i/L	Background Frequency b_i	Expected Count E_i = L*b_i	Fold Enrichment f_i/b_i	log2(Fold Enrichment)	% Enrichment ((f_i-b_i)/b_i*100)	z-score (normal approx)	p-value (1-sided normal approx)
A	0	0	#DIV/0!	0.0825	0	#DIV/0!	#DIV/0!	#DIV/0!	#DIV/0!	#DIV/0!
R	0	0	#DIV/0!	0.0553	0	#DIV/0!	#DIV/0!	#DIV/0!	#DIV/0!	#DIV/0!
N	0	0	#DIV/0!	0.0406	0	#DIV/0!	#DIV/0!	#DIV/0!	#DIV/0!	#DIV/0!
D	0	0	#DIV/0!	0.0545	0	#DIV/0!	#DIV/0!	#DIV/0!	#DIV/0!	#DIV/0!
C	0	0	#DIV/0!	0.0137	0	#DIV/0!	#DIV/0!	#DIV/0!	#DIV/0!	#DIV/0!
Q	0	0	#DIV/0!	0.0393	0	#DIV/0!	#DIV/0!	#DIV/0!	#DIV/0!	#DIV/0!
E	0	0	#DIV/0!	0.0675	0	#DIV/0!	#DIV/0!	#DIV/0!	#DIV/0!	#DIV/0!
G	0	0	#DIV/0!	0.0707	0	#DIV/0!	#DIV/0!	#DIV/0!	#DIV/0!	#DIV/0!
H	0	0	#DIV/0!	0.0227	0	#DIV/0!	#DIV/0!	#DIV/0!	#DIV/0!	#DIV/0!
I	0	0	#DIV/0!	0.0596	0	#DIV/0!	#DIV/0!	#DIV/0!	#DIV/0!	#DIV/0!
L	0	0	#DIV/0!	0.0966	0	#DIV/0!	#DIV/0!	#DIV/0!	#DIV/0!	#DIV/0!
K	0	0	#DIV/0!	0.0584	0	#DIV/0!	#DIV/0!	#DIV/0!	#DIV/0!	#DIV/0!
M	0	0	#DIV/0!	0.0242	0	#DIV/0!	#DIV/0!	#DIV/0!	#DIV/0!	#DIV/0!
F	0	0	#DIV/0!	0.0386	0	#DIV/0!	#DIV/0!	#DIV/0!	#DIV/0!	#DIV/0!
P	0	0	#DIV/0!	0.047	0	#DIV/0!	#DIV/0!	#DIV/0!	#DIV/0!	#DIV/0!
S	0	0	#DIV/0!	0.0656	0	#DIV/0!	#DIV/0!	#DIV/0!	#DIV/0!	#DIV/0!
T	0	0	#DIV/0!	0.0534	0	#DIV/0!	#DIV/0!	#DIV/0!	#DIV/0!	#DIV/0!
W	0	0	#DIV/0!	0.0108	0	#DIV/0!	#DIV/0!	#DIV/0!	#DIV/0!	#DIV/0!
Y	0	0	#DIV/0!	0.0292	0	#DIV/0!	#DIV/0!	#DIV/0!	#DIV/0!	#DIV/0!
V	0	0	#DIV/0!	0.0687	0	#DIV/0!	#DIV/0!	#DIV/0!	#DIV/0!	#DIV/0!

## Sheet: Seq_to_Count
Paste your protein sequence in cell B2 (single letter amino acid codes).
Sequence:
Amino Acid	Count
A	0
R	0
N	0
D	0
C	0
Q	0
E	0
G	0
H	0
I	0
L	0
K	0
M	0
F	0
P	0
S	0
T	0
W	0
Y	0
V	0
Total Length	0
