# Supplementary material for: Proline-, Glutamic Acid-, Leucine-Rich Protein 1 (PELP1): Diversity, Structural Conservation, and Evolutionary Origins Across the Species
Source: Int J Mol Sci. 2025 Dec 12;26(24):11989. doi: 10.3390/ijms262411989 (PMC12733202; doi:10.3390/ijms262411989)
Supplement: Supplementary file 1 [file ijms-26-11989-s001.zip › Supplementary Dataset S2.xlsx]

## Sheet: AA_Composition_Enriched
Paste your protein sequence in cell B2 (single-letter amino acid codes).
Sequence:
Amino Acid	Count	Percentage (%)	Enriched?
A	0	0	No
R	0	0	No
N	0	0	No
D	0	0	No
C	0	0	No
Q	0	0	No
E	0	0	No
G	0	0	No
H	0	0	No
I	0	0	No
L	0	0	No
K	0	0	No
M	0	0	No
F	0	0	No
P	0	0	No
S	0	0	No
T	0	0	No
W	0	0	No
Y	0	0	No
V	0	0	No
