# Supplementary material for: Proline-, Glutamic Acid-, Leucine-Rich Protein 1 (PELP1): Diversity, Structural Conservation, and Evolutionary Origins Across the Species
Source: Int J Mol Sci. 2025 Dec 12;26(24):11989. doi: 10.3390/ijms262411989 (PMC12733202; doi:10.3390/ijms262411989)
Supplement: Supplementary file 1 [file ijms-26-11989-s001.zip › Supplementary Tables S1-S8.xlsx]

## Sheet: Table S1
	Table S1. Information on Proline-, Glutamic acid-, Leucine-rich Protein1 (PELP1) proteins identified in this study, along with their characteristic RIX1 and NUC202 domains.
	Domain	Clade	Kingdom	Phylum	Class/Superclass(known name)	Species	UniProt Accession ID	No. of Amino acids	Protein sequence	RIX1 (PF08167.15)		NUC202 (PF08166.15)			NUC202 (PF08166.15)
										No. of amino acids	Amino acid sequence	No. of amino acids	Range	Amino acid sequence	No. of amino acids	Range	Amino acid sequence
	Eukaryota	Opisthokonta	Metazoa	Chordata	Actinopteri (bony fishes)	Perca fluviatilis	A0A6A5EMY0	1262	MATSAWLRGPSATRLTEGLVSVLKEQRTEYLPALLAHYREHGVFQTQGASTVGGLVGFSNAKLGSSKTRFEGLCLLSMLVKDSSSDLFQQHCVSWLRSLQQVIQSQAPVQTIQLAVNILKDLLQYSSQLAELAREVGLNSILGILTSLLGLKTECELAAMEGMTACMTYYPRACGSLRDKLGAYFLSKMDSTNKKTQEMACLCYGHLPCLGGLLDRGVGAGRAEGWTNQIHCLLASANGLLAQIYQGSESDGAVQYEGSGVELAFPHLDQSDPLLLLQLQHRYTAVCLALKHTLRVDPASAVRLPVRPILNLVCRVLAVSSKSINLTGDGSVRLLVLPVIHTHTLEVLSALITAVRSGMVQYAAVLQRLFSQTLSAWAPPPEASLGQQRAYSSVRVSVY…	175	VSVLKEQRTEYLPALLAHYREHGVFQTQGASTVGGLVGFSNAKLGSSKTRFEGLCLLSMLVKDSSSDLFQQHCVSWLRSLQQVIQSQAPVQTIQLAVNILKDLLQYSSQLAELAREVGLNSILGILTSLLGLKTECELAAMEGMTACMTYYPRACGSLRDKLGAYFLSKMDSTNK	55	391-445	YSSVRVSVYRTLELWIQVAGASASILQGSPGHSELLFSHLLGDITPGAESVKLRV	69	546-614	YSSALARQELYRLLLALVLVPSPCWPPPLTCAVSILSNGRNDHNLKVSTFCTEALTICNSLLHPRLPSI
	Eukaryota	Opisthokonta	Metazoa	Chordata	Actinopteri (bony fishes)	Astyanax mexicanus	A0A3B1JG98	1233	MATAAWLHGQSPNSARLTEGLVSALKEERPEYLPALLSNYREHGAVAAQNSGTLGGLVGISNARLGTSKTRFEGLCLLSMLVKDSSSEVFQQHCLSWLRSLQQIIQSQAPLPSVQLAVSVLQDLLQYSSQLPELAREVGLNSILGILTSLLGLKSECHLAAMEGMMTCMTYYPQACGSLKEKLGVYFLSKMDSDHPKVQEVASECYGRLPCLGGVLERGGGGRRAEGWTNQVHCLLASASSILCQLYQGIETEETIEYDGPGLELPFPPLDDVDPLLILQLRQRYRAVCLALKHTLSVDPATSVRLPIQHVLNLVCRALAVSTKSINVTGEGCLKLLVLPSIHSDSLELLSTLIKVVGGGLVQYCSVITRLFSQSLSAWTPLPEASLGQQRAYSAVRVA…	175	VSALKEERPEYLPALLSNYREHGAVAAQNSGTLGGLVGISNARLGTSKTRFEGLCLLSMLVKDSSSEVFQQHCLSWLRSLQQIIQSQAPLPSVQLAVSVLQDLLQYSSQLPELAREVGLNSILGILTSLLGLKSECHLAAMEGMMTCMTYYPQACGSLKEKLGVYFLSKMDSDHP	56	393-449	YSAVRVAIYHTLELWVRVGGASASVLQSTSHSEVLFAHLLGDITPGSEAVKLRAGQ	63	553-615	RRELYRLLLALVLVPSPRWPPPLSCAVSVFSLGRRDRNVMVSSFCTEALTICNTLLHPRTPSI
	Eukaryota	Opisthokonta	Metazoa	Chordata	Actinopteri (bony fishes)	Sphaeramia orbicularis	A0A673B8V5	1301	MTSPRRTVVTFAWQRGKMAASAWLHGPSAMRLTEGLVSVLKEQRPDYLPALLASYREHGVFPTQGASAVGGLVGFSNAKLGSSKTRFEGLCLLSMLVKDSSSEVFHQHCLSWLRSLQQVIQSQAPVQTIQLAVNILKDVLQYSTQLAELAREVGLNSILGILTSLLGLKTECELTAMEGMMACMTYYPRACGSLRDKLGAYFLSKMDSTNKKTQEMACQCYGRLPCLGGLLDRAAGAGRAEGWTNQIHCLLASANGLLDQIYQGSETEATVQYEGRGVELAFPHLDQSDPLLLLQLQHRYTAVCLALKHTLRVDPASAVRLPARLVLNLVCRALAVSSKSINLTGDGNVRLLVLPIIHTNTLEVLSALITVARIGMVQYAAVLQRLFSQTLSAWTPLPE…	175	VSVLKEQRPDYLPALLASYREHGVFPTQGASAVGGLVGFSNAKLGSSKTRFEGLCLLSMLVKDSSSEVFHQHCLSWLRSLQQVIQSQAPVQTIQLAVNILKDVLQYSTQLAELAREVGLNSILGILTSLLGLKTECELTAMEGMMACMTYYPRACGSLRDKLGAYFLSKMDSTNK	55	408-462	YSSVRVAVFRSLELWVQVGGASANILQGSPTHAELLFNHLLGDITPGAESIKLRG	69	563-631	YSSALSRRELYRLLLALVLVPSPCYPPPLSCAVSILSKGRTDRNLKVSSFCTEALTICNSLLHPRTPSI
	Eukaryota	Opisthokonta	Metazoa	Chordata	Actinopteri (bony fishes)	Sphaeramia orbicularis	A0A673B3T8	1216	MAASAWLHGPSAMRLTEGLVSVLKEQRPDYLPALLASYREHGVFPTQGASAVGGLVGFSNAKLGSSKTRFEGLCLLSMLVKDSSSEVFHQHCLSWLRSLQQVIQSQAPVQTIQLAVNILKDVLQYSTQLAELAREVGLNSILGILTSLLGLKTECELTAMEGMMACMTYYPRACGSLRDKLGAYFLSKMDSTNKKTQEMACQCYGRLPCLGGLLDRAAGAGRAEGWTNQIHCLLASANGLLDQIYQGSETEATVQYEGRGVELAFPHLDQSDPLLLLQLQHRYTAVCLALKHTLRVDPASAVRLPARLVLNLVCRALAVSSKSINLTGDGNVRLLVLPIIHTNTLEVLSALITVARIGMVQYAAVLQRLFSQTLSAWTPLPETSLGQQRAYSSVRVAVF…	175	VSVLKEQRPDYLPALLASYREHGVFPTQGASAVGGLVGFSNAKLGSSKTRFEGLCLLSMLVKDSSSEVFHQHCLSWLRSLQQVIQSQAPVQTIQLAVNILKDVLQYSTQLAELAREVGLNSILGILTSLLGLKTECELTAMEGMMACMTYYPRACGSLRDKLGAYFLSKMDSTNK	54	391-444	YSSVRVAVFRSLELWVQVGGASANILQGSPTHAELLFNHLLGDITPGAESIKVS	69	546-614	YSSALSRRELYRLLLALVLVPSPCYPPPLSCAVSILSKGRTDRNLKVSSFCTEALTICNSLLHPRTPSI
	Eukaryota	Opisthokonta	Metazoa	Chordata	Actinopteri (bony fishes)	Oryzias javanicus	A0A3S2PFZ3	1254	MATSVGLHGSSALKLTEGLVSFLKEQRPEYLPEVLVNYREHGLQIQGQNDAAGLVGFSNAKLSSSKTRFEGLCLLSVLVKDSTSDVFQQHCLFWLRSLQQIIQSQAPVQTIQLAVNILKDLLQYSCQLAELAREVGLNSILGILTSLLGLKTECELAAMEGMVACMVFYPRACGSLKDKLGAYFLSKMDSNNKKTLEMACLCYSHLPCLGGLLDRAISAGKADGWTNQIHCLLATADGLLTQMYKGSEPETVVQYHGPGVELGFPYLDPTETLVLLRLQQRYTAVCRAVKHTLRVDPASAVRLPVKPILNLVCRALAVNAKNTSFSADGSLMLLILPSIHCNTLEMLSDLITVVRSSMVPYAAIIQRLFSQTLSAWTPVVEAGVGRQRGYSSVRVSVYR…	170	LKEQRPEYLPEVLVNYREHGLQIQGQNDAAGLVGFSNAKLSSSKTRFEGLCLLSVLVKDSTSDVFQQHCLFWLRSLQQIIQSQAPVQTIQLAVNILKDLLQYSCQLAELAREVGLNSILGILTSLLGLKTECELAAMEGMVACMVFYPRACGSLKDKLGAYFLSKMDSNN	55	390-444	YSSVRVSVYRTLELWVKVVGASVSILQENPMHADLLFSNLLGDITPGPESIKLRA	68	544-611	YSSALARRELYRLLLALVLVPSPSWPPPLTCAVSIFSNGRTDRNLKVSSFCAEALTICNTIVHPRTHS
	Eukaryota	Opisthokonta	Metazoa	Chordata	Actinopteri (bony fishes)	Perca flavescens	A0A484C8W1	1196	MLVKDSSSDLFQQHCVSWLRSLQQVIQSQAPVQTIQLAVNILKDLLQYSSQLAELAREVGLNSILGILTSLLGLKTECELAAMEGMTACMTYYPRACGSLRDKLGAYFLSKMDSTNKKTQEMACLCYGHLPCLGGLLDRGVGAGRAEGWTNQIHCLLASANGLLAQIYQGSESDVAVQYEGSGVELAFPHLDQSDPLLLLQLQHRYTAVCLALKHTLRVDPASAVRLPVRPILNLVCRVLAVSSKSINLTGDGSVRLLVLPVIHTHTLEVLSALITAVRSGMVQYAAVLQRLFSQTLSAWAPPLEASLGQQRAYSSVRVSVYRTLELWIQVAGASASILQGSPSHSELLFSHLLGDITPGAESVKLRVGLSADAVPGGKPGPRRTKQLVIVDTVGPSLQ…	113	DSSSDLFQQHCVSWLRSLQQVIQSQAPVQTIQLAVNILKDLLQYSSQLAELAREVGLNSILGILTSLLGLKTECELAAMEGMTACMTYYPRACGSLRDKLGAYFLSKMDSTNK	55	314-368	YSSVRVSVYRTLELWIQVAGASASILQGSPSHSELLFSHLLGDITPGAESVKLRV	69	469-537	YSSALARQELYRLLLALVLVPSPCWPPPLTCAVSILSNGRNDHNLKVSTFCTEALTICNSLLHPRLPSI
	Eukaryota	Opisthokonta	Metazoa	Chordata	Actinopteri (bony fishes)	Oryzias latipes	A0A3B3H3F0	1248	MATSVGLHGSPALRLTEGLVSFLKEQRPEYLPEVLVNYREHGLQIQGANDVAGLVGFSNAKLSSSKTRFEGLCLLSVLVKDSSSDLFQQHCLFWLRSLQQIIQSQAPVQTVQLAVNILKDLLQYSSHLAELAREVGLNSILGILTSLLGLKTECELAAMEGMVACMLFYPRACGSLKDKLGAYFLSKMDSNNMKTQEMACLCYSHLPCLGGLLDRAISAGKADGWTNQIQCLLATADALLTQIYKGSEPEMVVQYTGPGVELAFPYLDPTEPLLLLRLQQRYTAVCRAMRHTLRVDPASAVRLPVKPILNLVCRALAVNSKSTSLSADGSLMLLILPSIHCNTLEMLSDLITVVRSSMVPYAAIIQRLFSQTLSAWTPLVEAGVGRQRGYSSVRVSVYK…	170	LKEQRPEYLPEVLVNYREHGLQIQGANDVAGLVGFSNAKLSSSKTRFEGLCLLSVLVKDSSSDLFQQHCLFWLRSLQQIIQSQAPVQTVQLAVNILKDLLQYSSHLAELAREVGLNSILGILTSLLGLKTECELAAMEGMVACMLFYPRACGSLKDKLGAYFLSKMDSNN	55	390-444	YSSVRVSVYKTLELWVKVVGASVSILQENPMHADLLFSNLLGDITPGPESIKFRA	69	544-612	YSSARARRELFRLLLALVLVPSPSWPPPLTCAVSIFSNGRTDRNLKVSSFCAEALTICNTMVHPRTPSI
	Eukaryota	Opisthokonta	Metazoa	Chordata	Actinopteri (bony fishes)	Gambusia affinis	A0A315V774	1257	MRLTEGLVSVLKERRPEYLSEVLANYREHGVFPTQGASDVAGLVGFSNAKLSSSKTRFEGLCLLSMLVKDSSSDLFQQHCLSWLRSLQQVIQSQGPCQSIQLAVSILQDLLQYSCQLAELAREVGLNSILGILTSLLGLKTECELAAMEGMRACMVYYPRACGSLKMACQGYSLLPCLGGLADRSVGTGRAEGWTNQIQCLLASANGILAQIYQGSETDEAVQYRGPGVELPFPHLDQTDPLLLLQLQHRYAAVCLVLKHTLRADPASAVHLPVRPVLNLVCRALAVNSRNTSLTADGSLRLLVLPSIHISTLEVLAELITVVRSGMVQYAAVLQKLFSQMLCAWTAVPEANVGQQRAYSSVRVSVYRTLDLWLQLVGASANVLQGASSHAELLFTHLL…	159	VSVLKERRPEYLSEVLANYREHGVFPTQGASDVAGLVGFSNAKLSSSKTRFEGLCLLSMLVKDSSSDLFQQHCLSWLRSLQQVIQSQGPCQSIQLAVSILQDLLQYSCQLAELAREVGLNSILGILTSLLGLKTECELAAMEGMRACMVYYPRACGSLK	55	359-413	YSSVRVSVYRTLDLWLQLVGASANVLQGASSHAELLFTHLLADITPGAESIKLRA	69	514-582	YSSALTRRQLYRLLLALVLVPSPCWPPPLTCAVSIFSNGRLDRNLKVSSFCSEALTVCNSLLHPRVPSI
	Eukaryota	Opisthokonta	Metazoa	Chordata	Actinopteri (bony fishes)	Takifugu rubripes	A0A674PP05	1024	MENLCFLCVGGRFEGLCLLSMLVKDSSSDLFQQHCLSWLRSLQQIVQSQAPVQTIQLAVNILKDVLQYSSQIPELAREVGLNSILGILTSLLGLKTECELAAMEGMTACMTHYPRACGSLKDKLGAYFLSKMDSTNKKTQEMACQCYAHLPCLGGVLDRGAGAGRAEGWTNQIHCLLASANRFLLFLTEGTMQYEGPGVELAFPLLDQSDPLFLLQLQHRFTAVCLALRHTLRVDPASAVRIPVRPILNLVCRALAVSCKSFNLTGDGNVRLLILPIIHLNILEVLAALIIAVRSSMVQYAAVLQRLFSQTLSAWTPAAEASVGQQRAFSSVRVSVYRTLELWLQVAGASTSILHGSPNHSEILFNHLLSDITPGAESVKLRVGLSAEIVPGGKPGPRR…	127	GRFEGLCLLSMLVKDSSSDLFQQHCLSWLRSLQQIVQSQAPVQTIQLAVNILKDVLQYSSQIPELAREVGLNSILGILTSLLGLKTECELAAMEGMTACMTHYPRACGSLKDKLGAYFLSKMDSTNK	55	329-383	FSSVRVSVYRTLELWLQVAGASTSILHGSPNHSEILFNHLLSDITPGAESVKLRV	59	462-520	LLLALVLVPSPCWPPPLTCVVSILSSGRTDRNLKVSTFCCEALTVCNSLLHPRSPSIAL
	Eukaryota	Opisthokonta	Metazoa	Chordata	Actinopteri (bony fishes)	Danionella translucida	A0A553QMD7	1146	MASATWQHGPNITRLTEGLVSVLKEDRPEFLPTLLSNYREHGVVGNQVSGTVGGLVGIGNVKLGSSKTRFEGLCLLSVLVKDSSSEVFQQHCLPWLRMLQQVIQSQAPLPTMQLAVSVLQDLLHYSSQLPELAREVALNSIPGILTSLLSLKYECHLAAMKGMMACMTYYPRACGSLREKLGVYFLSKMESDNAKVQEVACECYGRLPSLGGVLERGGGGRKADGWTNQLHCLLASANSLLGLLYQGLETEGTVVYDGPGLELPFPPLDEVDPLLILELHHRYKAVSLAIKHTLSIDPASAVRLPVQNVLNLVCRALAVNTKSINPTGDGCLKLLVLPSIHIDTLEILSALIKAVGGGLVQYSCVLTRLFSQSLSAWMPPPEASLGQQRAHSGVRVSVY…	174	SVLKEDRPEFLPTLLSNYREHGVVGNQVSGTVGGLVGIGNVKLGSSKTRFEGLCLLSVLVKDSSSEVFQQHCLPWLRMLQQVIQSQAPLPTMQLAVSVLQDLLHYSSQLPELAREVALNSIPGILTSLLSLKYECHLAAMKGMMACMTYYPRACGSLREKLGVYFLSKMESDNA	52	392-443	SGVRVSVYRIIELWVRVGGASLLQGSPSHTELLFSHLMSDITPGSEAVKLRS	62	508-569	RRELYRVLLALVLVPTPRWPPPLSCAVSTFSHGRRDRNIKVSSFCAEALTICNTLIHPRTPS
	Eukaryota	Opisthokonta	Metazoa	Chordata	Actinopteri (bony fishes)	Danionella translucida	A0A553QN20	1142	MASATWQHGPNITRLTEGLVSVLKEDRPEFLPTLLSNYREHGVVGNQVSGTVGGLVGIGNVKLGSSKTRFEGLCLLSVLVKDSSSEVFQQHCLPWLRMLQQVIQSQAPLPTMQLAVSVLQDLLHYSSQLPELAREVALNSIPGILTSLLSLKYECHLAAMKGMMACMTYYPRACGSLREKLGVYFLSKMESDNAKVQEVACECYGRLPSLGGVLERGGGGRKADGWTNQLHCLLASANSLLGLLYQEGTVVYDGPGLELPFPPLDEVDPLLILELHHRYKAVSLAIKHTLSIDPASAVRLPVQNVLNLVCRALAVNTKSINPTGDGCLKLLVLPSIHIDTLEILSALIKAVGGGLVQYSCVLTRLFSQSLSAWMPPPEASLGQQRAHSGVRVSVYRIIE…	174	SVLKEDRPEFLPTLLSNYREHGVVGNQVSGTVGGLVGIGNVKLGSSKTRFEGLCLLSVLVKDSSSEVFQQHCLPWLRMLQQVIQSQAPLPTMQLAVSVLQDLLHYSSQLPELAREVALNSIPGILTSLLSLKYECHLAAMKGMMACMTYYPRACGSLREKLGVYFLSKMESDNA	52	388-439	SGVRVSVYRIIELWVRVGGASLLQGSPSHTELLFSHLMSDITPGSEAVKLRS	62	504-565	RRELYRVLLALVLVPTPRWPPPLSCAVSTFSHGRRDRNIKVSSFCAEALTICNTLIHPRTPS
	Eukaryota	Opisthokonta	Metazoa	Chordata	Actinopteri (bony fishes)	Periophthalmus magnuspinnatus	A0A3B3Z7D9	850	MDSFVVLLHIWGLGSESLMGFSNAKLGSSKTRFEGLCLLSMLVKDSSSEVFQQHCLSWLRSLQQVIQSQAPVQTIQLAVNILKDVLQYSSQIAELSREVGLNSILGILTSLLGLKAECDLAAMEGMTACMNYYPRACGSMRVSKSTSYFLSKMDSINKKTQEMACQCYGRLPCLGGLLDRGMGGGRAEGWTTQIHCLLASANVLLDQIYQGSEMGTIQYEGPGVELAFPLLDQTDPLLVLQLQHRYTAICLALKHTLRYVDPASAVRLPVRPILNLVCRALAVSSKSIVRTQLMLYSVRVAVYKALELWLQVAGASANILQGSSVHSEHLFNHLLGEITPGAEAIKTLVMSDAVAPMLQRKGDQLANVDTCISALRGEMPSKIILSSGTLLKDDIHKRL…	113	SSKTRFEGLCLLSMLVKDSSSEVFQQHCLSWLRSLQQVIQSQAPVQTIQLAVNILKDVLQYSSQIAELSREVGLNSILGILTSLLGLKAECDLAAMEGMTACMNYYPRACGSM	51	297-347	SVRVAVYKALELWLQVAGASANILQGSSVHSEHLFNHLLGEITPGAEAIKT	67	435-501	SRHELYRLLLALVLVPSPCWPSPLTCTVSILNTAQSQESLLFQEVSSFCTEALTICNLLLHPRTPSI
	Eukaryota	Opisthokonta	Metazoa	Chordata	Actinopteri (bony fishes)	Periophthalmus magnuspinnatus	A0A3B3Z815	862	SQGASAVGGLMGFSNAKLGSSKTRFEGLCLLSMLVKDSSSEVFQQHCLSWLRSLQQVIQSQAPVQTIQLAVNILKDVLQYSSQIAELSREVGLNSILGILTSLLGLKAECDLAAMEGMTACMNYYPRACGSMRVSKSTSYFLSKMDSINKKTQEMACQCYGRLPCLGGLLDRGMGGGRAEGWTTQIHCLLASANVLLDQIYQGSEMGDGSVRLLVLPIIHTNTLEVLSALITASVRVAVYKALELWLQVAGASANILQGSSVHSEHLFNHLLGEITPGAEAIKLRAGLSADVVPGGKPGPRRTKTLVMSDAVAPMLQRKGDQLANVDTCISALRGEMPSKIILSSGTLLKDDIHKRLHDVVLPLCVRLQQQQNSSNLCESVGGISGQYNSALSRHELYR…	113	SSKTRFEGLCLLSMLVKDSSSEVFQQHCLSWLRSLQQVIQSQAPVQTIQLAVNILKDVLQYSSQIAELSREVGLNSILGILTSLLGLKAECDLAAMEGMTACMNYYPRACGSM	53	234-286	SVRVAVYKALELWLQVAGASANILQGSSVHSEHLFNHLLGEITPGAEAIKLRA	64	393-456	SRHELYRLLLALVLVPSPCWPSPLTCTVSILSRGRTDRNTKVSSFCTEALTICNLLLHPRTPSI
	Eukaryota	Opisthokonta	Metazoa	Chordata	Actinopteri (bony fishes)	Cyprinus carpio carpio	A0A9J8AKL6	1210	MASAAWLHGPNITRLTEGLVSVLKEDRPEYLPALLANYREHGVVGTQSTGAVGGLVGISNARLGSSKTRFEGLCLLSVLVKDSSSEVFQQHCLSWLRTLQQVIQSQAPLPTVQLAVSVLQDLLQYSSQLPELAREVGLNSILGILTSLLSLKSECHLAAMKGMMTCMIYYPRACGSLREKLGAYFLSKMDSDNPKVQEVACESFGRLPCLGGVLERGGGGRRAEGWTNQLHCLLASANSMLGQLYQGAETEGTVQYEGPGVELPFPPLDDVDPLLILQLHHRYKAICLAIKHTLSADPASSVCLPVQHVLKLVCQALAVNTKSISPTGEGCLKLLVLPSIHIDTLELLSALIKAVGGGLVQYSSVLTRLLSQSLSAWTPLPEASLGQQRAYSAVRVTVY…	175	VSVLKEDRPEYLPALLANYREHGVVGTQSTGAVGGLVGISNARLGSSKTRFEGLCLLSVLVKDSSSEVFQQHCLSWLRTLQQVIQSQAPLPTVQLAVSVLQDLLQYSSQLPELAREVGLNSILGILTSLLSLKSECHLAAMKGMMTCMIYYPRACGSLREKLGAYFLSKMDSDNP	56	391-446	YSAVRVTVYRTIELWVRVGGASLLQGSPTHTELLFTHLMGDITPASEAVKLRSGQQ	62	549-610	RRELYRLLLALVLVPSPRWPPPLSCAVSVFSHGRRDHNIMVSSFCAEALTICNTLIHPRTPS
	Eukaryota	Opisthokonta	Metazoa	Chordata	Actinopteri (bony fishes)	Stegastes partitus	A0A9Y4K793	1261	MATSTWLHGPSAMRLTEGLVSVLKEQRPEYLPALLANYREHGVFTTQGAGAVGGLVGFSNAKLGSSKTRFEGLCLLAMLVKDSSSDLFQQHCLSWLRSLQQVIQSQAPVQTIQLAVNILKDLLQYSSQLPELAREVGLNSVLGILTSLLGLKTECELAAMEGMTACMSYYPRACGSLRDKLGAYFLSKMDSTNRKTQEVACQCYGRLPCLGGLLDRGVGAGRAEGWTNQIHCLLATANGLLAQIYQDGTVQYQGPGVELTFPHLDQTDPLLLLQLQHRYTAVCLALKHTLRVDPASAVRLPVRPILNLVCRALAVSSKSINLTGDGSVRLLVLPIIHTNTLEVLSSLITAVRRGMVQYAAVLQRLFSQTLSAWMPLPEASVGQQRAYSSVRVSVYATLE…	175	VSVLKEQRPEYLPALLANYREHGVFTTQGAGAVGGLVGFSNAKLGSSKTRFEGLCLLAMLVKDSSSDLFQQHCLSWLRSLQQVIQSQAPVQTIQLAVNILKDLLQYSSQLPELAREVGLNSVLGILTSLLGLKTECELAAMEGMTACMSYYPRACGSLRDKLGAYFLSKMDSTNR	55	387-441	YSSVRVSVYATLELWVQVAGASANILQGSPSHSELLFSHLLGDITPGAESIKLRA	68	542-609	YSSAITRRELYRLLLALVLVPSPCWPPPLTCAVSILSNGRTDRNLKVSSFCAEALTICNSILHPRTSS
	Eukaryota	Opisthokonta	Metazoa	Chordata	Actinopteri (bony fishes)	Nothobranchius kuhntae	A0A1A8IS81	1200	MAASAWLHGSAAMRLTEGLVLLMKEQRPEFLPEVLANYREHGVLSSQSASDVAGLVGLCNGKLNSSKTRLEGLCLLSMLVKDSSGDLFQQHCLSWLRSLQQVVQSQAPVQTIQLAVNVLKDLLQYSCQLPELAREVGLNSILGILTSLLGLKTECELSAMEGMKACMVYYPRACGSLKDKLGAYFLSKMDSTSRKTQEAACQGYSHLPCLGGLMDRAVGASRAEGWTNQIHCLLASANSLLAQIYQGSETDEAVRYQGPGVELAFPHIDQTEPLLLLQHRYAAVCMTIKHTLRTDPASAVSVPVRPILNLVCRALAVNSKNMILTADGSLRFLVLPSVHINALEVLSELITVVRSGMVQYAAVIQRLFSQTLSAWTPLPETSVGQQRAYSSVRVSVFRS…	179	MKEQRPEFLPEVLANYREHGVLSSQSASDVAGLVGLCNGKLNSSKTRLEGLCLLSMLVKDSSGDLFQQHCLSWLRSLQQVVQSQAPVQTIQLAVNVLKDLLQYSCQLPELAREVGLNSILGILTSLLGLKTECELSAMEGMKACMVYYPRACGSLKDKLGAYFLSKMDSTSR	55	389-443	YSSVRVSVFRSLELWVRVAGASASILHGTSSHVDLLLNHLLGDITPGAESVKLRA	79	544-611	YSSALTRRELYRVLLALVLVPSPSWPPPLTCAVSILSNGRIDRHLKVSSFCAEALTICNSILHPRRPSL
	Eukaryota	Opisthokonta	Metazoa	Chordata	Actinopteri (bony fishes)	Nothobranchius rachovii	A0A1A8NW86	1254	MAASAWLHGSAAMRLTEGLVLLMKEQRPEFLPEVLANYREHGVLSLQSASDVAGLVGLCNGKLSSSKTRLEGLCLLSMLVKDSSSDLFQQHCLSWLRSLQQVVQSQAPVQTIQLAVNVLKDLLQYSCQLPELAREVGLNSILGILTSLLGLKTECELSAMEGMKACMVYYPRACGSLKDKLGAYFLSKMDSTSRKTQEAACQGYSHLPCLGGLLDRAVGASRAEGWTNQIHCLLASANSLLAQIYQGSETDEAVRYQGPGVELAFPHIDHTEPLLLLQHRYAAVCMTIKHTLRTDPASAVSVPVRPILNLVCRALAVNSKNMILTADGSLRFLVLPSVHINALEVLSELITVVRSGMVQYAAVIQRLFSQTLSAWTPLPETSVGQQRAYSSVRVSVFRS…	172	MKEQRPEFLPEVLANYREHGVLSLQSASDVAGLVGLCNGKLSSSKTRLEGLCLLSMLVKDSSSDLFQQHCLSWLRSLQQVVQSQAPVQTIQLAVNVLKDLLQYSCQLPELAREVGLNSILGILTSLLGLKTECELSAMEGMKACMVYYPRACGSLKDKLGAYFLSKMDSTSR	55	389-443	YSSVRVSVFRSLELWVKVAGASACILHGTSSHVDLLLNHLLGDITPGAESVKLRA	69	544-612	YSSALTRRELYRVLLALVLVPSPSWPPPLTCAVSILSNGRIDRHLKVSSFCAEALTICNSILHPRRPSL
	Eukaryota	Opisthokonta	Metazoa	Chordata	Actinopteri (bony fishes)	Denticeps clupeoides	A0A8C3ZDW3	1217	MAAAACLHGSASTRLTEGLVSALKEERPEHLPTLLASYREHGAVSAQTSAAVGGLLGLSHARLGSSKTRFEGLCLLSVLVKDGSTELFQHHCLSWLRSLQQVVQSQAPVPTVQLAVNVLQDVLQYSSQIPELAREIGLNSILGILTSLLGLKAECHLVAMEGMLACMTYYPRACGSLREKLGAYFLSKMDSDNPKAQEVACECYGRLPCLGGVLERGGGGRRAESWTNQMHCLLASANSMLGQLYQGTETEGTVQYEGPGVELPFPPLDEIDPLLVLQLRHRYRAVCLALKHTLSVDPASPVRLPVQHMLNFVCRALAVSSKSINVTGDGSLKLLVLPSVHSDTVEVLSALIKIVGSGLVQYCGVINQLFSQSLSAWTPLPEASLGQQRAYSAVRVCLY…	175	VSALKEERPEHLPTLLASYREHGAVSAQTSAAVGGLLGLSHARLGSSKTRFEGLCLLSVLVKDGSTELFQHHCLSWLRSLQQVVQSQAPVPTVQLAVNVLQDVLQYSSQIPELAREIGLNSILGILTSLLGLKAECHLVAMEGMLACMTYYPRACGSLREKLGAYFLSKMDSDNP	57	391-447	YSAVRVCLYHTLELWVRVGGASASVLQGSSTHTELLFSHLMGDVTPGSEAVKLRSGQ	67	548-614	SAHPRRELYRLLLALLLVPSPRWPPPLACAVSIFSHGRRDRSLMVSSFCAEALTICNCLLHPRTPSI
	Eukaryota	Opisthokonta	Metazoa	Chordata	Actinopteri (bony fishes)	Nothobranchius furzeri	A0A9D3BH42	1251	MAASAWLHGSAAMRLTEGLVLLMKEQRPEFLPEVLANYREHGVLSSQSASDAAGLVGLCNGKLSSSKTRLEGLCLLSMLVKDSSSDLFQQHCLSWLRSLQQVVQSQAPVQTIQLAVNVLKDLLQYSCQLPELAREVGLNSILGILTSLLGLKTECELSAMEGMKACMVYYPRACGSLKDKLGAYFLSKMDSTSRKTQEAACQGYSHLPCLGGLMDRAVGASRAEGWTNQIHCLLASANSLLAQIYQGSETDEAVRYQGPGVELAFPHIDQTEPLLLLQHRYAAVCMTIKHTLRTDPASAVSVPVRPILNLVCRALAVNSKNMILTADGSLRFLVLPSVHINALEVLSELITVVRSGMVQYAAVIQRLFSQTLSAWTPPPETSVGQQRAYSSVRVSVFRS…	172	MKEQRPEFLPEVLANYREHGVLSSQSASDAAGLVGLCNGKLSSSKTRLEGLCLLSMLVKDSSSDLFQQHCLSWLRSLQQVVQSQAPVQTIQLAVNVLKDLLQYSCQLPELAREVGLNSILGILTSLLGLKTECELSAMEGMKACMVYYPRACGSLKDKLGAYFLSKMDSTSR	52	389-443	VRVSVFRSLELWVRVAGASASILHGTSSHVDLLLNHLLGDISPGAESVKLRA	69	544-612	YSSALTRRELYRVLLALVLVPSPSWPPPLTCAVSILSNGRIDRHLKVSSFCAEALTICNSILHPRRPSL
	Eukaryota	Opisthokonta	Metazoa	Chordata	Actinopteri (bony fishes)	Aldrovandia affinis	A0AAD7X0R0	1271	MATAVWLHGSNNMRLTEGLVSALKEERPEYLPALLTNYREHGGISTQSSVAAGGLIGLSNARLSSSKTRFEGLCLLSILVKDSSSEVFQQHCLSWLRSLQQVIQSQAPLPSVQLAVSVLQDLLQYSSQLPELAREVGLNSILGILTSLLGLKSECHLVAMEGMTACMTFYPRACGSLRDKLGAYFLSKMDSDNPKVQEVACKCYGHLPCLGGVLERGGGGRRAEGWANQLHCLLASAHSILGQLYQGAESERTMQYEGPGIELPFPLLDEADPLLVVQLQHRYRAVCLALKHTLSVDPVSPVRLPVQNVLNLVCRALAVSCKSINVSGDGCLKLLVLPSVHSDTLELLSALINTVGSGLVQYCSVLIRLFSQTLSAWSPLPEAGLGQQRAYSAVRVSLY…	175	VSALKEERPEYLPALLTNYREHGGISTQSSVAAGGLIGLSNARLSSSKTRFEGLCLLSILVKDSSSEVFQQHCLSWLRSLQQVIQSQAPLPSVQLAVSVLQDLLQYSSQLPELAREVGLNSILGILTSLLGLKSECHLVAMEGMTACMTFYPRACGSLRDKLGAYFLSKMDSDNP	55	391-445	YSAVRVSLYHTLELWVRVAGATSAVLQGSPTHTELLMAHLLGDITPGADSIKLRV	60	553-612	ELYRLLLAMVLAPPPRWPPPLNCAVSIFSHGRKDRSLSVSSFCTEALTVCNSLLHPRTPS
	Eukaryota	Opisthokonta	Metazoa	Chordata	Actinopteri (bony fishes)	Nothobranchius pienaari	A0A1A8P9H7	962	MAASAWLHGSAAMRLTEGLVLLMKEQRPEFLPEVLANYREHGVLSLQSASDVAGLVGLCNGKLSSSKTRLEGLCLLSMLVKDSSSDLFQQHCLSWLRSLQQVVQSQAPVQTIQLAVNVLKDLLQYSCQLPELAREVGLNSILGILTSLLGLKTECELSAMEGMKACMVYYPRACGSLKDKLGAYFLSKMDSTSRKTQEAACQGYSHLPCLGGLLDRAVGASRAEGWTNQIHCLLASANSLLAQIYQGSETDEAVRYQGPGVELAFPHIDHAEPLLLLQHRYAAVCMTIKHTLRTDPASAVSVPVRPILNLVCRALAVNSKNMILTADGSLRFLVLPSVHINALEVLSELITVVRSGMVQYAAVIQRLFSQTLSAWTPLPETSVGQQRAYSSVRVSVFRS…	172	MKEQRPEFLPEVLANYREHGVLSLQSASDVAGLVGLCNGKLSSSKTRLEGLCLLSMLVKDSSSDLFQQHCLSWLRSLQQVVQSQAPVQTIQLAVNVLKDLLQYSCQLPELAREVGLNSILGILTSLLGLKTECELSAMEGMKACMVYYPRACGSLKDKLGAYFLSKMDSTSR	55	389-443	YSSVRVSVFRSLELWVKVAGASACILHGTSSHVDLLLNHLLGDITPGAESVKLRA	69	544-612	YSSALTRRELYRVLLALVLVPSPSWPPPLTCAVSILSNGRIDRHLKVSSFCAEALTICNSILHPRRPSL
	Eukaryota	Opisthokonta	Metazoa	Chordata	Actinopteri (bony fishes)	Denticeps clupeoides	A0A8C4FLC8	1126	CLQTSAAVGGLLGLSHARLGSSKTRFEGLCLLSVLVKDGSTELFQHHCLSWLRSLQQVVQSQAPVPTVQLAVNVLQDVLQYSSQIPELAREIGLNSILGILTSLLGLKAECHLVAMEGMLACMTYYPRACGSLREKLGAYFLSKMDSDNPKAQEVACECYGRLPCLGGVLERGGGGRRAESWTNQMHCLLASANSMLGQLYQGTETGTVQYEGPGVELPFPPLDEIDPLLVLQLRHRYRAVCLALKHTLRSSPVRLPVQHMLNFVCRALAVSSKSINVTGDGSLKLLVLPSVHSDTVEVLSALIKIVGSGLVQYCGVINQLFSQSLSAWTPLPEASLGQQRAYSAVRVCLYHTLELWVRVGGASASVLQGSSTHTELLFSHLMGDVTPGSEAVKLRSGQ…	130	SSKTRFEGLCLLSVLVKDGSTELFQHHCLSWLRSLQQVVQSQAPVPTVQLAVNVLQDVLQYSSQIPELAREIGLNSILGILTSLLGLKAECHLVAMEGMLACMTYYPRACGSLREKLGAYFLSKMDSDNP	57	343-399	YSAVRVCLYHTLELWVRVGGASASVLQGSSTHTELLFSHLMGDVTPGSEAVKLRSGQ	67	495-561	SAHPRRELYRLLLALLLVPSPRWPPPLACAVSIFSHGRRDRSLMVSSFCAEALTICNCLLHPRTPSI
	Eukaryota	Opisthokonta	Metazoa	Chordata	Actinopteri (bony fishes)	Oncorhynchus kisutch	A0A8C7JA14	1193	MAATAAWMHGPANMRLTEGLLSVLKEQRPEYLPALLANYREHGVVSTQSSAAVGGLVGLSNAKLGNSKTRFEGLCLLSVLVKDSSSDVFQQHCLSWLRSLQQVIQSQAPLPSIQLAVGVLQDLLQYSSQLPELAREVGLNSILGILTSLLGLKSEFHLAAMEGMTACMTFYPRACGSLRDKLGACFLSKMDSVIPEVQEVACECYGRLPCLGGVLERGGGGRRAEGWTNQLHCLLASANGMLAQLYQSTESEGMVPYEGPGVELPYPPLDDTDPLVLLQLQHRYRGVCLALKHTLGVDPASAVRLPVPQVLNLVCRALAVSSKSINVTGDGSVRLLVLPSIHNHTVKVLHALITAVGSGLVQYSSMLQRLFSQTLSAWTPLPETNLGQQRAFSAVRVSL…	173	LLSVLKEQRPEYLPALLANYREHGVVSTQSSAAVGGLVGLSNAKLGNSKTRFEGLCLLSVLVKDSSSDVFQQHCLSWLRSLQQVIQSQAPLPSIQLAVGVLQDLLQYSSQLPELAREVGLNSILGILTSLLGLKSEFHLAAMEGMTACMTFYPRACGSLRDKLGACFLSKMDS	53	392-444	FSAVRVSLYRTLELWVKVGGASAGVLQGSPTHSEILLAHLLGDITPGADSVRV	61	528-588	RELYRLLLALVLVPPPRWPPPLTCTVSILSHGRRDRSLKVSSFCTEALTICNSLLHPRTPS
	Eukaryota	Opisthokonta	Metazoa	Chordata	Actinopteri (bony fishes)	Cyprinus carpio carpio	A0A9J7XQV1	1167	MVFQSTGAVGGLVGISNSRLGSSKTRFEGLCLLSVLVKDSSSEVFQQNCLSWLRTLQQVIQSQAPLPTVQLAVSVLQDLLQYSSQLPELAREVGLNSILGILTSLLSLKSECHLVAMNGMMACMIYYPRACGSLREKLGAYFLSKMDSDNPKVQEVACECYGRLPCLGGVLERGGGGRRAEGWTNQLHCLLASANGMLGQLYQGAESEGTVQYEGPGVELPFPPLDDVDPLLVLQLHHRYKAICLAIKHTLSADPASSVRLPVQHVLNFVCRALAVNTKSISPTGEGCLRLMILPSIHNDTLELLSALIKAVGGGLVQYSSVLTRLFSQSLSAWTPLPESSLGQQRAYSAVRVTVYRTIELWVRVGGASLLQASPSHTELLFTHLMGDITPASEAVKLR…	140	LVGISNSRLGSSKTRFEGLCLLSVLVKDSSSEVFQQNCLSWLRTLQQVIQSQAPLPTVQLAVSVLQDLLQYSSQLPELAREVGLNSILGILTSLLSLKSECHLVAMNGMMACMIYYPRACGSLREKLGAYFLSKMDSDNP	55	348-403	SAVRVTVYRTIELWVRVGGASLLQASPSHTELLFTHLMGDITPASEAVKLRSGQQ	62	506-567	RRELYRLLLALVLVPSPHWPPPLSCAVSVFSHGRRDRNIMVSSFCAEALTICNTLIHPRTPS
	Eukaryota	Opisthokonta	Metazoa	Chordata	Actinopteri (bony fishes)	Silurus asotus	A0AAD5A5A6	1230	MATAAWLHGPKNMRLTEGLVSALKEERPEYLPALLADYREHGVVGTQNCGTVGGLVGISNSRLGSSKTRFEGLCLLSMLVKDSSSEVFQQHCLSWLRSLQQIIQSQAPLPSVQLAVSVLQDVLHYSSQLPELAREVGLNSILGILTSLLGLKSECQLAAMEGMMACMTYYPRACGSLKEKLGVYFLSKMDSDNPKVQDVACECYGRLPCLGGVLERGGGGRRAEGWTSHVHCLLVSANSILGQLYQGIETEEAIRYEGPGVELSFPPLDDVDPLLILQLRHRYKAVCLALKHTLSVDPATSVRLPIQQVLNVVCRALAVSIKNINVTGEGCLKLLVLPSIHSDSLEVLSALIKAVGAGLVQYCNVLSRLFSQALCAWSPLPEASLGQQRSYSAVRVALY…	175	VSALKEERPEYLPALLADYREHGVVGTQNCGTVGGLVGISNSRLGSSKTRFEGLCLLSMLVKDSSSEVFQQHCLSWLRSLQQIIQSQAPLPSVQLAVSVLQDVLHYSSQLPELAREVGLNSILGILTSLLGLKSECQLAAMEGMMACMTYYPRACGSLKEKLGVYFLSKMDSDNP	57	391-447	YSAVRVALYNTLELWVHVGRASSSVLQGNSSHSELLFAHLIGDITPGNEAVKLRAGQ	62	551-612	RCELYALLLALVLVPSPRWPAPLSCAVCVFSQGRRDRNITVSSFCAEALTICNALLHPRTPS
	Eukaryota	Opisthokonta	Metazoa	Chordata	Actinopteri (bony fishes)	Oncorhynchus mykiss	A0A8K9V8H1	1218	MAATAAWMHGPANMRLTEGLLSVLKEQRPEYLPALLANYREHGVVSTQSSAAVGGLVGLSNAKLGNSKTRFEGLCLLSVLVKDSSSDVFQQHCLSWLRSLQQVIQSQAPLPSIQLAVGVLQDLLQYSSQLPELAREVGLNSILGILTSLLGLKSEFHLAAMEGMTACMTFYPRACGSLRDKLGACFLSKMDSVIPEVQEVACECYGRLPCLGGVLERGGGGRRAEGWTNQLHCLLASANGMLAQLYQSTESEGMVPYEGPGVELPYPPLDDTDPLVLLQLQHRYRGVCLALKHTLGVDPASAVRLPVQQVLNLVCRALAVSSKSINVTGDGSVRLLVLPSIHNHTVKVLHALITAVGSGLVQYSSMLQRLFSQTLSAWTPLPETNLGQQRAFSAVRVSL…	173	LLSVLKEQRPEYLPALLANYREHGVVSTQSSAAVGGLVGLSNAKLGNSKTRFEGLCLLSVLVKDSSSDVFQQHCLSWLRSLQQVIQSQAPLPSIQLAVGVLQDLLQYSSQLPELAREVGLNSILGILTSLLGLKSEFHLAAMEGMTACMTFYPRACGSLRDKLGACFLSKMDS	57	392-448	FSAVRVSLYRTLELWVKVGGASAGVLQGSPTHSEILLAHLLGDITPGADSVRLRAGQ	61	552-612	RELYRLLLALVLVPPPRWPPPLTCTVSILSHGRRDRSLKVSSFCTEALTICNSLLHPRTPS
	Eukaryota	Opisthokonta	Metazoa	Chordata	Actinopteri (bony fishes)	Erpetoichthys calabaricus	A0A8C4X7N7	1318	MAATLQRSAGMRLTEGLLSVLRTDKREYVPVLLSSYREHGDIATQNASVMAGLVSLSNIRLGSVKTRFEGLCIMAVMVKDSSTELFQQHCLTWLRSIQQIIQSQDPLQTMELAVHVLHDLLQYSSQLPELARDIGLNSIPGILTSLLSLKPECHIAAIEGMHACMTFYPRACGSLRGKLGAYFLSKMDSENTRMQELACSCYSILPTLGSGFSQGIKTSEAWAQQLQCILATAHSLLGQLYEGAETDPVIYMGPGVELNFSPLDERDPLFILRLSQRYAGLCQSLSKLLSIDVTVPVKLPVQDIVNLVCRALTVTHKKLNWLGDGPLKMLVLPAVHFRTLDVLIALIETGGSRLIQYSTMLCHLFAQTLNAWSSTNDTILPGQQRAYSAVRVQVYKTVQ…	172	LRTDKREYVPVLLSSYREHGDIATQNASVMAGLVSLSNIRLGSVKTRFEGLCIMAVMVKDSSTELFQQHCLTWLRSIQQIIQSQDPLQTMELAVHVLHDLLQYSSQLPELARDIGLNSIPGILTSLLSLKPECHIAAIEGMHACMTFYPRACGSLRGKLGAYFLSKMDSENT	55	387-441	YSAVRVQVYKTVQIWVSVAGSSSGVLQGSAFSSEVLLGHILSDITPGTDTIKLRT	69	538-606	PYFSPENRKELYHVLLALLLVPSPRWPPPLQCAVRAFSLGLGDINIMVASFCREALAICNVLIHPRTPS
	Eukaryota	Opisthokonta	Metazoa	Chordata	Actinopteri (bony fishes)	Oncorhynchus kisutch	A0A8C7J7I5	1218	MAATAAWMHGPANMRLTEGLLSVLKEQRPEYLPALLANYREHGVVSTQSSAAVGGLVGLSNAKLGNSKTRFEGLCLLSVLVKDSSSDVFQQHCLSWLRSLQQVIQSQAPLPSIQLAVGVLQDLLQYSSQLPELAREVGLNSILGILTSLLGLKSEFHLAAMEGMTACMTFYPRACGSLRDKLGACFLSKMDSVIPEVQEVACECYGRLPCLGGVLERGGGGRRAEGWTNQLHCLLASANGMLAQLYQSTESEGMVPYEGPGVELPYPPLDDTDPLVLLQLQHRYRGVCLALKHTLGVDPASAVRLPVPQVLNLVCRALAVSSKSINVTGDGSVRLLVLPSIHNHTVKVLHALITAVGSGLVQYSSMLQRLFSQTLSAWTPLPETNLGQQRAFSAVRVSL…	173	LLSVLKEQRPEYLPALLANYREHGVVSTQSSAAVGGLVGLSNAKLGNSKTRFEGLCLLSVLVKDSSSDVFQQHCLSWLRSLQQVIQSQAPLPSIQLAVGVLQDLLQYSSQLPELAREVGLNSILGILTSLLGLKSEFHLAAMEGMTACMTFYPRACGSLRDKLGACFLSKMDS	57	392-448	FSAVRVSLYRTLELWVKVGGASAGVLQGSPTHSEILLAHLLGDITPGADSVRLRAGQ	61	552-612	RELYRLLLALVLVPPPRWPPPLTCTVSILSHGRRDRSLKVSSFCTEALTICNSLLHPRTPS
	Eukaryota	Opisthokonta	Metazoa	Chordata	Actinopteri (bony fishes)	Scleropages formosus	A0A8C9TNY7	1186	MATAALLHGSTNMRLTEGLVSALKLERPEYLPSLLANYREHGGVSAQSSAAVSGLIGLSNGQLSSSKTRFEGLCLLAVLVRDSSSEVFQQHCLTWLRLLQQVIQSQAPLPSIQLAIVVLQDLLQYSSQLPELAREVGLNSILGILTSLLGLKLECHLVAMEGMKACMTFYPRACGSLKDKLGAYFLSKMDSDNPRVQEVACECFGRLPCLGGVLERGGGSRRAEGWASQVHCLLATAHSLLGQMYQGAESEGAVQYEGPGMELPLPPLEEADPLLMLQLPQRYRAVCLALTQTLSMDPNSPVSLPVQSVLNLVCRALAVSCKNIVSPNTSGDGCFKLLFLPSVHSDTLEVLSTLITVAGSRLLQYSNVLSRLFSQTLSAWSPPPEGSPGQQRAFSAVKV…	174	SALKLERPEYLPSLLANYREHGGVSAQSSAAVSGLIGLSNGQLSSSKTRFEGLCLLAVLVRDSSSEVFQQHCLTWLRLLQQVIQSQAPLPSIQLAIVVLQDLLQYSSQLPELAREVGLNSILGILTSLLGLKLECHLVAMEGMKACMTFYPRACGSLKDKLGAYFLSKMDSDNP	57	395-451	SAVKVCLYRTLELWVRVAGASAGILHGSPTHNELLLTHLLGDITPGPDSVKLRAGQP	63	551-613	RRELYRLLLALVLTPPPRWPPPLPCAVSIFSHGRRDHSLTVASFCTEALAICNSLLHPRVPSI
	Eukaryota	Opisthokonta	Metazoa	Chordata	Actinopteri (bony fishes)	Silurus meridionalis	A0A8T0BHE3	1170	MATAAWLHGPKNMRLTEGLVSALKEERPEYLPALLADYREHGVVGTQNCGTVGGLVGISNSRLGSSKTRFEGLCLLSMLVKDSSSEVFQQHCLSWLRSLQQIIQSQAPLPSVQLAVSVLQDVLHYSSQLPELAREVGLNSILGILTSLLGLKSECQLAAMEGMMACMTYYPRACGSLKEKLGVYFLSKMDSDNPKVQDVACECYGRLPCLGSVLERGGGGRRAEGWTSHVHCLLVSANSILRQLYQGIETEEAIQYEGPGVELSFSPLDDVDPLLILQLRHRYKAVCLALKHTLSVDPATSVRLPIQQVLNVVCRALAVSIKNINVTGEGCLKLLVLPSIHSDSLEVLSALIKAVGAGLVQYCNVLSRLFSQALCAWSPLPEASLGQQRSYSAVRVALY…	175	VSALKEERPEYLPALLADYREHGVVGTQNCGTVGGLVGISNSRLGSSKTRFEGLCLLSMLVKDSSSEVFQQHCLSWLRSLQQIIQSQAPLPSVQLAVSVLQDVLHYSSQLPELAREVGLNSILGILTSLLGLKSECQLAAMEGMMACMTYYPRACGSLKEKLGVYFLSKMDSDNP	57	391-447	YSAVRVALYNTLELWVHVGRASSSVLQGNSSHSELLFAHLIGDITPGNEAVKLRAGQ	62	551-612	RCELYALLLALVLVPSPRWPAPLSCAVCVFSQGRRDRNITVSSFCAEALTICNALLHPRTPS
	Eukaryota	Opisthokonta	Metazoa	Chordata	Actinopteri (bony fishes)	Hemibagrus wyckioides	A0A9D3SST9	1166	MATAAWLHGPKNMRLTEGLVSALKEERPEYLPALLANYREHGVVGTQNCGTVGGLVGISNARLGSSKTRFEGLCLLSMLVKDSSSEVFQQHCLSWLRSLQQIIQSQAPLPSVQLAVSVLQDVLQYSSQLPELAREVGLNSILGILTSLLGLKSECHLAAMEGMMACMTYYPRACGSLKEKLGVYFLSKMDSDNPKVQDVACKCYGRLPCLGGVLERGGGGRRAEGWTSQVHCLLASANSFLGLLYQGIETEETMQYEGPGVELPFPPLDDVDPLLILQLRHRYKAVCLALKHTLSIDPATSVRLPIQHVLNLVCRALAVGIKNINVTSEGCLKLLVLPSIHSDTLEVLSALIKAVGAGLVQYCNVLSRLFSQALCAWTPLPEASLGQQRAYSAVRVALY…	175	VSALKEERPEYLPALLANYREHGVVGTQNCGTVGGLVGISNARLGSSKTRFEGLCLLSMLVKDSSSEVFQQHCLSWLRSLQQIIQSQAPLPSVQLAVSVLQDVLQYSSQLPELAREVGLNSILGILTSLLGLKSECHLAAMEGMMACMTYYPRACGSLKEKLGVYFLSKMDSDNP	57	391-447	YSAVRVALYHTLELWVRAGKASSSVLQGSSSHSELLFAHLIGDITPGSEAVKLRAGQ	62	551-612	RCELYALLLALVLVPSPRWPAPLSCAVCVFSQGRKDRNITVSSFCAEALTICNALLHPRTPS
	Eukaryota	Opisthokonta	Metazoa	Chordata	Actinopteri (bony fishes)	Cyprinus carpio carpio	A0A9J8BB07	1132	MATAAWLHGPKNMRLTEGLVSALKEERPEYLPALLANYREHGVVGTQNCGTVGGLVGISNARLGSSKTRFEGLCLLSMLVKDSSSEVFQQHCLSWLRSLQQIIQSQAPLPSVQLAVSVLQDVLQYSSQLPELAREVGLNSILGILTSLLGLKSECHLAAMEGMMACMTYYPRACGSLKEKLGVYFLSKMDSDNPKVQDVACKCYGRLPCLGGVLERGGGGRRAEGWTSQVHCLLASANSFLGLLYQGIETEETMQYEGPGVELPFPPLDDVDPLLILQLRHRYKAVCLALKHTLSIDPATSVRLPIQHVLNLVCRALAVGIKNINVTSEGCLKLLVLPSIHSDTLEVLSALIKAVGAGLVQYCNVLSRLFSQALCAWTPLPEASLGQQRAYSAVRVALY…	175	VSVLKEDRPEYLPALLANYREHGVVGTQSTGAVGGLVGISNARLGSSKTRFEGLCLLSVLVKDSSSEVFQQHCLSWLRTLQQVIQSQAPLPTVQLAVSVLQDLLQYSSQLPELAREVGLNSILGILTSLLSLKSECHLAAMKGMMTCMIYYPRACGSLREKLGAYFLSKMDSDNP	56	391-447	YSAVRVTVYRTIELWVRVGGASLLQGSPTHTELLFTHLMGDITPASEAVKLRSGQQ	62	551-612	RRELYRLLLALVLVPSPRWPPPLSCAVSVFSHGRRDHNIMVSSFCAEALTICNTLIHPRTPS
	Eukaryota	Opisthokonta	Metazoa	Chordata	Actinopteri (bony fishes)	Cyprinus carpio	A0A8C2E6S8	1205	MASAAWLHGPNITRLTEGLVSVLKEDRPEYLPALLANYREHGVVGTQSTGAVGGLVGISNARLGSSKTRFEGLCLLSVLVKDSSSEVFQQHCLSWLRTLQQVIQSQAPLPTVQLAVSVLQDLLQYSSQLPELAREVGLNSILGILTSLLSLKSECHLAAMKGMMACMIYYPRACGSLREKLGAYFLSKMDSDNPKVQEVACESFGRLPCLGGVLERGGGGRRAEGWTNQLHCLLASANSMLGQLYQGAETEGTVQYEGPGVELPFPPLDDVDPLLILQLHHRYKAVCLAIKHTLSADPASSVRLPVQHVLKLVCQALAVNTKSISPTGEGCLKLLVLPSIHIDTLELLSALIKAVGGGLVQYSSVLTRLLSQSLSAWTPLPEASLGQQRAYSAVRVTVY…	178	EALVSVLKEDRPEYLPALLANYREHGVVGAQSTGAVGGLVGISNSRLGSSKTRFEGLCLLSVLVKDSSSEVFQQNCLSWLRTLQQVIQSQAPLPTVQLAVSVLQDLLQYSSQLPELAREVGLNSILGILTSLLSLKSECHLVAMNGMMACMIYYPRACGSLREKLGAYFLSKMDSDNP	56	391-446	YSAVRVTVYRTIELWVRVGGASLLQASPSHTELLFTHLMGDITPASEAVKLRSGQQ	62	549-610	RRELYRLLLALVLVPSPRWPPPLSCAVSVFSHGRRDRNIMVSSFCAEALTICNTLIHPRTPS
	Eukaryota	Opisthokonta	Metazoa	Chordata	Actinopteri (bony fishes)	Cyprinus carpio	A0A8C2HU31	1147	MASGTWLHGPNITRLTEALVSVLKEDRPEYLPALLANYREHGVVGAQSTGAVGGLVGISNSRLGSSKTRFEGLCLLSVLVKDSSSEVFQQNCLSWLRTLQQVIQSQAPLPTVQLAVSVLQDLLQYSSQLPELAREVGLNSILGILTSLLSLKSECHLVAMNGMMACMIYYPRACGSLREKLGAYFLSKMDSDNPKVQEVACECYGRLPCLGGVLERGGGGRRAEGWTNQLHCLLASANGMLGQLYQGAETEGTVQYEGPGVELPFPPLDDVDPLLVLQLHHRYKAICLAIKHTLSADPASSVRLPVQHVLNFVCRALAVNTKSISPTGEGCLRLMILPSIHNDTLELLSALIKAVGGGLVQYSSVLTRLFSQSLSAWTPLPESSLGQQRAYSAVRVTVY…	178	EALVSVLKEDRPEYLPALLANYREHGVVGAQSTGAVGGLVGISNSRLGSSKTRFEGLCLLSVLVKDSSSEVFQQNCLSWLRTLQQVIQSQAPLPTVQLAVSVLQDLLQYSSQLPELAREVGLNSILGILTSLLSLKSECHLVAMNGMMACMIYYPRACGSLREKLGAYFLSKMDSDNP	56	391-446	YSAVRVTVYRTIELWVRVGGASLLQASPSHTELLFTHLMGDITPASEAVKLRSGQQ	62	549-610	RRELYRLLLALVLVPSPRWPPPLSCAVSVFSHGRRDRNIMVSSFCAEALTICNTLIHPRTPS
	Eukaryota	Opisthokonta	Metazoa	Chordata	Actinopteri (bony fishes)	Dicentrarchus labrax	A0A8P4FYJ9	1308	MATSAWLRGPSAMRLTEGLVSVLKEQRPEYLPALLANYREHGVFPTQGASAVGGLVGFSNAKLASSKTRFEGLCLLSMLVKDSSSDLFQQHCLSWLRSLQQVIQSQAPIQTIQLAVNILKDVLQYSSQLAELAREVGLNSILGILTSLLGLKTECELAAMEGMTACMTYYPRACGSLRDKLGAYFLSKMDSTNKKTQEMACQCYGRLPCLGGLLDRGVGAGRAEGWTNQIHCLLASANDLLAQIYQGSEADGTVQYEGPGVELAFPHLDQSDPLLLLQLQHRYTAVCLALKHTLRVDPASAVRLPVRPILNLVCRALAVSSKSINLAGDGSVRLLVLPIIHTNTLEVLSALITAVRTGMVQYAAVLQRLFSQTLSTWMPLPEASLGQQRAYSALRVSVY…	175	VSVLKEQRPEYLPALLANYREHGVFPTQGASAVGGLVGFSNAKLASSKTRFEGLCLLSMLVKDSSSDLFQQHCLSWLRSLQQVIQSQAPIQTIQLAVNILKDVLQYSSQLAELAREVGLNSILGILTSLLGLKTECELAAMEGMTACMTYYPRACGSLRDKLGAYFLSKMDSTNK	55	391-445	YSALRVSVYRTLELWGQVAGASASILQGSPGHSELLFSHLLGDITPGAESVKLRV	69	546-614	YSSALTRRELYRLLLALVLVPSPCWPPPMTCAVSILSNGRTDRNLKVSTFCSEALTICNSLLHPRTPSI
	Eukaryota	Opisthokonta	Metazoa	Chordata	Actinopteri (bony fishes)	Salvelinus namaycush	A0A8U0PUX8	1233	MAATAAWMHGPANMRLAEGLVSVLKEQRPEYLPALLANYREHGVVSTQSSAAVGGLVGLSNAKLGNSKTRFEGLCLLSVLVKDSSSDVFQQHCLSWLRSLQQVIQSQAPLPSIQLAVGVLQDLLQYSSQLPELAREVGLNSILGILTSLLGLKSEFHLAAMEGMTACMTFYPRACGSLRDKLGACFLSKMDSVNPEVQEVACECYGRLPCLGGVLERGGGGRRAEGWTNQLHCLLASANCMLAQLYQGTESEGMVPYEGPGVELPYPPLDDTDPLVLLQLQHRYRGVCLALKHTLSVDPASAVRLPVQQVLNLVCRALAVSSKSINLTGDGSVRLLVLPSIHNHSVKVLHALITAVGSGLVQYSSMLQRLFSQTLSAWTPLPETNLGQQRAFSAVRVSL…	173	VSVLKEQRPEYLPALLANYREHGVVSTQSSAAVGGLVGLSNAKLGNSKTRFEGLCLLSVLVKDSSSDVFQQHCLSWLRSLQQVIQSQAPLPSIQLAVGVLQDLLQYSSQLPELAREVGLNSILGILTSLLGLKSEFHLAAMEGMTACMTFYPRACGSLRDKLGACFLSKMDSV	57	392-448	FSAVRVSLYRTLELWVKVGGASAGVLQGSPTHSEILLAHLLGDITPGADSVRLRAGQ	61	554-614	RELYRLLLALVLVPPPRWPPPLTCTVSILSHGRRDRSLEVSSFCTEALTVCNSLLHPRTPS
	Eukaryota	Opisthokonta	Metazoa	Chordata	Actinopteri (bony fishes)	Salvelinus namaycush	A0A8U0QXA6	1174	MAVTAAWMHGSSNMRLTEGLVSVLKEQRPEYLPALLANYREHGVLSTQSTGAVGGLVGLSNAKLGNSKTKFEGLCLLSVLVKDSSSDVFQQHCLSWLRSLQQVIQSQDPLPSVQLAVGVLQDLLQYSSQLPELAREVGLNSVLGILTSLLGLKSECHLAAMEGMTACMTFYPRACGSLRDKLGAYFLSKMDSVNPKVQEVACECYGRLTCLGGVVERGGGGRRAEGWTNQLHCLLASANGILAQLYQGSESEGTVQYEGPGVELPYHPLDDSDPLLLLQLQHRYRAACLALKHTLSVDPASAVRLPVQQVLNLVCRALAVSSKSINVTGDGCVRLLVLPAVHKDTLQVLHALITALGSGLVQYSGVLQRLFSQTLSAWTPLPETSLGQQRAFSAVRVSL…	178	EALVSVLKEDRPEYLPALLANYREHGVVGAQSTGAVGGLVGISNSRLGSSKTRFEGLCLLSVLVKDSSSEVFQQNCLSWLRTLQQVIQSQAPLPTVQLAVSVLQDLLQYSSQLPELAREVGLNSILGILTSLLSLKSECHLVAMNGMMACMIYYPRACGSLREKLGAYFLSKMDSDNP	58	392-449	FSAVRVSLYRTLELWVRVGGASASVLQGSPTHSELLLAHLLGDITPGADSVRPSSSPQ	62	553-614	RRELYRLLLALVLVPSPHWPPPLSCAVSVFSHGRRDRNIMVSSFCAEALTICNTLIHPRTPS
	Eukaryota	Opisthokonta	Metazoa	Chordata	Actinopteri (bony fishes)	Cyprinus carpio	A0A8C1GCK7	1210	MASATWLHGPNITRLTEALVSVLKEDRPEYLPALLANYREHGVVGAQSTGAVGGLVGISNSRLGSSKTRFEGLCLLSVLVKDSSSEVFQQNCLSWLRTLQQVIQSQAPLPTVQLAVSVLQDLLQYSSQLPELAREVGLNSILGILTSLLSLKSECHLVAMNGMMACMIYYPRACGSLREKLGAYFLSKMDSDNPKVQEVACECYGRLPCLGGVLERGGGGRRAEGWTNQLHCLLASANGMLGQLYQGAESEGTVQYEGPGVELPFPPLDDVDPLLVLQLHHRYKAICLAIKHTLSADPASSVRLPVQHVLNFVCRALAVNTKSISPTGEGCLRLMILPSIHNDTLELLSALIKAVGGGLVQYSSVLTRLFSQSLSAWTPLPESSLGQQRAYSAVRVTVY…	178	EALVSVLKEDRPEYLPALLANYREHGVVGAQSTGAVGGLVGISNSRLGSSKTRFEGLCLLSVLVKDSSSEVFQQNCLSWLRTLQQVIQSQAPLPTVQLAVSVLQDLLQYSSQLPELAREVGLNSILGILTSLLSLKSECHLVAMNGMMACMIYYPRACGSLREKLGAYFLSKMDSDNP	56	391-446	YSAVRVTVYRTIELWVRVGGASLLQASPSHTELLFTHLMGDITPASEAVKLRSGQQ	62	549-610	RRELYRLLLALVLVPSPHWPPPLSCAVSVFSHGRRDRNIMVSSFCAEALTICNTLIHPRTPS
	Eukaryota	Opisthokonta	Metazoa	Chordata	Actinopteri (bony fishes)	Dicentrarchus labrax	A0A8C4ELL6	1103	MATSAWLRGPSAMRLTEGLVSVLKEQRPEYLPALLANYREHGVFPTQGASAVGGLVGFSNAKLASSKTRFEGLCLLSMLVKDSSSDLFQQHCLSWLRSLQQVIQSQAPIQTIQLAVNILKDVLQYSSQLAELAREVGLNSILGILTSLLGLKTECELAAMEGMTACMTYYPRACGSLRDKLGAYFLSKMDSTNKKTQEMACQCYGRLPCLGGLLDRGVGAGRAEGWTNQIHCLLASANDLLAQIYQGSEADGTVQYEGPGVELAFPHLDQSDPLLLLQLQHRYTAVCLALKHTLRVDPASAVRLPVRPILNLVCRALAVSSKSIVTGDGSVRLLVLPIIHTNTLEVLSALITAVRTGMVQYAAVLQRLFSQTLSTWMPLPEASLGQQRAYSALRVSVYR…	175	VSVLKEQRPEYLPALLANYREHGVFPTQGASAVGGLVGFSNAKLASSKTRFEGLCLLSMLVKDSSSDLFQQHCLSWLRSLQQVIQSQAPIQTIQLAVNILKDVLQYSSQLAELAREVGLNSILGILTSLLGLKTECELAAMEGMTACMTYYPRACGSLRDKLGAYFLSKMDSTNK	55	390-444	YSALRVSVYRTLELWGQVAGASASILQGSPGHSELLFSHLLGDITPGAESVKLRV	69	545-613	YSSALTRRELYRLLLALVLVPSPCWPPPMTCAVSILSNGRTDRNLKVSTFCSEALTICNSLLHPRTPSI
	Eukaryota	Opisthokonta	Metazoa	Chordata	Actinopteri (bony fishes)	Atractosteus spatula	A0A8J7T7L0	1197	MAASAWVDGPTSARLAEGLLSALQEERPGHLPGLLASYREHGGVSAQSAGVVGNLIGFSNARLSSTKTRFQGLCLLSVLVRDSSSDVFQQHCLSWLRAVQQVIQSQAPLPSVQLAVTILQDLLQYSSQLPELSREIGLNSIPGILTSLLGLKQECHLGAMEGMTACMTYYPRACGSLREKLGAYFLSKMDSDNPKIQEMACACYGRLSSLGGVFERGSRQAEGWAQHLHCLLATAHGVLGQLYEGVETEGGVQYEGPGIELLLPPLDDTDPLLVLQLRHRYRAVTLALTHTLSVDLSSPVRLPVQSVLNLVCRALAVTAKGISVSGDGCLKLLVLPSLHRDTLELLSTLITVAGSRLVQYSSVLTRLFSQTLSAWTPLPEASPGQQRAYSAVRVALYRS…	176	LLSALQEERPGHLPGLLASYREHGGVSAQSAGVVGNLIGFSNARLSSTKTRFQGLCLLSVLVRDSSSDVFQQHCLSWLRAVQQVIQSQAPLPSVQLAVTILQDLLQYSSQLPELSREIGLNSIPGILTSLLGLKQECHLGAMEGMTACMTYYPRACGSLREKLGAYFLSKMDSDNP	54	389-442	YSAVRVALYRSLDLWVRVGGAAASVLQQSPTHSELLLAHLLGDITPGADSIKLR	67	547-613	RRALYQLVLAMVLVPSPRWPPPLHCAVRIFSQGLNDPSVQVSSFCNEALTVCNSLLHPRTPSIALPL
	Eukaryota	Opisthokonta	Metazoa	Chordata	Actinopteri (bony fishes)	Astyanax mexicanus	A0A8T2LWU7	1171	MATAAWLHGQSPNSARLTEGLVSALKEERPEYLPALLSNYREHGAVAAQNSGTVGGLVGISNARLGTSKTRFEGLCLLSMLVKDSSSEVFQQHCLSWLRSLQQIIQSQAPLPSVQLAVSVLQDLLQYSSQLPELAREVGLNSILGILTSLLGLKSECHLAAMEGMMTCMTYYPQACGSLKEKLGVYFLSKMDSDNPKVQEVASECYGRLPCLGGVLERGGGGRRAEGWTNQVHCLLASANSILCQLYQGIETEETIEYDGPGLELPFPPLDDVDPLLILQLRQRYRAVCLALKHTLSVDPATSVRLPIQHVLNLVCRALAVSTKSINVTGEGCLKLLVLPSIHSDSLELLSTLIKVVGGGLVQYCSVITRLFSQSLSAWTPLPEASLGQQRAYSAVRVA…	175	RRELYRLLLALVLVPSPRWPPPLSCAVSVFSLGRRDRNVMVSSFCTEALTICNTLLHPRTPSI	57	393-449	YSAVRVAIYHTLELWVRVGGASASVLQGSTSHSEVLFAHLLGDITPGSEAVKLRAGQ	63	553-615	RRELYRLLLALVLVPSPRWPPPLSCAVSVFSLGRRDRNVMVSSFCTEALTICNTLLHPRTPSI
	Eukaryota	Opisthokonta	Metazoa	Chordata	Actinopteri (bony fishes)	Albula goreensis	A0A8T3DX49	1241	MATAVWLHGSNNMRLTEGLVSALKEERSEYLPALLANYREHGGISTQSSGAAGGLIGLSNARLSSSKTRFEGLCLLSILVKDSSSEVFQQHCLSWLRSLQQVIQSQAPLPSVQLAVSVLQDLLQYSSQLPELAREVGLNSILGILTSLLGLKSECHLAAMEGMTACMTFYPRACGSLRDKLGAYFLSKMDSDNPKVQEVACQCYGRLPCLGGVLERAGGGRRAEGWASQLHCLLASAHSILDQLYQSAECVERTMQYEGPGIELPFSPLDETDPLLVLQLRHRYRAVCLALKYTLSVDPVSPVRLPVQNVLNLVCRALAVSCKSINVSGDGSLKLLVLPSVHTDSLELLSALITAVRSGLVQYCSVLTRLFSQTLSAWSPMPEASLGQQRAYSAVRVSL…	175	VSALKEERPEYLPALLSNYREHGAVAAQNSGTVGGLVGISNARLGTSKTRFEGLCLLSMLVKDSSSEVFQQHCLSWLRSLQQIIQSQAPLPSVQLAVSVLQDLLQYSSQLPELAREVGLNSILGILTSLLGLKSECHLAAMEGMMTCMTYYPQACGSLKEKLGVYFLSKMDSDNP	57	392-446	YSAVRVAIYHTLELWVRVGGASASVLQGSTSHSEVLFAHLLGDITPGSEAVKLRAGQ	63	554-613	RRELYRLLLALVLVPSPRWPPPLSCAVSVFSLGRRDRNVMVSSFCTEALTICNTLLHPRTPSI
	Eukaryota	Opisthokonta	Metazoa	Chordata	Actinopteri (bony fishes)	Megalops atlanticus	A0A9D3T0H3	1266	MATAVWLHGSTSMRLTEGLVSVLKEERPEYLPALLANYREHGGIATQNSGAAGGLIGLTNARLGSSKTRFEGLCLLSVLVKDSSSEVFQQHCLSWLRSLQQVIQSQAPLPSVQLAVSVLQDLLQYSSQLPELAREVGLNSILGILTSLLGLKSECHLAAMEGMTACMTFYPRACGSLRDKLGAYFVSKMDSDNPKVQEVACECYGRLPCLGGVLERGGGGRRAEGWANQLHCLLASAHSILGQLYQGAESEGTVQYEGPGVELPFSPLDETDPLLVVQLRHRYRAVCLALKHTLSVDPVSPVRLPVQNVLNLVCRALAVSCKSINVSGDGCLKLLVLPSVHSDTLELLSALITAVGSGLVQYCSVLTRLFSQTLSAWSPLPEASLGQQRTYSAVRVSLY…	175	VSVLKEERPEYLPALLANYREHGGIATQNSGAAGGLIGLTNARLGSSKTRFEGLCLLSVLVKDSSSEVFQQHCLSWLRSLQQVIQSQAPLPSVQLAVSVLQDLLQYSSQLPELAREVGLNSILGILTSLLGLKSECHLAAMEGMTACMTFYPRACGSLRDKLGAYFVSKMDSDNP	57	391-447	YSAVRVSLYHTLELWARVAGASAGVLQGSSTHSELLLAHLLGDITPGADSVKLRAGQ	62	551-612	RRELYRLLLAMVLAPPPRWPPPLTCAVSIFSHGRKDHSLSVSSFCAEALTVCNSLLHPRTPS
	Eukaryota	Opisthokonta	Metazoa	Chordata	Actinopteri (bony fishes)	Pleuronectes platessa	A0A9N7Z881	1247	MATSTWQHGSSAMRLTEGLVSVLKEHRPEYLPALLASYREHGVFPTQGASAVGGLVGFSNAKLGSSKTRFEGLCLLSMLVKDSSSSLFEQHCLSWLRSLQQVIQSQAPVQTIQLAVNILKDLLHYSSQLAELAREVGLNSILGILTSLLGLKTECEISAMEGMTACMTYYPRACGSLRDKLGAYFLSKMDSTNKKTQVMGCQCYGRLPCLGGLLDRGMGAGRADGWTNQIHCLLASANGLLAQIYQGSEMDGTAQYEGSGVELAFPHLDQSDPLLLLQLQNRYTALCMALKHTLRVDPASAVRLPVRPILNLVCRALAVSSKSINLTGDGSVRMLVLPIIHTNTLEVLSALITVVRSGMVQYTVVLQRLFSQTLSSWAPLHEANLGQQKAYSSMRVSVY…	175	VSVLKEHRPEYLPALLASYREHGVFPTQGASAVGGLVGFSNAKLGSSKTRFEGLCLLSMLVKDSSSSLFEQHCLSWLRSLQQVIQSQAPVQTIQLAVNILKDLLHYSSQLAELAREVGLNSILGILTSLLGLKTECEISAMEGMTACMTYYPRACGSLRDKLGAYFLSKMDSTNK	55	391-445	YSSMRVSVYRTLELWIQVAGASASILQGSPGHSELLFSHLLSDITPGVDSVKLRA	69	546-614	YSSALTRRELYRLLLALVLVPSPCWPPPLTCAVSILSKGLTDRNLKISTFCTEALTICNSLLHPRNPSI
	Eukaryota	Opisthokonta	Metazoa	Chordata	Actinopteri (bony fishes)	Triplophysa rosa	A0A9W7X6B8	1219	MASAAMLHGPNITRLTEGLVSVLKEERPEHLPVLLASYREHGVVGIQSTGAVGGLVGITNVRLGSSKTRFEGLCLLSVLVKDSSSEVFHQHCLSWLRSLQQIIQSQAPLPTVQLAVSVLQDLLQYSSQLPELAREVGLNSVLGILTSLLSLKYECHLAAMKGMIACMIYYPRACGSLKEKLGAYFLSKMDSDNTKVQEVACECYGRLPCLGGVLERGGGGHRAEGWTSQMHCLLTSANGIFRQLYQGSEAEGTVQYEGLGVELPFPPLDDLDPLLILQLHHRLKAICLALKHTLSVDPASSVRLPVQNVLNLVCRALAVNTKSISPTGEGCLKLLVLPSIHIDTLELLSALIKTVGAGLVQYSSVLTRLFSQSLSAWTPLPETSLGQQRAYSAVRVAVY…	175	VSVLKEERPEHLPVLLASYREHGVVGIQSTGAVGGLVGITNVRLGSSKTRFEGLCLLSVLVKDSSSEVFHQHCLSWLRSLQQIIQSQAPLPTVQLAVSVLQDLLQYSSQLPELAREVGLNSVLGILTSLLSLKYECHLAAMKGMIACMIYYPRACGSLKEKLGAYFLSKMDSDNT	53	391-443	YSAVRVAVYRTLELWVRVGGASLLQGSPSHLELLFTHLIGDITPGAEAVKLRS	62	548-609	RRELYRLLLALVLVPSPRWPPPLSCAVSAFSHGRRDHNIMVSSFCAESLTICNTLIHPRTPS
	Eukaryota	Opisthokonta	Metazoa	Chordata	Actinopteri (bony fishes)	Astyanax mexicanus	A0A8B9KPJ1	1130	MATAAWLHGQSPNSARLTEGLVSALKEERPEYLPALLSNYREHGAVAAQNSGTVGGLVGISNARLGTSKTRFEGLCLLSMLVKDSSSEVFQQHCLSWLRSLQQIIQSQAPLPSVQLAVSVLQDLLQYSSQLPELAREVGLNSILGILTSLLGLKSECHLAAMEGMMTCMTYYPQACGSLKEKLGVYFLSKMDSDNPKVQEVASECYGRLPCLGGVLERGGGGRRAEGWTNQVHCLLASANSILCQLYQGIETGECHTPRQARRREMAMVTYFYLKILVGGGLVQYCSVITRLFSQSLSAWTPLPEASLGQQRAYSAVRVAIYHTLELWVRVGGASASVLQGSTSHSEVLFAHLLGDITPGSEAVKLRAGQTSLSDLVGAAGKAGPRRTKGLTIGDPGGV…	175	VSALKEERPEYLPALLSNYREHGAVAAQNSGTVGGLVGISNARLGTSKTRFEGLCLLSMLVKDSSSEVFQQHCLSWLRSLQQIIQSQAPLPSVQLAVSVLQDLLQYSSQLPELAREVGLNSILGILTSLLGLKSECHLAAMEGMMTCMTYYPQACGSLKEKLGVYFLSKMDSDNP	57	314-370	YSAVRVAIYHTLELWVRVGGASASVLQGSTSHSEVLFAHLLGDITPGSEAVKLRAGQ	63	474-536	RRELYRLLLALVLVPSPRWPPPLSCAVSVFSLGRRDRNVMVSSFCTEALTICNTLLHPRTPSI
	Eukaryota	Opisthokonta	Metazoa	Chordata	Actinopteri (bony fishes)	Cyprinus carpio carpio	A0A8C1AS58	1142	MASATWLHGPNITRLTEALVSVLKEDRPEYLPALLANYREHGVVGAQSTGAVGGLVGISNSRLGSSKTRFEGLCLLSVLVKDSSSEVFQQNCLSWLRTLQQVIQSQAPLPTVQLAVSVLQDLLQYSSQLPELAREVGLNSILGILTSLLSLKSECHLVAMNGMMACMIYYPRACGSLREKLGAYFLSKMDSDNPKVQEVACECYGRLPCLGGVLERGGGGRRAEGWTNQLHCLLASANGMLGQLYQGAESEGTVQYEGPGVELPFPPLDDVDPLLVLQLHHRYKAICLAIKHTLSADPASSVRLPVQHVLNFVCRALAVNTKSISPTGEGCLRLMILPSIHNDTLELLSALIKAVGGGLVQYSSVLTRLFSQSLSAWTPLPESSLGQQRAYSAVRVTVY…	178	EALVSVLKEDRPEYLPALLANYREHGVVGAQSTGAVGGLVGISNSRLGSSKTRFEGLCLLSVLVKDSSSEVFQQNCLSWLRTLQQVIQSQAPLPTVQLAVSVLQDLLQYSSQLPELAREVGLNSILGILTSLLSLKSECHLVAMNGMMACMIYYPRACGSLREKLGAYFLSKMDSDNP	56	391-446	YSAVRVTVYRTIELWVRVGGASLLQASPSHTELLFTHLMGDITPASEAVKLRSGQQ	62	549-610	RRELYRLLLALVLVPSPHWPPPLSCAVSVFSHGRRDRNIMVSSFCAEALTICNTLIHPRTPS
	Eukaryota	Opisthokonta	Metazoa	Chordata	Actinopteri (bony fishes)	Cyprinus carpio	A0A8C1UXX1	1203	MASAAWLHGPNITRLTEGLVSVLKEDRPEYLPALLANYREHGVVGTQSTGAVGGLVGISNARLGCSKTRFEGLCLLSVLVKDSSSEVFQQHCLSWLRTLQQVIQSQAPLPTVQLAVSVLQDLLQYSSQLPELAREVGLNSILGILTSLLSLKSECHLAAMKGMMTCMIYYPRACGSLREKLGAYFLSKMDSDNPKVQEVACESFGRLPCLGGVLERGGGGRRAEGWTNQLHCLLASANSMLGQLYQGAETEGTVQYEGPGVELPFPPLDDVDPLLILQLHHRYKAVCLAIKHTLSADPASSVRLPVQHVLKLVCQALAVNTKSISPTGEGCLKLLVLPSIHIDTLELLSALIKAVGGGLVQYSSVLTRLLSQSLSAWTPLPEASLGQQRAYSAVRVTVY…	175	VSVLKEDRPEYLPALLANYREHGVVGTQSTGAVGGLVGISNARLGCSKTRFEGLCLLSVLVKDSSSEVFQQHCLSWLRTLQQVIQSQAPLPTVQLAVSVLQDLLQYSSQLPELAREVGLNSILGILTSLLSLKSECHLAAMKGMMTCMIYYPRACGSLREKLGAYFLSKMDSDNP	56	391-446	YSAVRVTVYRTIELWVRVGGASLLQGSPTHTELLFTHLMGDITPASEAVKLRSGQQ	60	551-610	ELCRLLLALVLVPSPRWPPPLSCAVSVFSHGRRDHNIMVSSFCAEALTICNTLIHPRTPS
	Eukaryota	Opisthokonta	Metazoa	Chordata	Actinopteri (bony fishes)	Gouania willdenowi	A0A8C5EHW8	1227	MATSAWLHGPAAARLTEGFVSALKEQRAEYLPALLASYREHGVISTQGAGVVGGLVGFCHTKLGSSKTRFEGLCLLAMLVKDSSSDLFQQHCISWLRSLQQVIQSQAPLQTIQLAVLILKDLLQYSAQLAELSREVGLNSILGILTSLLGLKTECELAAMEGMAACMSHYPRACGSLRDKLGAYFLSKMDSTNRKTQEMACQCYARLPCLGGLLDRGLGASRAEGWTNQIHGLLLTANGLLAQIYQGAETDGAIQYQGPGIELSFPPLDQSDPLLLLQLQHRYAAVCMTFTHTLRVDPTSAVRLPVRPILNLVCRALAVSPRSINLTGDGSMRLLVLPGIHSSTLEVLSSLITAVRSSMVQYAAVLQRLFSQTLSAWMPLPEATVGQQRSYSAVRVAVY…	173	ALKEQRAEYLPALLASYREHGVISTQGAGVVGGLVGFCHTKLGSSKTRFEGLCLLAMLVKDSSSDLFQQHCISWLRSLQQVIQSQAPLQTIQLAVLILKDLLQYSAQLAELSREVGLNSILGILTSLLGLKTECELAAMEGMAACMSHYPRACGSLRDKLGAYFLSKMDSTNR	55	391-445	YSAVRVAVYRTLDLWVQVAGPSACMLQGSPSHSELLFTHLLGEMMPGADSIKLRA	69	541-609	YSSALARRELYRLLLSLVLVPSPCWPPPLSCVVSILSNGRRDRSIKVSSYCAEALTVCNAILHPRTPSI
	Eukaryota	Opisthokonta	Metazoa	Chordata	Actinopteri (bony fishes)	Anguilla anguilla	A0A9D3MNG6	1267	MATAVWLHGSSNMRLTEGLVSALKEERPEYLPSLLANYREHGGISTQSSGAAGGLIGLSNARLSSSKTRFEGLCLLSMLVKDSSSEVFQQHCLSWLRSLQQVIQSQAPLPSVQLAVSVLQDLLQYSSQLPELAREVGLNSILGILTSLLGLKSECHLAAMEGMTACMTFYPRACGSLRDKLGAYFLSKMESDNPKVQEVASECYGRLPCLGGVLERGGGGRRAEGWANQLHCLLASAHNILSQLYQGAECERTVQYEGPGIELPFPPLDEADPLLVVQLRHRYRAVCLALKYTLSVDPVSPVRLPVQNVLNLVCRALAVSCKSINLSGDGCLKLLVLPSVHSDTLELLSAVITTVGSGLVPYCSVLTRLFSQTLSAWSPLPEASLGQQRAYSAVRVSLY…	175	VSALKEERPEYLPSLLANYREHGGISTQSSGAAGGLIGLSNARLSSSKTRFEGLCLLSMLVKDSSSEVFQQHCLSWLRSLQQVIQSQAPLPSVQLAVSVLQDLLQYSSQLPELAREVGLNSILGILTSLLGLKSECHLAAMEGMTACMTFYPRACGSLRDKLGAYFLSKMESDNP	55	391-445	YSAVRVSLYQTLELWVRVAGASSGVLQGSPTHTELLMAHLLGDITPGADAVKLRV	60	553-612	ELYRLLLAMVLAPPPRWPPPLTCAVSIFSHGRKDRNLSVSSFCAEALTVCNSLLHPRTPS
	Eukaryota	Opisthokonta	Metazoa	Chordata	Actinopteri (bony fishes)	Synaphobranchus kaupii	A0A9Q1EGE0	1251	MATVAWLHGSNNMRLTEGLVSALKEERPEYLPALLANYREHGGISTQSSGAAGGVIGLSNARLGSSKTRFEGLCLLSILVKDSSSEVFQQHCLSWLRSLQQVIQSQAPLPSVQLAVSVLQDLLQYSSQLPELAREVGLNSVLGILTSLLGLKSECHLAAMDGMTACMTYYPRACGSLRDKLGAYFLSKMDSDNPKVQEVASECYGCLPCLGGGAGEGKGVGRRAEGWANQLHCLLASAHGILSQLYEGAECERTVQYEGPGIELPFPPLDEADPMLVVQLRHRYRGCVPGSQTHTKCGPSVPSSCKSINLSGDGCLKLLVLPSVHSDTLELLSAAITAVGSGLVQYCSVLTRLFSQTLSAWSPLPEGSLGQQRAYSAVRVSLYQTLELWVRVAGASSGV…	175	VSALKEERPEYLPALLANYREHGGISTQSSGAAGGVIGLSNARLGSSKTRFEGLCLLSILVKDSSSEVFQQHCLSWLRSLQQVIQSQAPLPSVQLAVSVLQDLLQYSSQLPELAREVGLNSVLGILTSLLGLKSECHLAAMDGMTACMTYYPRACGSLRDKLGAYFLSKMDSDNP	55	375-429	YSAVRVSLYQTLELWVRVAGASSGVLQGSPTHTELLLAHLLGDITPGADSVKLRV	60	537-596	ELFRLLLAMVLAPPPRWPPPLTCAVSIFSHGRKDRSLSVSSFCAEALTVCNSLLHPRTPC
	Eukaryota	Opisthokonta	Metazoa	Chordata	Actinopteri (bony fishes)	Cyprinus carpio	A0A8C2GFQ9	1209	MASGTWLHGPNITRLTEALVSVLKEDRPEYLPALLANYREHGVVGAQSTGAVGGLVGISNSRLGSSKTRFEGLCLLSVLVKDSSSEVFQQNCLSWLRTLQQVIQSQAPLPTVQLAVSVLQDLLQYSSQLPELAREVGLNSILGILTSLLSLKSECHLVAMNGMMACMIYYPRACGSLREKLGAYFLSKMDSDNPKVQEVACECYGRLPCLGGVLERGGGGRRAEGWTNQLHCLLASANGMLGQLYQGAETEGTVQYEGPGVELPFPPLDDVDPLLVLQLHHRYKAICLAIKHTLSADPASSVRLPVQHVLNFVCRALAVNTKSISPTGEGCLRLMILPSIHNDTLELLSALIKAVGGGLVQYSSVLTRLFSQSLSAWTPLPESSLGQQRAYSAVRVTVY…	178	EALVSVLKEDRPEYLPALLANYREHGVVGAQSTGAVGGLVGISNSRLGSSKTRFEGLCLLSVLVKDSSSEVFQQNCLSWLRTLQQVIQSQAPLPTVQLAVSVLQDLLQYSSQLPELAREVGLNSILGILTSLLSLKSECHLVAMNGMMACMIYYPRACGSLREKLGAYFLSKMDSDNP	56	391-446	YSAVRVTVYRTIELWVRVGGASLLQASPSHTELLFTHLMGDITPASEAVKLRSGQQ	62	549-610	RRELYRLLLALVLVPSPRWPPPLSCAVSVFSHGRRDRNIMVSSFCAEALTICNTLIHPRTPS
	Eukaryota	Opisthokonta	Metazoa	Chordata	Actinopteri (bony fishes)	Dicentrarchus labrax	A0A8C4EJI1	1281	MATSAWLRGPSAMRLTEGLVSVLKEQRPEYLPALLANYREHGVFPTQGASAVGGLVGFSNAKLASSKTRFEGLCLLSMLVKDSSSDLFQQHCLSWLRSLQQVIQSQAPIQTIQLAVNILKDVLQYSSQLAELAREVGLNSILGILTSLLGLKTECELAAMEGMTACMTYYPRACGSLRDKLGAYFLSKMDSTNKKTQEMACQCYGRLPCLGGLLDRGVGAGRAEGWTNQIHCLLASANDLLAQIYQGSEADGTVQYEGPGVELAFPHLDQSDPLLLLQLQHRYTAVCLALKHTLRVDPASAVRLPVRPILNLVCRALAVSSKSINLAGDGSVRLLVLPIIHTNTLEVLSALITAVRTGMVQYAAVLQRLFSQTLSTWMPLPEASLGQQRAYSALRVSVY…	175	VSVLKEQRPEYLPALLANYREHGVFPTQGASAVGGLVGFSNAKLASSKTRFEGLCLLSMLVKDSSSDLFQQHCLSWLRSLQQVIQSQAPIQTIQLAVNILKDVLQYSSQLAELAREVGLNSILGILTSLLGLKTECELAAMEGMTACMTYYPRACGSLRDKLGAYFLSKMDSTNK	55	391-445	YSALRVSVYRTLELWGQVAGASASILQGSPGHSELLFSHLLGDITPGAESVKLRV	69	546-614	YSSALTRRELYRLLLALVLVPSPCWPPPMTCAVSILSNGRTDRNLKVSTFCSEALTICNSLLHPRTPSI
	Eukaryota	Opisthokonta	Metazoa	Chordata	Actinopteri (bony fishes)	Scleropages formosus	A0A8C9V200	1260	MATAALLHGSTNMRLTEGLVSALKLERPEYLPSLLANYREHGGVSAQSSAAVSGLIGLSNGQLSSSKTRFEGLCLLAVLVRDSSSEVFQQHCLTWLRLLQQVIQSQAPLPSIQLAIVVLQDLLQYSSQLPELAREVGLNSILGILTSLLGLKLECHLVAMEGMKACMTFYPRACGSLKDKLGAYFLSKMDSDNPRVQEVACECFGRLPCLGGVLERGGGSRRAEGWASQVHCLLATAHSLLGQMYQGAESEGAVQYEGPGMELPLPPLEEADPLLMLQLPQRYRAVCLALTQTLSMDPNSPVSLPVQSVLNLVCRALAVSCKNINTSGDGCFKLLFLPSVHSDTLEVLSTLITVAGSRLLQYSNVLSRLFSQTLSAWSPPPEGSPGQQRAFSAVKVCLY…	174	SALKLERPEYLPSLLANYREHGGVSAQSSAAVSGLIGLSNGQLSSSKTRFEGLCLLAVLVRDSSSEVFQQHCLTWLRLLQQVIQSQAPLPSIQLAIVVLQDLLQYSSQLPELAREVGLNSILGILTSLLGLKLECHLVAMEGMKACMTFYPRACGSLKDKLGAYFLSKMDSDNP	57	392-448	SAVKVCLYRTLELWVRVAGASAGILHGSPTHNELLLTHLLGDITPGPDSVKLRAGQP	63	551-613	RRELYRLLLALVLTPPPRWPPPLPCAVSIFSHGRRDHSLTVASFCTEALAICNSLLHPRVPSI
	Eukaryota	Opisthokonta	Metazoa	Chordata	Actinopteri (bony fishes)	Clarias magur	A0A8J4XFP7	1198	MATAAWLHGPKNMRLTEGLVSALKEERPEYLPALLANYREHGVVGTQNSGTVGGLVGISNSRLNSSKTRFEGLCLLSMLVKDSSSEVFQQHCLSWLRSLQQIIQSQAPLPSVQLAVSVLQDVLQYSSQLPELAREVGLNSILGILTSLLGLKSECHLAAMEGMMACMTYYPRACGSLKEKLGVYFLSKMDSDNPKVQDVACECYGRLPCLGGMLERGGGGRRAEGWTSQVHCLLASANSILGHLYQGMETEETIQYEGPGVELPFPPLDDVDPLLILHLRHRYRAVCLALKHTLSIDPATSVRLPIQHLLNIVCRALAVNIKNINVTSQECLKLLVLPSIHTDTLEVLSALIKAVGAGLVQYCNVLSRLFSQALCAWTPLPEASLGQQRAYSAVRVALY…	175	VSALKEERPEYLPALLANYREHGVVGTQNSGTVGGLVGISNSRLNSSKTRFEGLCLLSMLVKDSSSEVFQQHCLSWLRSLQQIIQSQAPLPSVQLAVSVLQDVLQYSSQLPELAREVGLNSILGILTSLLGLKSECHLAAMEGMMACMTYYPRACGSLKEKLGVYFLSKMDSDNP	56	391-446	YSAVRVALYRTLELWVRVGRPSSSVLQGSCSHSELLFANLIGDITPGTEAVKLRAG	62	552-613	RCELYALLLALVLVPSPRWPAPLSCAVCVFSQGRRDQNITVSSFCAEALTICNALLHPRTPS
	Eukaryota	Opisthokonta	Metazoa	Chordata	Actinopteri (bony fishes)	Tachysurus vachellii	A0AA88NIX2	1935	MATAAWLHVPKNMRLTEGLVSALKEERPEYVPALLSNYREHGVVGTQNCGTVGGLVGISNSRLGSSKTRFEGLCMLSMLVKDSSSEVFQQHCLSWLRSLQQIIQSQAPLPSVQLAVNVLQDVLQYSSQLPELAREVGLNSILGILTSLLGLKSECHLAAMEGMMACMTYYPRACGSLKEKLGVYFLSKMDSDNPKVQDVACKCYGRLPCLGGVLERGGGGRRAEGWTSQVHCLLASANSILGQLYQGIETEETMQYEGPGVELPFLPLDDVDPLLILQLRHRYRSVCLALKHTLSVDPAISVRLPVQHILNLVCRALAVGIKNINVTSEGCLKLLVLPSIHSDTLEVLSALIKVVGAGLVQYCNVLSRLFSQALCAWTPLPEASLGQQRAYSAVRVALY…	175	VSALKEERPEYVPALLSNYREHGVVGTQNCGTVGGLVGISNSRLGSSKTRFEGLCMLSMLVKDSSSEVFQQHCLSWLRSLQQIIQSQAPLPSVQLAVNVLQDVLQYSSQLPELAREVGLNSILGILTSLLGLKSECHLAAMEGMMACMTYYPRACGSLKEKLGVYFLSKMDSDNP	55	391-445	YSAVRVALYHTLELWVCVSRASSVLQGNSSHSELLFAHLIGDITPGTEAVKLRAG	60	551-610	RCELYALLLALVLVPSPRWPAPLSCAVCVFSQGRKDRNITVSSYCAEALTICNALLHPRT
	Eukaryota	Opisthokonta	Metazoa	Chordata	Actinopteri (bony fishes)	Cirrhinus molitorella	A0AA88Q305	1220	MASAAWLHGPNVTRLTEGLVSVLKENRPEYLPALLANYREHGVVGTQSTGAVGGLVGISNARLGSSKTRFEGLCLLSILVMDSSSEVFQHHCLSWLRTLQQVIQSQAPLPTVQLAVTVLQDLLQYSSQLPELAREVGLNSILGILTSLLSLKSECHLAAMKGMMACMIYYPRACGSLREKLGAYFLSKMDSDNPKVQEMACECYGRLPCLGGVLERGGGGRRAEGWTNHLHCLLASANSMLGQLYHGSETEGTVQYEGPGVELPFPPVDDVDPLLILQLHHRYKAVSLAIKHTLSADPASSVRLPVQHVLNLVCRALAVNTKSISPTGEGCLKLLVLPSIHNDTLELLSALIKAVGGGLVQYSSVLTRLFSQSLSAWTPLPEASLGQQRAYSAVRVTVY…	175	VSVLKENRPEYLPALLANYREHGVVGTQSTGAVGGLVGISNARLGSSKTRFEGLCLLSILVMDSSSEVFQHHCLSWLRTLQQVIQSQAPLPTVQLAVTVLQDLLQYSSQLPELAREVGLNSILGILTSLLSLKSECHLAAMKGMMACMIYYPRACGSLREKLGAYFLSKMDSDNP	55	391-446	SAVRVTVYRAIELWVKVGGASLLQGSPSHTELLFTHLMGDITPASEAVKLRSGQQ	61	550-610	RELYRLLLALVLVPSPRWPPPLSCAVSAFSHGRRDRNIMVSSFCAEALTICNTLIHPRTPS
	Eukaryota	Opisthokonta	Metazoa	Chordata	Actinopteri (bony fishes)	Conger conger	A0A9Q1DUH1	1263	MATAVWLHGSNNMRLTEGLVSALKEERPEYLPALLANYREHGGISTQSSGAAGGLIGLSNARLGSSKTRFEGLCLLSILVKDSSSEVFQQHCLSWLRTLQQVIQSQAPLPSVQLAVSVLQDLLQYSSQLPELAREVGLNSILGILTSLLGLKSECHLAAMEGMTACMTFYPRACGSLRDKLGAHFLSKMDSDYPKVQEVASECYGRLPCLGGVLERGGGGRRAEGWTNQLHCLLASAHATLSQLYQGVECERTVQYEGPGIELPFPPLDEADPLLIVQLRHRYRAVCLALKHTLSVDPVSPVRLPVQSVLNLVCRALAVSCKSINVSGDGCLKLLVLPSVHSDTLELLSAVITAVGSRLVPYCSVLTRLFSQTLSAWSPLAEVSLGQQRAYSAVRVSLY…	175	VSALKEERPEYLPALLANYREHGGISTQSSGAAGGLIGLSNARLGSSKTRFEGLCLLSILVKDSSSEVFQQHCLSWLRTLQQVIQSQAPLPSVQLAVSVLQDLLQYSSQLPELAREVGLNSILGILTSLLGLKSECHLAAMEGMTACMTFYPRACGSLRDKLGAHFLSKMDSDYP	55	391-445	YSAVRVSLYQTLELWVRVAGASSGVLQGSPTHTELLLAHLLGDITPGADSVKLRV	65	553-617	ALYRLLLAMVLAPPPRWPPPLTCAVSIFSHGRKDRSLLVSSFCAEALTVCNSLLHPRTPSLALPL
	Eukaryota	Opisthokonta	Metazoa	Chordata	Actinopteri (bony fishes)	Electrophorus voltai	A0AAD9DXX0	2317	MSTFQAFPPLPEERKPLSRLQERLLKKLGQHAHPFNFTIPQNLPCSVTLQPGPEDTGKACGVDFEIRAFCAKSVEEKIHKRNSVRLVIRKVQYAPEKPGPQPMVETTRSFLMSDRSLHLEASLDKELYYHGEPISVNVHVTNNSTKTVKRVKISGEERWKPQAMLFSSPGNPAVCSLLSLPTVRQYADICLFSTAQYKCPVAQAEADDQVSPSSTFCKVYTLTPTLNNNREKRGLALDGKLKHEDTNLASSTIVKDISNKEVLGILVSYRVKVKLVVSRGGDVSVELPFVLMHPKPSEQPNSRPQSAVPETDAPVDTNLIEFETNNFSQDDDFGGKMAAAAWLHGPNGVRLTEGLASALREDRAEHLPALLADYREHGVVATHHSGAVGGLVGISNARL…	176	LASALREDRAEHLPALLADYREHGVVATHHSGAVGGLVGISNARLGSSKTRFEGLCLLSMLVKDSSSEVFQQHCLSWLRTLQQIIQSQAPLPTVQLAVSVLSDLLQYSSQLPELAREVGLNSVLGILTSLLGLKSECHLAAMEGMIACMTYYPRACGSLKEKLGVYFLSKMDSDNP	58	751-808	YSAVRVTLYHTLELWVRVGGASASVLQGSTSHSELLFTHLLGDITPGTEAVKLRAGQP	60	913-972	ELYRLLLALVLVPSPRWPPPLSCAVSVFSQGRRDRNIVVSSFCAEALTICNSLLHPRTPS
	Eukaryota	Opisthokonta	Metazoa	Chordata	Actinopteri (bony fishes)	Nothobranchius rachovii	A0A1A8Q1P4	1254	MAASAWLHGSAAMRLTEGLVLLMKEQRPEFLPEVLANYREHGVLSLQSASDVAGLVGLCNGKLSSSKTRLEGLCLLSMLVKDSSSDLFQQHCLSWLRSLQQVVQSQAPVQTIQLAVNVLKDLLQYSCQLPELAREVGLNSILGILTSLLGLKMECELSAMEGMKACMVYYPRACGSLKDKLGAYFLSKMDSTSRKTQEAACQGYSHLPCLGGLLDRAVGASRAEGWTNQIHCLLASANSLLAQIYQGSETDEAVRYQGPGVELAFPHIDHTEPLLLLQHRYAAVCMTIKHTLRTDPASAVSVPVRPILNLVCRALAVNSKNMILTADGSLRFLVLPSVHINALEVLSELITVVRSGMVQYAAVIQRLFSQTLSAWTPLPETSVGQQRAYSSVRVSVFRS…	172	ELYRLLLALVLVPSPRWPPPLSCAVSVFSQGRRDRNIVVSSFCAEALTICNSLLHPRTPS	55	389-443	YSSVRVSVFRSLELWVKVAGASACILHGTSSHVDLLLNHLLGDITPGAESVKLRA	69	544-612	YSSALTRRELYRVLLALVLVPSPSWPPPLTCAVSILSNGRIDRHLKVSSFCAEALTICNSILHPRRPSL
	Eukaryota	Opisthokonta	Metazoa	Chordata	Actinopteri (bony fishes)	Cyprinus carpio	A0A8C1G6C6	1254	SISFLQPTASSHSDQFKFSSSSIIPFTPKYIKYEKNRTVATSFILTLYGCDDVCFRFEGLCLLSVLVKDSSSEVFQQNCLSWLRTLQQVIQSQAPLPTVQLAVSVLQDLLQYSSQLPELAREVGLNSILGILTSLLSLKSECHLVAMNGMMACMIYYPRACGSLREKLGAYFLSKMDSDNPKVQEVACECYGRLPCLGGVLERGGGGRRAEGWTNQLHCLLASANGMLGQLYQGAESGTVQYEGPGVELPFPPLDDVDPLLVLQLHHRYKAICLAIKHTLSADPASSVRLPVQHVLNFVCRALAVNTKSISPTGEGCLRLMILPSIHNDTLELLSALIKAVGGGLVQYSSVLTRLFSQSLSAWTPLPESSLGQQRAYSAVRVTVYRTIELWVRVGGASL…	139	FILTLYGCDDVCFRFEGLCLLSVLVKDSSSEVFQQNCLSWLRTLQQVIQSQAPLPTVQLAVSVLQDLLQYSSQLPELAREVGLNSILGILTSLLSLKSECHLVAMNGMMACMIYYPRACGSLREKLGAYFLSKMDSDNP	55	377-432	SAVRVTVYRTIELWVRVGGASLLQASPSHTELLFTHLMGDITPASEAVKLRSGQQ	62	520-581	RRELYRLLLALVLVPSPHWPPPLSCAVSVFSHGRRDRNIMVSSFCAEALTICNTLIHPRTPS
	Eukaryota	Opisthokonta	Metazoa	Chordata	Actinopteri (bony fishes)	Nothobranchius furzeri	A0A8C6KW32	1225	MAASAWLHGSAAMRLTEGLVLLMKEQRPEFLPEVLANYREHGVLSSQSASDAAGLVGLCNGKLSSSKTRLEGLCLLSMLVKDSSSDLFQQHCLSWLRSLQQVVQSQAPVQTIQLAVNVLKDLLQYSCQLPELAREVGLNSILGILTSLLGLKTECELSAMEGMKACMVYYPRACGSLKDKLGAYFLSKMDSTSRKTQEAACQGYSHLPCLGGLMDRAVGASRAEGWTNQIHCLLASANSLLAQIYQGSETDEAVRYQGPGVELAFPHIDQTEPLLLLQHRYAAVCMTIKHTLRTDPASAVSVPVRPILNLVCRALAVNSKNMILTADGSLRFLVLPSVHINALEVLSELITVVRSGMVQYAAVIQRLFSQTLSAWTPPPETSVGQQRAYSSVRVSVFRS…	172	RRELYRLLLALVLVPSPHWPPPLSCAVSVFSHGRRDRNIMVSSFCAEALTICNTLIHPRTPS	55	389-443	RRELYRLLLALVLVPSPHWPPPLSCAVSVFSHGRRDRNIMVSSFCAEALTICNTLIHPRTPS	69	544-612	YSSALTRRELYRVLLALVLVPSPSWPPPLTCAVSILSNGRIDRHLKVSSFCAEALTICNSILHPRRPSL
	Eukaryota	Opisthokonta	Metazoa	Chordata	Actinopteri (bony fishes)	Nothobranchius furzeri	A0A1A8VH82	962	MAASAWLHGSAAMRLTEGLVLLMKEQCPEFLPEVLANYREHGVLSSQSASDAAGLVGLCNGKLSSSKTRLEGLCLLSMLVKDSSSDLFQQHCLSWLRSLQQVVQSQAPVQTIQLAVNVLKDLLQYSCQLPELAREVGLNSILGILTSLLGLKTECELSAMEGMKACMVYYPRACGSLKDKLGAYFLSKMDSTSRKTQEAACQGYSHLPCLGGLMDRAVGASRAEGWTNQIHCLLASANSLLAQIYQGSETDEAVRYQGPGVELAFPHIDQTEPLLLLQHRYAAVCMTIKHTLRTDPASAVSVPVRPILNLVCRALAVNSKNMILTADGSLRFLVLPSVHINALEVLSELITVVRSGMVQYAAVIQRLFSQTLSAWTPPPETSVGQQRAYSSVRVSVFRS…	168	CPEFLPEVLANYREHGVLSSQSASDAAGLVGLCNGKLSSSKTRLEGLCLLSMLVKDSSSDLFQQHCLSWLRSLQQVVQSQAPVQTIQLAVNVLKDLLQYSCQLPELAREVGLNSILGILTSLLGLKTECELSAMEGMKACMVYYPRACGSLKDKLGAYFLSKMDSTSR	55	389-443	YSSVRVSVFRSLELWVRVAGASASILHGTSSHVDLLLNHLLGDISPGAESVKLRA	69	544-612	YSSALTRRELYRVLLALVLVPSPSWPPPLTCAVSILSNGRIDRHLKVSSFCAEALTICNSILHPRRPSL
	Eukaryota	Opisthokonta	Metazoa	Chordata	Actinopteri (bony fishes)	Cyclopterus lumpus	A0A8C3A3V2	1289	MATSAWLRETSAMRLTEGLVSVLKEQRPEYLPALLASYREHGVFQTQSASAVGGLVGFSNVKLGSGKTRSEGLCLLSMMVKDSSSELFQQHCNSWLRSLQHVIQSQSPDETIQLAVNTLKDLLQYSSQLAQLAREVGLNSILGLLTSLLGLKKECELAAMDGIMACMTFYPRACGSLRGKLGAYFLSKMDSTNKKTQEMACLCYSRLPCLGGLLDRGVGAGRAEGWTNQIHCLLASANGLLAQIYQSAETDGTVQYEGPGVELAFPHLDQSDPLLLLQLQDRYTAVCLALKHTLRVDPASAVRLPVRTILNLVCRVLAVSSKSINLTGDGSVRLMVLPVIHTNTLEVLSALIAAVRGGMVQYAAVLQRLFSQTLSAWTPQPEASLGQQRAYSSVRVSVY…	175	VSVLKEQRPEYLPALLASYREHGVFQTQSASAVGGLVGFSNVKLGSGKTRSEGLCLLSMMVKDSSSELFQQHCNSWLRSLQHVIQSQSPDETIQLAVNTLKDLLQYSSQLAQLAREVGLNSILGLLTSLLGLKKECELAAMDGIMACMTFYPRACGSLRGKLGAYFLSKMDSTNK	55	391-445	YSSVRVSVYRTLELWVQVAGACASILQGSPGHSELLFTHLLGDITPGAESVKLRA	69	546-614	YSSALPRRELYRLLLALVLVPSPCWPPPLTCAVSILSNGRNDRNLKVSTFCSEALTICNTLLHPRTPSI
	Eukaryota	Opisthokonta	Metazoa	Chordata	Actinopteri (bony fishes)	Gadus morhua	A0A8C5BVT1	1155	MATSAWLHVPTNMRLTECLESVLKEQRPHCLPALLANYREHGVVPTQGSSGVAGLVGCSNAKLSTSKTKFDGLCMLSVLVKDSSTEVFQQHCLSWLRSLQQVIQAPAPGPTARLAVGVLADLLQYSSMLPELAREVGLTWLLGLLTSLLGLQAECELTALEGIAACMTHYPRACGSLRDKLAAFFLARITSSDPATQEMACRCYGRLPCLGGALERGVGTSRAEAWANQLHCLLASANSTLAQIYQGAEAEGTVSYEGPGVELSFPALDEADPLLLLELQHRYRAACLALQHTLSVDPQCAVVVPVRQLLNLVCRALSVGPKSLGVRGDDSMRLLVLPAVHSNTLTVLSALITAVRGGMVQYAGVLQKVFSQTISAWTPASETSGGQQKAFSSVRVALY…	176	LESVLKEQRPHCLPALLANYREHGVVPTQGSSGVAGLVGCSNAKLSTSKTKFDGLCMLSVLVKDSSTEVFQQHCLSWLRSLQQVIQAPAPGPTARLAVGVLADLLQYSSMLPELAREVGLTWLLGLLTSLLGLQAECELTALEGIAACMTHYPRACGSLRDKLAAFFLARITSSDP	55	391-445	FSSVRVALYSTLGLWVQVGGASASLLQGSPTHSELLFSHLLGDVSPGAEGVKLRA	68	550-617	YASAQTRRELYRLLLALVLVPSARWPAPLSCTVSILSHGRRDRSLKVASFCGEALTVCNGLLHPRAPT
	Eukaryota	Opisthokonta	Metazoa	Chordata	Actinopteri (bony fishes)	Gadus morhua	A0A8C5CHW6	1045	MATSAWLHVPTNMRLTECLESVLKEQRPHCLPALLANYREHGVVPTQGSSGVAGLVGCSNAKLSTSKTKFDGLCMLSVLVKDSSTEVFQQHCLSWLRSLQQVIQAPAPGPTARLAVGVLADLLQYSSMLPELAREVGLTWLLGLLTSLLGLQAECELTALEGIAACMTHYPRACGSLRDKLAAFFLARITSSDPATQEMACRCYGRLPCLGGALERGVGTSRAEAWANQLHCLLASANSTLAQIYQGAEAEGTVSYEGPGVELSFPALDEADPLLLLELQHRYRAACLALQHTLSVDPQCAVVVPVRQLLNLVCRALSVGPKSLVSNTPGGGGGVTGLHSFITLASLPHTSHSCSRVRGGMVQYAGVLQKVFSQTISAWTPASETSGGQQKAFSSVRVA…	176	LESVLKEQRPHCLPALLANYREHGVVPTQGSSGVAGLVGCSNAKLSTSKTKFDGLCMLSVLVKDSSTEVFQQHCLSWLRSLQQVIQAPAPGPTARLAVGVLADLLQYSSMLPELAREVGLTWLLGLLTSLLGLQAECELTALEGIAACMTHYPRACGSLRDKLAAFFLARITSSDP	55	393-447	FSSVRVALYSTLGLWVQVGGASASLLQGSPTHSELLFSHLLGDVSPGAEGVKLRA	68	547-614	YASAQTRRELYRLLLALVLVPSARWPAPLSCTVSILSHGRRDRSLKVASFCGEALTVCNGLLHPRAPT
	Eukaryota	Opisthokonta	Metazoa	Chordata	Actinopteri (bony fishes)	Oncorhynchus mykiss	A0A8C7LS98	1194	MAATAAWMHGPANMRLTEGLLSVLKEQRPEYLPALLANYREHGVVSTQSSAAVGGLVGLSNAKLGNSKTRFEGLCLLSVLVKDSSSDVFQQHCLSWLRSLQQVIQSQAPLPSIQLAVGVLQDLLQYSSQLPELAREVGLNSILGILTSLLGLKSEFHLAAMEGMTACMTFYPRACGSLRDKLGACFLSKMDSVIPEVQEVACECYGRLPCLGGVLERGGGGRRAEGWTNQLHCLLASANGMLAQLYQSTESEGMVPYEGPGVELPYPPLDDTDPLVLLQLQHRYRGVCLALKHTLGVDPASAVRLPVQQVLNLVCRALAVSSKSINVTGDGSVRLLVLPSIHNHTVKVLHALITAVGSGLVQYSSMLQRLFSQTLSAWTPLPETNLGQQRAFSAVRVSL…	173	LLSVLKEQRPEYLPALLANYREHGVVSTQSSAAVGGLVGLSNAKLGNSKTRFEGLCLLSVLVKDSSSDVFQQHCLSWLRSLQQVIQSQAPLPSIQLAVGVLQDLLQYSSQLPELAREVGLNSILGILTSLLGLKSEFHLAAMEGMTACMTFYPRACGSLRDKLGACFLSKMDS	53	392-444	FSAVRVSLYRTLELWVKVGGASAGVLQGSPTHSEILLAHLLGDITPGADSVRV	61	528-588	RELYRLLLALVLVPPPRWPPPLTCTVSILSHGRRDRSLKVSSFCTEALTICNSLLHPRTPS
	Eukaryota	Opisthokonta	Metazoa	Chordata	Actinopteri (bony fishes)	Iconisemion striatum	A0A1A7YBW4	1257	MAASAWLHGSAAMRLTEGLVLLLKEQRPEFLPEVLANFREHGVFSTQSASDGAGLVGFCNAKLSSSKTRFEGLCLLSMLVKDSSSDLFQQHCLSWLRSLQQVIQSQAPVQTIQLAVNVLKDLLQYSCQLPELAREVGLNSILGILTSLLGLKTECELSAMEGMKACMVYYPRACGSLKDKLGAYFLSKMDSTNRKTQEIACQGYSHLPCLGGLLDRAVGASRAEGWTNQIHCLLASANSLLAQIYQGSETDEAVHYQGSGVELAFPHVDQTEPLLLLQHRYTAVCMTIKHTLRTDPSSAVSVPVRPILNLVCRALAVNSKNMNLTADGSLRFLLLPSVHINALEVLSELITVVRSGMVQYAAVIQRLFSQTLSAWTPLPETSVGQQRAYSSVRVSVYRS…	173	LLKEQRPEFLPEVLANFREHGVFSTQSASDGAGLVGFCNAKLSSSKTRFEGLCLLSMLVKDSSSDLFQQHCLSWLRSLQQVIQSQAPVQTIQLAVNVLKDLLQYSCQLPELAREVGLNSILGILTSLLGLKTECELSAMEGMKACMVYYPRACGSLKDKLGAYFLSKMDSTNR	55	389-443	YSSVRVSVYRSLELWVRVAGASASILHGTSGHVDLLFNHLLADITPGAESVKLRA	68	544-611	YSSALTRRELYRVLLTLVLVPSPFWPPPLTCAVSILSNGRIDRNLKVSTFCAEALTICNSILHPRRPC
	Eukaryota	Opisthokonta	Metazoa	Chordata	Actinopteri (bony fishes)	Nothobranchius kuhntae	A0A1A8JK99	1252	MAASAWLHGSAAMRLTEGLVLLMKEQRPEFLPEVLANYREHGVLSSQSASDVAGLVGLCNGKLNSSKTRLEGLCLLSMLVKDSSGDLFQQHCLSWLRSLQQVVQSQAPVQTIQLAVNVLKDLLQYSCQLPELAREVGLNSILGILTSLLGLKTECELSAMEGMKACMVYYPRACGSLKDKLGAYFLSKMDSTCRKTQEAACQGYSHLPCLGGLMDRAVGASRAEGWTNQIHCLLASANSLLAQIYQGSETDEAVRYQGPGVELAFPHIDQTEPLLLLQHRYAAVCMTIKHTLRTDPASAVSVPVRPILNLVCRALAVNSKNMILTADGSLRFLVLPSVHINALEVLSELITVVRSGMVQYAAVIQRLFSQTLSAWTPLPETSVGQQRAYSSVRVSVFRS…	171	MKEQRPEFLPEVLANYREHGVLSSQSASDVAGLVGLCNGKLNSSKTRLEGLCLLSMLVKDSSGDLFQQHCLSWLRSLQQVVQSQAPVQTIQLAVNVLKDLLQYSCQLPELAREVGLNSILGILTSLLGLKTECELSAMEGMKACMVYYPRACGSLKDKLGAYFLSKMDSTC	55	389-443	YSSVRVSVFRSLELWVRVAGASASILHGTSSHVDLLLNHLLGDITPGAESVKLRA	68	544-611	YSSALTRRELYRVLLALVLVPSPSWPPPLTCAVSILSNGRIDRHLKVSSFCAEALTICNSILHPRRPS
	Eukaryota	Opisthokonta	Metazoa	Chordata	Actinopteri (bony fishes)	Pogonophryne albipinna	A0AAD6A9Y5	1137	MATSAWMRGPSAMRLTEGLVSVLKEQRPEYLPTLLANYREHGVFQTQGASAVGGLVGFSNAKLGSSKTRFEGLCLLSMLVKDSSSDLFQQHCVSWLRSLQQVIQSQAPVQTIQLAVNILKDLLQYSSQLPEVAREVGLNSILGILTSLLGLKTECELAAMEGMTACMTYYTRACGSLRDKLGAYFLSKMDSTNKKTQEMACQCYGRLPSLGGLLDRGVSAGRAEGWTNQIHCLLASANGLLAQIYHGSETDGTVQYEGPGVEVDPSSAVRLPVRPLLNLVCRVLAVSSKSINLTGDGSVRLLVLPIIHTNTLEVLSALITAVRCGMVQYAAVLQRLFSQTLSAWTPLPEASLGQQRAYSSVRVSVYRTLELWVQVAGASASILQGSPGHSELLFSHLLG…	175	VSVLKEQRPEYLPTLLANYREHGVFQTQGASAVGGLVGFSNAKLGSSKTRFEGLCLLSMLVKDSSSDLFQQHCVSWLRSLQQVIQSQAPVQTIQLAVNILKDLLQYSSQLPEVAREVGLNSILGILTSLLGLKTECELAAMEGMTACMTYYTRACGSLRDKLGAYFLSKMDSTNK	55	358-409	YSSVRVSVYRTLELWVQVAGASASILQGSPGHSELLFSHLLGDITPGAESIK	71	479-549	YSSAPSRKELHRLLLALVLVPSPCWPPPLTCAVSILSKGRNDRNLKVSTFCIEALTICNSLLHPRIPSIAL
	Eukaryota	Opisthokonta	Metazoa	Chordata	Actinopteri (bony fishes)	Cyprinus carpio carpio	A0A9J7YXH3	1155	SSISFLQPTASSHSDQFKFSSSSIIPFTPKYIKYEKNRTVATSFILTLYGCDDVCFRFEGLCLLSVLVKDSSSEVFQQNCLSWLRTLQQVIQSQAPLPTVQLAVSVLQDLLQYSSQLPELAREVGLNSILGILTSLLSLKSECHLVAMNGMMACMIYYPRACGSLREKLGAYFLSKMDSDNPKVQEVACECYGRLPCLGGVLERGGGGRRAEGWTNQLHCLLASANGMLGQLYQGAESGTVQYEGPGVELPFPPLDDVDPLLVLQLHHRYKAICLAIKHTLSADPASSVRLPVQHVLNFVCRALAVNTKSISPTGEGCLRLMILPSIHNDTLELLSALIKAVGGGLVQYSSVLTRLFSQSLSAWTPLPESSLGQQRAYSAVRVTVYRTIELWVRVGGAS…	139	FILTLYGCDDVCFRFEGLCLLSVLVKDSSSEVFQQNCLSWLRTLQQVIQSQAPLPTVQLAVSVLQDLLQYSSQLPELAREVGLNSILGILTSLLSLKSECHLVAMNGMMACMIYYPRACGSLREKLGAYFLSKMDSDNP	56	378-433	YSAVRVTVYRTIELWVRVGGASLLQASPSHTELLFTHLMGDITPASEAVKLRSGQQ	62	521-582	RRELYRLLLALVLVPSPHWPPPLSCAVSVFSHGRRDRNIMVSSFCAEALTICNTLIHPRTPS
	Eukaryota	Opisthokonta	Metazoa	Chordata	Actinopteri (bony fishes)	Menidia menidia	A0A8S4BDW5	1242	MATSGWLHGTSAMRLTEGLVLVLKEQRPEYLPDVLAKYREHGVFPIQGASDVAGLVGYTNAKLSSSKTRFEGLCTLSLLVKDSSSDLFQVHCLSWLRFLQQVIQSQAPLQTIQLAVNILKDVLQYSHQQPQLAREVGLNSILGILTSLLGLKMECELAAMEGMIACMVYYPRACGSLRDKLGAYFLSKMDNTNKKIQEMACQCYSHLPCMGGMLDRPMSVGRANGWNNQIHCLLASANALLAQIYQGSEAAGALQYQGPGVELAFPHLDEADPLYVLQLQHRYSAVCKTIKHTLRVDPFSAVHLPVRPILNLVCRALAVSRKSLNLSTDGSLRLLVLPSVHTSTFEVLSDVITVVRSGMVQYAAVIHKLFSQTLSAWTSPSETNVGKQKAYSSVRESVY…	172	LKEQRPEYLPDVLAKYREHGVFPIQGASDVAGLVGYTNAKLSSSKTRFEGLCTLSLLVKDSSSDLFQVHCLSWLRFLQQVIQSQAPLQTIQLAVNILKDVLQYSHQQPQLAREVGLNSILGILTSLLGLKMECELAAMEGMIACMVYYPRACGSLRDKLGAYFLSKMDNTNK	55	391-445	YSSVRESVYRALELWVRVVGASANILQGSHGHAQLLFSHLLGDITPEAESARLRA	68	546-613	YSSAITRRELYRLLLALVLVPSPFCPPPSSCAVSIFSNGRVDRNIKVSSFCAKALTICNSVLHSRIPS
	Eukaryota	Opisthokonta	Metazoa	Chordata	Actinopteri (bony fishes)	Stegastes partitus	A0A9Y4KC94	1265	MATSTWLHGPSAMRLTEGLVSVLKEQRPEYLPALLANYREHGVFTTQGAGAVGGLVGFSNAKLGSSKTRFEGLCLLAMLVKDSSSDLFQQHCLSWLRSLQQVIQSQAPVQTIQLAVNILKDLLQYSSQLPELAREVGLNSVLGILTSLLGLKTECELAAMEGMTACMSYYPRACGSLRDKLGAYFLSKMDSTNRKTQEVACQCYGRLPCLGGLLDRGVGAGRAEGWTNQIHCLLATANGLLAQIYQGAETDGTVQYQGPGVELTFPHLDQTDPLLLLQLQHRYTAVCLALKHTLRVDPASAVRLPVRPILNLVCRALAVSSKSINLTGDGSVRLLVLPIIHTNTLEVLSSLITAVRRGMVQYAAVLQRLFSQTLSAWMPLPEASVGQQRAYSSVRVSVY…	175	VSVLKEQRPEYLPALLANYREHGVFTTQGAGAVGGLVGFSNAKLGSSKTRFEGLCLLAMLVKDSSSDLFQQHCLSWLRSLQQVIQSQAPVQTIQLAVNILKDLLQYSSQLPELAREVGLNSVLGILTSLLGLKTECELAAMEGMTACMSYYPRACGSLRDKLGAYFLSKMDSTNR	55	391-445	YSSVRVSVYATLELWVQVAGASANILQGSPSHSELLFSHLLGDITPGAESIKLRA	68	546-613	YSSAITRRELYRLLLALVLVPSPCWPPPLTCAVSILSNGRTDRNLKVSSFCAEALTICNSILHPRTSS
	Eukaryota	Opisthokonta	Metazoa	Chordata	Actinopteri (bony fishes)	Cyprinus carpio	A0A9Q9WHB3	1210	MASATWLHGPNITRLTEALVSVLKEDRPEYLPALLANYREHGVVGAQSTGAVGGLVGISNSRLGSSKTRFEGLCLLSVLVKDSSSEVFQQNCLSWLRTLQQVIQSQAPLPTVQLAVSVLQDLLQYSSQLPELAREVGLNSILGILTSLLSLKSECHLVAMNGMMACMIYYPRACGSLREKLGAYFLSKMDSDNPKVQEVACECYGRLPCLGGVLERGGGGRRAEGWTNQLHCLLASANGMLGQLYQGAESEGTVQYEGPGVELPFPPLDDVDPLLVLQLHHRYKAICLAIKHTLSADPASSVRLPVQHVLNFVCRALAVNTKSISPTGEGCLRLMILPSIHNDTLELLSALIKAVGGGLVQYSSVLTRLFSQSLSAWTPLPESSLGQQRAYSAVRVTVY…	178	EALVSVLKEDRPEYLPALLANYREHGVVGAQSTGAVGGLVGISNSRLGSSKTRFEGLCLLSVLVKDSSSEVFQQNCLSWLRTLQQVIQSQAPLPTVQLAVSVLQDLLQYSSQLPELAREVGLNSILGILTSLLSLKSECHLVAMNGMMACMIYYPRACGSLREKLGAYFLSKMDSDNP	56	391-446	YSAVRVTVYRTIELWVRVGGASLLQASPSHTELLFTHLMGDITPASEAVKLRSGQQ	62	549-610	RRELYRLLLALVLVPSPHWPPPLSCAVSVFSHGRRDRNIMVSSFCAEALTICNTLIHPRTPS
	Eukaryota	Opisthokonta	Metazoa	Chordata	Actinopteri (bony fishes)	Cyprinus carpio	A0A9R0B0Y1	1201	MASAAWLHGPNITRLTEGLVSVLKEDRPEYLPALLANYREHGVVGTQSTGAVGGLVGISNARLGSSKTRFEGLCLLSVLVKDSSSEVFQQHCLSWLRTLQQVIQSQAPLPTVQLAVSVLQDLLQYSSQLPELAREVGLNSILGILTSLLSLKSECHLAAMKGMMTCMIYYPRACGSLREKLGAYFLSKMDSDNPKVQEVACESFGRLPCLGGVLERGGGGRRAEGWTNQLHCLLASANSMLGQLYQGAETEGTVQYEGPGVELPFPPLDDVDPLLILQLHHRYKAICLAIKHTLSADPASSVCLPVQHVLKLVCQALAVNTKSISPTGEGCLKLLVLPSIHIDTLELLSALIKAVGGGLVQYSSVLTRLLSQSLSAWTPLPEASLGQQRAYSAVRVTVY…	175	VSVLKEDRPEYLPALLANYREHGVVGTQSTGAVGGLVGISNARLGSSKTRFEGLCLLSVLVKDSSSEVFQQHCLSWLRTLQQVIQSQAPLPTVQLAVSVLQDLLQYSSQLPELAREVGLNSILGILTSLLSLKSECHLAAMKGMMTCMIYYPRACGSLREKLGAYFLSKMDSDNP	56	391-446	YSAVRVTVYRTIELWVRVGGASLLQGSPTHTELLFTHLMGDITPASEAVKLRSGQQ	62	549-610	RRELYRLLLALVLVPSPRWPPPLSCAVSVFSHGRRDHNIMVSSFCAEALTICNTLIHPRTPS
	Eukaryota	Opisthokonta	Metazoa	Chordata	Actinopteri (bony fishes)	Channa striata	A0AA88N8H3	721	MATSAWLHGPAAMRLTEGLVSVLKEQRPEYLPALLANYREHGVFSTQGASTVGGLVGFSNAKLSSSKTRFEGLCLLSMLVKDSSSDLFQQHCISWLRSLQQVIQSQAPVQTIQLAVHILKDLLQYSSQLAELAREVGLNSILGFLTSLLALKAECEMVAMEGMMACMTYYPRACGSLRDKLGAYFLSKMDSTNKKTQEMACQCYGRLPCLGGLLERGVSAGRTEGWTNHIHCLVASANSLLAQIYNSSETDGTVQYEGPGVDLAFPHLDQSDPLLLLQLQHRYTAVCLALKHTLRVDPASAVRLPVRPVINLVCRALAVNLKSINLTGDGSVRILILPIIHINTLEVLSALITVVQSGMVQYAAVLQRLFSQTLSAWTPPHETSLGQQRAYSSVRVSVY…	175	VSVLKEQRPEYLPALLANYREHGVFSTQGASTVGGLVGFSNAKLSSSKTRFEGLCLLSMLVKDSSSDLFQQHCISWLRSLQQVIQSQAPVQTIQLAVHILKDLLQYSSQLAELAREVGLNSILGFLTSLLALKAECEMVAMEGMMACMTYYPRACGSLRDKLGAYFLSKMDSTNK	55	391-445	YSSVRVSVYRTLELWVQVAGASASILEGSPGHSELLFSHLLGDITPGAESVKLRA	73	545-617	YSSALSRRELYRLLLALVLVPSPFWPPPLTCAVSILSNGRTDHTLKVSAFCTEALTICNSLLHPRTPSIALPL
	Eukaryota	Opisthokonta	Metazoa	Chordata	Actinopteri (bony fishes)	Japanese medaka HSOK	A0A3P9HWU3	855	MEIRIILFSTYFTDMGGGGGVMALYNHPTLYLLFELCCGRDCVNFPSSLCLRSLTASLQPPHTPTLTLAAAASGLSIQNDVAGLVGFSNAKLSSSKTRFEGLCLLSVLVKDSSSDLFQQHCLFWLRSLQQIIQSQAPVQTVQLAVNILKDLLQYSSHLAELAREVGLNSILGILTSLLGLKTECELAAMEGMVACMLFYPRACGSLKDKLGAYFLSKMDSNNMKTQEMACLCYSHLPCLGGLLDRAISAGKADGWTNQIHCLLATADALLTQIYKGSEPGNLYGGFLVHTCIYFTFLCWSVCELRKVFFFLSSSVRVSVYKTLELWVKVVGASVSILQENPMHADLLFSNLLGDITPGPESIKFRAGLGVDVVPGGKPGPRRTKHLVIADPMGPSLQRK…	139	LVGFSNAKLSSSKTRFEGLCLLSVLVKDSSSDLFQQHCLFWLRSLQQIIQSQAPVQTVQLAVNILKDLLQYSSHLAELAREVGLNSILGILTSLLGLKTECELAAMEGMVACMLFYPRACGSLKDKLGAYFLSKMDSNN	54	313-366	SSVRVSVYKTLELWVKVVGASVSILQENPMHADLLFSNLLGDITPGPESIKFRA	58	455-512	PRLLLALVLVPSPSWPPPLTCAVSIFSNGRTDRNLKVSSFCAEALTICNTMVHPRTPS
	Eukaryota	Opisthokonta	Metazoa	Chordata	Actinopteri (bony fishes)	Monterrey platyfish	A0A3B5L4I5	860	IQLAVSILQDLLQYSCQLAELAREVGLNSILGILMSLLGLKTECERAAMEGMRACMVYYPRACGSLKDKLGAYFLSKMDSTSRKTQEMACQGYSLLPCLGGLADRSAGTGRAEGWTNQIQCLLASANGILAQIYQGSETGRFFWPVMCSIFHVSLTADGSLRLLVLPSVHISTLEVLAELITNVFSISHIFRDCCVANSLVWLSELQVRCELAVSNSWTVFCSSVRVSVYRTLELWLQLVGASANVLQGASSHAELLFTHLLADITPGAESIKLRAGLSADVVPGGKPGPRRTKQLVMADPVGASLQRKGDPVSNQDTCLSALKGQLLPLFPEFSLLKPLPVLTCRLLLALVLVPSPCWPPPLTCTVSILSNGRLDRNLKVSSFCSEALTICNSLLHPR…	82	QLAVSILQDLLQYSCQLAELAREVGLNSILGILMSLLGLKTECERAAMEGMRACMVYYPRACGSLKDKLGAYFLSKMDSTSR	54	223-276	SSVRVSVYRTLELWLQLVGASANVLQGASSHAELLFTHLLADITPGAESIKLRA	58	346-403	RLLLALVLVPSPCWPPPLTCTVSILSNGRLDRNLKVSSFCSEALTICNSLLHPRVPSI
	Eukaryota	Opisthokonta	Metazoa	Chordata	Actinopteri (bony fishes)	Scophthalmus maximus	A0A2U9AVV8	1018	MLVKDSSSDLFEQHCLSWLRSLQQVIQSQAPVQTIQLAVNILKDLLQYSSQLAELAREVGLNSILGILTSLLGLKTECELSAMEGMMACMSYYPRACGSLRDKLGAYFLSKMDSTNKKTQEMACQCYGRLPCLGGLLDRGVGAGRAEGWTNQIHCLLATANGLLAQIYQGSETDGTVQYEGPGLELSFSHLDQSDPLLLLQLQHRYTAVCLALKHTLRVDPASAVRLPVRPVLNLVCRALAVSSKSINLTGDGSVRMLVLPIIHTNTLEVLSALITAVRSGMVQYTVVLQRLFSQTLSAWSPLQEAGMGQQRAYSTVRVSVYRTLELWVQVAGASASILQGSPGHSELLFSQLLSDITPGADSVKLRAGLSADVVPGGKPGPRRTKPLVIADAGGTSLQ…	113	DSSSDLFEQHCLSWLRSLQQVIQSQAPVQTIQLAVNILKDLLQYSSQLAELAREVGLNSILGILTSLLGLKTECELSAMEGMMACMSYYPRACGSLRDKLGAYFLSKMDSTNK	55	314-368	YSTVRVSVYRTLELWVQVAGASASILQGSPGHSELLFSQLLSDITPGADSVKLRA	71	469-539	YSSALSRRELYRLVLALVLVPSPCWPPPLTCAVSVLSKGRADRNLKVSTFCAEALTMCNSLLHPRRPSIAL
	Eukaryota	Opisthokonta	Metazoa	Chordata	Actinopteri (bony fishes)	Channa argus	A0A6G1Q512	1261	MATSVWLHGPAAMRLTEGLVSVLKEHRPEYLPALLANYREHGVFPTQGASTVGGLVGFSSAKLSSSKTRFEGLCLLSMLVKDSSSDLFQQHCISWLRSLQQVIQSQAPVQTIQLAVHILKDLLQYSSQLAELAREVGLNFILGFLTSLLGLKAECELAAMEGMMACMTYYPRACGSLRDKLGAYFISKMDSTNKKTQEMACQCYGHLPCLGGLLERAVSAGRAEGWTNQIHCLLASAKSLLGQIYSGSETDGTAQYEGPGVDLAFPHLDQSDPLLLLQLQHRYTAVCLALKHTLGVDPASAVRLPVRPLLNLVCRALAVNVKSINLTDGSVRILILPIIHINTLEVLSALITIVQSGMVQYAAVLQRLFSQTLSAWTPSHEASLGQQRAYSSVRVSVYR…	175	VSVLKEHRPEYLPALLANYREHGVFPTQGASTVGGLVGFSSAKLSSSKTRFEGLCLLSMLVKDSSSDLFQQHCISWLRSLQQVIQSQAPVQTIQLAVHILKDLLQYSSQLAELAREVGLNFILGFLTSLLGLKAECELAAMEGMMACMTYYPRACGSLRDKLGAYFISKMDSTNK	55	390-444	YSSVRVSVYRTLELWVQVAGASASILEGSPSHSELLFSHLLGDITPGGESVKLRA	73	545-617	YSSALSRRELYRLLLALVLVPSPCWPPPLTCAVSILSNGRTDHNLKVSAFCTEALTICNSLLHPRTPSIALPL
	Eukaryota	Opisthokonta	Metazoa	Chordata	Actinopteri (bony fishes)	Triplophysa tibetana	A0A5A9PQA1	1209	MASAAWLHGPNISRLTEGLVSVLKEERPEHLPALLANYREHGVVGIQSTGAVGGLVGITNVRLGSSKTRFEGLCLLSVLVKDSSSEVFHQHCLSWLRSLQQIIQSQAPLPTVQLAVSVLQDLLQYSSQLPELAREVGLNSVLGILTSLLSLKSECHLASMKGMMACMIYYPRACGSLKEKLGAYFLSKMDSDNTKVQELACVCYGRLPCLGGVLERGGGGHRAEGWTSQIHCLLASANSILGQLYQGSEAEGTLQYEGTVVELPFPPQDDLDPLLILQLHHRLKAICLALKHTLSVDPASSVRLPVQNVLNLVCRALAVNTKSISPTGEGCLKLLVLPSVHIDTLELLSALIKIVGAGVVQYSSVFTRLVSQSLSAWTPLPETSLGQQRAYSAVRVAVY…	175	VSVLKEERPEHLPALLANYREHGVVGIQSTGAVGGLVGITNVRLGSSKTRFEGLCLLSVLVKDSSSEVFHQHCLSWLRSLQQIIQSQAPLPTVQLAVSVLQDLLQYSSQLPELAREVGLNSVLGILTSLLSLKSECHLASMKGMMACMIYYPRACGSLKEKLGAYFLSKMDSDNT	53	391-443	YSAVRVAVYRTLELWVRVGGASLLQGSPSHLELLFTHLIADITPGAEAVKLRS	73	548-609	RRELYRLLLALVLVPSPRWPPPLSCAVSAFSHGRRDHNIMVSSFCAEALTICNTLIHPRTPS
	Eukaryota	Opisthokonta	Metazoa	Chordata	Actinopteri (bony fishes)	Liparis tanakae	A0A4Z2I8E1	1004	MATSAWLRETSAMRLTEGLVSVLKEQRPEYLPALLAGYREHGVFQTQSASAVGGLVGLSNAKLGSGKTRSEGLCLLSMMVKDSSSELFQQHCNSWLRSLQHVIQSQSPEETIKLAVSTLKDLLQYSSQLAQLAREVGLNSILGLLTSLLALKKECELSAMDGIMACMTFYPRACGSLRMACLCYSRLPCLGGLLDRGVGAGRAEGWTNQIHCLLASADGLLAQIYQNGAVLYEGPGVELAFPHLDQSDPLLLLQLQDRYTAVCLALKHTLGVDPASAVRLPVRIILNLVCRVLAVSSKSIPEASLGQQRAYSSVRVSVYKTLELWVQVAGACGGILQGSPGHSELLFTHLLGDITPGAESVKLRAGLSADAVPGGKPGPRRTKHLVMADTAGPSLQRKG…	158	VSVLKEQRPEYLPALLAGYREHGVFQTQSASAVGGLVGLSNAKLGSGKTRSEGLCLLSMMVKDSSSELFQQHCNSWLRSLQHVIQSQSPEETIKLAVSTLKDLLQYSSQLAQLAREVGLNSILGLLTSLLALKKECELSAMDGIMACMTFYPRACGSL	55	311-365	YSSVRVSVYKTLELWVQVAGACGGILQGSPGHSELLFTHLLGDITPGAESVKLRA	68	466-534	YSSALPRRELYRLLLALVLVPSPCWPPPLTCAVSILSNGRNDRNLKVSTFCSEALTVCNSLLHPRTPS
	Eukaryota	Opisthokonta	Metazoa	Chordata	Actinopteri (bony fishes)	Cottoperca gobio	A0A6J2RH89	1259	MATSAWLRGPSAMRLTEGLVSVLKEQRSEYLPALLANYREHGVFQTQGASAVGGLVGFSNAKLGSSKTRFEGLCLLSMLVKDSSSDLFQQHCISWLRSLQQVIQSQAPVQTIQLAVNILKDLLQYSSQLAELAREVGLNSILGILTSLLGLKTECELAAMEGMTACMTYYTRACGSLRDKLGAYFLSKMDSTNKKTQEMACLCYGRLPSLGGLLDRGVSAGRAEGWTNQIHCLLASGNGLLAQIYQGSETEGTVQYEGPGVELAFSHLDQSDPLLLLQLQHRYTSVCLALKYTLRVDPASAVRLPVRPILNLVCRVLAVSSKSINLTGDGSVRLLILPIIHTNTLEVLSALMIAVRSGMVQYAAVLQRLFSQTLSAWTPLPEASLGHQRAYSSVRVTLY…	174	SVLKEQRSEYLPALLANYREHGVFQTQGASAVGGLVGFSNAKLGSSKTRFEGLCLLSMLVKDSSSDLFQQHCISWLRSLQQVIQSQAPVQTIQLAVNILKDLLQYSSQLAELAREVGLNSILGILTSLLGLKTECELAAMEGMTACMTYYTRACGSLRDKLGAYFLSKMDSTNK	55	391-445	YSSVRVTLYRTLELWFQVAGASASVLQGSPGHSELLFSHLLSDITPGAESIKLRA	69	546-614	YSSALGRLELYKLLLALVLVPSPCWPPPLTCAVSILSNGRNDRNLKVSTFCTEALTICNSLLHPRTPSI
	Eukaryota	Opisthokonta	Metazoa	Chordata	Actinopteri (bony fishes)	Acanthochromis polyacanthus	A0A3Q1GMM5	1342	MSSPAHCRTDAISFSVSSKALSRSLAISRQETATTSSSPSRISPVRRHTVDHGCFQQRIHSNNVTVSHSGDVARRRGKMATSTWLHGPSAMRLTEGLVSVLKEQRPEYLPALLANYREHGVFSTQGAGAVGGLVGFSNAKLGSSKTRFEGLCLLALLVKDSSSDLFQQHCLSWLRSLQQVIQSQAPVQTIQLAVNILKDLLHYSSQLPELTREVGLNSVLGILTTLLSLKTECELAAMEGMTACMTYYPRACGSLRDKLGAYFLSKMDSSNRKTQEVACQCYGRLPCLGGLLDRGVGAGRAEGWTNHIHCLLASANALLAQIYQGAETDGAVQYQGPGVELSFPHVDQTDPLLLLQLQHRYTAVSLALKHTLRVDPASAVRVPVRPILNLVCRALAVSS…	176	VSVLKEQRPEYLPALLANYREHGVFSTQGAGAVGGLVGFSNAKLGSSKTRFEGLCLLALLVKDSSSDLFQQHCLSWLRSLQQVIQSQAPVQTIQLAVNILKDLLHYSSQLPELTREVGLNSVLGILTTLLSLKTECELAAMEGMTACMTYYPRACGSLRDKLGAYFLSKMDSSNR	55	469-523	YSSVRVSVYKTLELWVQVAGASANILQGSPSHSELLFGHLLGDITPGAESIKLRA	70	624-693	YSSAATRKELYRLLLALVLVPSPCWPPPLTCAVSILSNGRTDRNLKVSSFCAEALTICNSILHPRTPSVA
	Eukaryota	Opisthokonta	Metazoa	Chordata	Actinopteri (bony fishes)	Salmo trutta	A0A673YAA5	1230	MAATAAWMHGPANMRLTEGLVSVLKEQRPEYLPALLANYREHGVVSTQSSAAVGGLVGVSNAKLGNSKTRFEGLCLLSVLVKDSSSDVFQQHCLSWLRSLQQVIQSQAPLPSIQLAVGVLQDLLQYSSQLPELAREVGLNSILGILTSLLGLKSEFHLAAMEGMTACMTFYPRACGSLRDKLGACFLSKMDSVNPEVQDVACECYGRLPCLGGVLERVGVGRTAEGWTNQLHCLLASANGMLAQLYQGTESEGMVPYEGPGVELPYPPLDDTDPLVLLQLQHRYRGVCLALKHTLSVDPATAVRLPVQQVLNLVCRALAVSSKSINLTGDGSVRLLVLPSIHNHTVKVLQALITAVGSGLVQYSSMLQRLFSQTLSAWTPLPETSLGQQRAFSAVRVSL…	173	VSVLKEQRPEYLPALLANYREHGVVSTQSSAAVGGLVGVSNAKLGNSKTRFEGLCLLSVLVKDSSSDVFQQHCLSWLRSLQQVIQSQAPLPSIQLAVGVLQDLLQYSSQLPELAREVGLNSILGILTSLLGLKSEFHLAAMEGMTACMTFYPRACGSLRDKLGACFLSKMDSV	57	392-448	FSAVRVSLYQTLELWVKVGGASAGVLQGSPTHSEILLAHLLGDITPGADSVRLRAGQ	61	552-612	RELYRLLLALVLVPPPRWPPPLTCTVSILSHGRRDRSLKVSSFCTEALAICNSLLHPRTPS
	Eukaryota	Opisthokonta	Metazoa	Chordata	Actinopteri (bony fishes)	Sinocyclocheilus anshuiensis	A0A671MU21	1219	MASAAWLHGPNITRLTEGLVSVLKEDRPEYLPALLANYREHGVVGAQSTGAVGGLVGISNARLGSSKTRFEGLCLLAVLVKDSSSEVFQQHCLSWLRTLQQVIQSQAPLPTVQLTVSVLQDLLQYSSQLPELAREVGLNSILGILTSLLSLKSECHLVAMKGMMACMIYYPRACGSLREKLGAYFLSKMDSDNPKVQEVACECYGRVPCLGGVLERGGGGRRAEGWTNQLHCLLASATSMLGQLYQGAETEGTVQYEGPGVELPFPPLDDVDPLLILQLHHRYKAICLAFKHTLSADPASSVRLPVQHVLNFMCRALAVNTKSISPTGEGYLRLMVLPSIHNDTLELLAALIKAVGGGLVQYSSVLTRLFSQSLSAWTPLPEASLGQQRAYSAVRVTVY…	175	VSVLKEDRPEYLPALLANYREHGVVGAQSTGAVGGLVGISNARLGSSKTRFEGLCLLAVLVKDSSSEVFQQHCLSWLRTLQQVIQSQAPLPTVQLTVSVLQDLLQYSSQLPELAREVGLNSILGILTSLLSLKSECHLVAMKGMMACMIYYPRACGSLREKLGAYFLSKMDSDNP	56	391-446	YSAVRVTVYRTIELWVRVGGASLLQASPSHTELLFTHLMGDITPASEAVKLRSGQQ	62	549-610	RRELYRLLLALVLVPSPRWPPPLSCAVSAFSHGRRHHNIIVSSFCAEALTICNTLIHPRTPS
	Eukaryota	Opisthokonta	Metazoa	Chordata	Actinopteri (bony fishes)	Bicolor damselfish	A0A3B5BNH5	1219	MATSTWLHGPSAMRLTEGLVSVLKEQRPEYLPALLANYREHGVFTTQGAGAVGGLVGFSNAKLGSSKTRFEGLCLLAMLVKDSSSDLFQQHCLSWLRSLQQVIQSQAPVQTIQLAVNILKDLLQYSSQLPELAREVGLNSVLGILTSLLGLKTECELAAMEGMTACMSYYPRACGSLRDKLGAYFLSKMDSTNRKTQEVACQCYGRLPCLGGLLDRGVGAGRAEGWTNQIHCLLATANGLLAQIYQGAETDGTVQYQGPGVELTFPHLDQTDPLLLLQLQHRYTAVCLALKHTLRVDPASAVRLPVRPILNLVCRALAVSSKSINLTGDGSVRLLVLPIIHTNTLEVLSSLITAVRRGMVQYAAVLQRLFSQTLSAWMPLPEASVGQQRAYSSVRVSVY…	175	VSVLKEQRPEYLPALLANYREHGVFTTQGAGAVGGLVGFSNAKLGSSKTRFEGLCLLAMLVKDSSSDLFQQHCLSWLRSLQQVIQSQAPVQTIQLAVNILKDLLQYSSQLPELAREVGLNSVLGILTSLLGLKTECELAAMEGMTACMSYYPRACGSLRDKLGAYFLSKMDSTNR	55	391-445	YSSVRVSVYATLELWVQVAGASANILQGSPSHSELLFSHLLGDITPGAESIKVGS	68	536-603	YSSAITRRELYRLLLALVLVPSPCWPPPLTCAVSILSNGRTDRNLKVSSFCAEALTICNSILHPRTSS
	Eukaryota	Opisthokonta	Metazoa	Chordata	Actinopteri (bony fishes)	Sinocyclocheilus anshuiensis	A0A671ML97	1250	MASAAWLHGPNITRLTEGLVSVLKEDRPEYLPALLANYREHGVVGAQSTGAVGGLVGISNARLGSSKTRFEGLCLLAVLVKDSSSEVFQQHCLSWLRTLQQVIQSQAPLPTVQLTVSVLQDLLQYSSQLPELAREVGLNSILGILTSLLSLKSECHLVAMKGMMACMIYYPRACGSLREKLGAYFLSKMDSDNPKVQEVACECYGRVPCLGGVLERGGGGRRAEGWTNQLHCLLASATSMLGQLYQGAETGMWCVLSVCVVLSVKFTCVKFLLFFCDVTVAEGTVQYEGPGVELPFPPLDDVDPLLILQLHHRYKAICLAFKHTLSADPASSVRLPVQHVLNFMCRALAVNTKSISPTGEGYLRLMVLPSIHNDTLELLAALIKAVGGGLVQYSSVLTR…	175	VSVLKEDRPEYLPALLANYREHGVVGAQSTGAVGGLVGISNARLGSSKTRFEGLCLLAVLVKDSSSEVFQQHCLSWLRTLQQVIQSQAPLPTVQLTVSVLQDLLQYSSQLPELAREVGLNSILGILTSLLSLKSECHLVAMKGMMACMIYYPRACGSLREKLGAYFLSKMDSDNP	56	422-477	YSAVRVTVYRTIELWVRVGGASLLQASPSHTELLFTHLMGDITPASEAVKLRSGQQ	62	580-641	RRELYRLLLALVLVPSPRWPPPLSCAVSAFSHGRRHHNIIVSSFCAEALTICNTLIHPRTPS
	Eukaryota	Opisthokonta	Metazoa	Chordata	Actinopteri (bony fishes)	Kryptolebias marmoratus	A0A3Q3F6L3	1250	MAASSWLHGTGAARLTEGLVSLLKEQRPEFLAEGLANYREHGVFSTQSTSDVAGLVGFSNAKLSSTKTRFEGLCLLSMLVKDSSSDLFQQHCLSWLRSLQQVIQSQAPVQTIQLAVTILKDLLQYSCQLAELAREVSLNFILGILTSLLALKTECELAAMEGMKACMIYYPRACGSLKDKLGVYFLSKMDSTNRKTQEVACQGYSHLPCLGGLLDKAVGAGRAEGWTTQIHCLLASANSLLAQIYQGSETDEAVQYQGPGMELAFPYLDQTDPLLLLQLQHRYTAVCMTIKHTLRADPASAVHLPVRLILNMVCRALAVNSKSINLAGDGSLRLLILPSIHINSLEVLSELITEVRSGMIQYAGVIQRLFSQTLTAWTPLPDSTVGQQRAYSSVRVSVY…	174	SLLKEQRPEFLAEGLANYREHGVFSTQSTSDVAGLVGFSNAKLSSTKTRFEGLCLLSMLVKDSSSDLFQQHCLSWLRSLQQVIQSQAPVQTIQLAVTILKDLLQYSCQLAELAREVSLNFILGILTSLLALKTECELAAMEGMKACMIYYPRACGSLKDKLGVYFLSKMDSTNR	55	391-445	YSSVRVSVYTTLELWVKVVGASASILQGASSHAGLLFTHLLADITPEAESVKLRT	69	546-614	YSSALTRRELYRLLLALVLVPSPCWPPPLTCAVSILSNGRTERNLKVSTFCAEALTICNSIVHSRSPSI
	Eukaryota	Opisthokonta	Metazoa	Chordata	Actinopteri (bony fishes)	Salmo trutta	A0A673YA73	1141	MAATAAWMHGPANMRLTEGLVSVLKEQRPEYLPALLANYREHGVVSTQVKLAIGGLVGVSNAKLGNSKTRFEGLCLLSVLVKDSSSDVFQQHCLSWLRSLQQVIQSQAPLPSIQLAVGVLQDLLQYSSQLPELAREVGLNSILGILTSLLGLKSEFHLAAMEGMTACMTFYPRACGSLRDKLGACFLSKMDSVNPEVQDVACECYGRLPCLGGVLERVGVGRTAEGWTNQLHCLLASANGMLAQLYQGTESGMVPYEGPGVELPYPPLDDTDPLVLLQLQHRYRGVCLALKHTLSVDPATAVRLPVQQVLNLVCRALAVSSKSINLTGDGSVRLLVLPSIHNHTVKVLQALITAVGSGLVQYSSMLQRLFSQTLSAWTPLPETSLGQQRAFSAVRVSLY…	174	VSVLKEQRPEYLPALLANYREHGVVSTQVKLAIGGLVGVSNAKLGNSKTRFEGLCLLSVLVKDSSSDVFQQHCLSWLRSLQQVIQSQAPLPSIQLAVGVLQDLLQYSSQLPELAREVGLNSILGILTSLLGLKSEFHLAAMEGMTACMTFYPRACGSLRDKLGACFLSKMDSV	53	391-443	FSAVRVSLYQTLELWVKVGGASAGVLQGSPTHSEILLAHLLGDITPGADSVRV	61	524-584	RELYRLLLALVLVPPPRWPPPLTCTVSILSHGRRDRSLKVSSFCTEALAICNSLLHPRTPS
	Eukaryota	Opisthokonta	Metazoa	Chordata	Actinopteri (bony fishes)	Salmo trutta	A0A673YA34	1206	MAATAAWMHGPANMRLTEGLVSVLKEQRPEYLPALLANYREHGVVSTQSSAAVGGLVGVSNAKLGNSKTRFEGLCLLSVLVKDSSSDVFQQHCLSWLRSLQQVIQSQAPLPSIQLAVGVLQDLLQYSSQLPELAREVGLNSILGILTSLLGLKSEDKLGACFLSKMDSVNPEVQDVACECYGRLPCLGGVLERVGVGRTAEGWTNQLHCLLASANGMLAQLYQGTESEGMVPYEGPGVELPYPPLDDTDPLVLLQLQHRYRGVCLALKHTLSVDPATAVRLPVQQVLNLVCRALAVSSKSINLTGDGSVRLLVLPSIHNHTVKVLQALITAVGSGLVQYSSMLQRLFSQTLSAWTPLPETSLGQQRAFSAVRVSLYQTLELWVKVGGASAGVLQGSPTH…	138	VSVLKEQRPEYLPALLANYREHGVVSTQSSAAVGGLVGVSNAKLGNSKTRFEGLCLLSVLVKDSSSDVFQQHCLSWLRSLQQVIQSQAPLPSIQLAVGVLQDLLQYSSQLPELAREVGLNSILGILTSLLGLKSEDKL	57	368-424	FSAVRVSLYQTLELWVKVGGASAGVLQGSPTHSEILLAHLLGDITPGADSVRLRAGQ	61	528-588	RELYRLLLALVLVPPPRWPPPLTCTVSILSHGRRDRSLKVSSFCTEALAICNSLLHPRTPS
	Eukaryota	Opisthokonta	Metazoa	Chordata	Actinopteri (bony fishes)	Austrofundulus limnaeus	A0A2I4CY47	1271	MAAPSGLHGTGAMRLTEGLVSVLKEQRPQFLAEALSNYREHGVFSTQNTSDAAGLVGFSNAKLSSSKTRSEGLCLLSMLVKDSSSDLFQQHCLSWLRSLQQIIQSQAPVQTIQLAVSILKDLLQYSCQLAELAREVSLNFILGILTSLLGLKTECELAAMEGMKACMIYYPRACGSLKDKLGVYFLSKMDSTNRKTQEVACQGYSHLPCLGGLLDKAGNVGRAEGWTKQIHCLLASANSLLAQIYQGSETDEAMQYQGPGMELAFDYLDQTDPLLLLQLQHRYTAVCMTIKHTLRADPASAVHLPVRLILNLVCRALAVNSKSINLTADGSLRLLILPSVHISSLEVLSELITEVRSGMIQYAAVIQRLFSQTLTAWTPLPDTSVGQQRAYSSVRVCVY…	178	VSVLKEQRPQFLAEALSNYREHGVFSTQNTSDAAGLVGFSNAKLSSSKTRSEGLCLLSMLVKDSSSDLFQQHCLSWLRSLQQIIQSQAPVQTIQLAVSILKDLLQYSCQLAELAREVSLNFILGILTSLLGLKTECELAAMEGMKACMIYYPRACGSLKDKLGVYFLSKMDSTNR	55	391-445	YSSVRVCVYRTLELWVKVVGSCAGILQGASSHAGLLFNHLLLDITPEAESVKLRT	69	546-614	YSSALTRRELYRLLLALVLVPSPCWPPPLSCAVSILSNGRTERNLKVSTFCAEALTVCNSIVHSRSPSI
	Eukaryota	Opisthokonta	Metazoa	Chordata	Actinopteri (bony fishes)	Mummichog	A0A3Q2PJM5	1270	MATSAWLHGAAAMRLTEGLVSVLKEQRPEYLSDVLANYREHGVFSAQGTSDIAGLVGFSNAKLGSSKTRFEGLCLLSMLVKDSSSDLFQQHCLSWLRSLQQVIQSQAPTQTIHLAVNILKDLLQYSCQLAELAREVGLNCILGILTSLLGLKTECEFAAMEGMKACMIYYPRACGSLKDKLGAYFLSKMDSTNRKTQEMACQGYSRLPCLGGLADRSVGTGRAEGWTNQIQCLLASANGILAEIYQDFETDEAVQYRGPGVELPFAHLDQSDPLLFLQLQHRYTALCLAIKHTLRADPASAVQLPVRPILNLVCRALAVNSKSINLTADGSLRLLVLPSIHISTLEVLAELITVVRNGMIQYAAVIQRLFSQTLSAWAASPETNVGQQRAYSSVRVSVY…	175	VSVLKEQRPEYLSDVLANYREHGVFSAQGTSDIAGLVGFSNAKLGSSKTRFEGLCLLSMLVKDSSSDLFQQHCLSWLRSLQQVIQSQAPTQTIHLAVNILKDLLQYSCQLAELAREVGLNCILGILTSLLGLKTECEFAAMEGMKACMIYYPRACGSLKDKLGAYFLSKMDSTNR	55	391-445	YSSVRVSVYRTLELWVKLVGASANILQGTSSHAELLFNHLLGDITPGAESVKLRA	69	546-614	YSSALTRRELYRLLLALVLVPSPCWPPPLTCTVSILSNGRIDRSLKVSCFCAEALTICNSILHPRTPSI
	Eukaryota	Opisthokonta	Metazoa	Chordata	Actinopteri (bony fishes)	Maylandia zebra	A0A3P9D719	1147	MNVNIISHSRNRFTLILFEGLCLLSMLVKDSSSDLFQQHCLSWLRSLQQVIQSQAPVETVQLAVNILKDLLQYSSQLAELAREVGLNSILGILTSLLGLKSECELAAMEGMTACMTYYPRACGSLRDKLAAYFLSKMDSTDRKTQEMACQCYGRLPCLGGVLDRGVGAGRAEGWTNQIHCLLASANGLLAQLYQGSETDGAMQYQGPGMELAFPHLDPTDPLLLLQLQHRYTAVCLALKHTLRVDPASAVRLPVRPMLNLVCRALAVSSKSINLTGDGSVRLLVLPIIHSITLEVLSSVITVVRVGMVQYAAVIQRLFSQTLSAWTPLPETSVGQQRAYSAVRVSVYRTLELWVQVAGASSSILQGSPGHSELLFNHLLGDITPGAESVKKRHKSDHLG…	125	FEGLCLLSMLVKDSSSDLFQQHCLSWLRSLQQVIQSQAPVETVQLAVNILKDLLQYSSQLAELAREVGLNSILGILTSLLGLKSECELAAMEGMTACMTYYPRACGSLRDKLAAYFLSKMDSTDR	54	339-392	YSAVRVSVYRTLELWVQVAGASSSILQGSPGHSELLFNHLLGDITPGAESVKKR	69	499-567	YSSALTRRELYRLLLALVLVPSPCWPPPLTCAVSILSNGRTDRNVKVSSFCAEALTICNLILHPRFPSI
	Eukaryota	Opisthokonta	Metazoa	Chordata	Actinopteri (bony fishes)	Mummichog	A0A3Q2UHN9	1246	MATSAWLHGAAAMRLTEGLVSVLKEQRPEYLSDVLANYREHGVFSAQGTSDIAGLVGFSNAKLGSSKTRFEGLCLLSMLVKDSSSDLFQQHCLSWLRSLQQVIQSQAPTQTIHLAVNILKDLLQYSCQLAELAREVGLNCILGILTSLLGLKTECEFAAMEGMKACMIYYPRACGSLKDKLGAYFLSKMDSTNRKTQEMACQGYSRLPCLGGLADRSVGTGRAEGWTNQIQCLLASANGILAEIYQDFETDEAVQYRGPGVELPFAHLDQSDPLLFLQLQHRYTALCLAIKHTLRADPASAVQLPVRPILNLVCRALAVNSKSINLTADGSLRLLVLPSIHISTLEVLAELITVVRNGMIQYAAVIQRLFSQTLSAWAASPETNVGQQRAYSSVRVSVY…	176	VSVLKEQRPEYLSDVLANYREHGVFSAQGTSDIAGLVGFSNAKLGSSKTRFEGLCLLSMLVKDSSSDLFQQHCLSWLRSLQQVIQSQAPTQTIHLAVNILKDLLQYSCQLAELAREVGLNCILGILTSLLGLKTECEFAAMEGMKACMIYYPRACGSLKDKLGAYFLSKMDSTNR	55	391-445	YSSVRVSVYRTLELWVKLVGASANILQGTSSHAELLFNHLLGDITPGAESVKLRA	69	546-614	YSSALTRRELYRLLLALVLVPSPCWPPPLTCTVSILSNGRIDRSLKVSCFCAEALTICNSILHPRTPSI
	Eukaryota	Opisthokonta	Metazoa	Chordata	Actinopteri (bony fishes)	Maylandia zebra	A0A3P9D6C2	1186	MLVKDSSSDLFQQHCLSWLRSLQQVIQSQAPVETVQLAVNILKDLLQYSSQLAELAREVGLNSILGILTSLLGLKSECELAAMEGMTACMTYYPRACGSLRDKLAAYFLSKMDSTDRKTQEMACQCYGRLPCLGGVLDRGVGAGRAEGWTNQIHCLLASANGLLAQLYQGSETDGAMQYQGPGMELAFPHLDPTDPLLLLQLQHRYTAVCLALKHTLRVDPASAVRLPVRPMLNLVCRALAVSSKSINLTGDGSVRLLVLPIIHSITLEVLSSVITVVRVGMVQYAAVIQRLFSQTLSAWTPLPETSVGQQRAYSAVRVSVYRTLELWVQVAGASSSILQGSPGHSELLFNHLLGDITPGAESVKLRAGLSADVVPGGKPGPRRTKHLVMADTVGPSLQ…	113	DSSSDLFQQHCLSWLRSLQQVIQSQAPVETVQLAVNILKDLLQYSSQLAELAREVGLNSILGILTSLLGLKSECELAAMEGMTACMTYYPRACGSLRDKLAAYFLSKMDSTDR	55	314-368	YSAVRVSVYRTLELWVQVAGASSSILQGSPGHSELLFNHLLGDITPGAESVKLRA	69	469-537	YSSALTRRELYRLLLALVLVPSPCWPPPLTCAVSILSNGRTDRNVKVSSFCAEALTICNLILHPRFPSI
	Eukaryota	Opisthokonta	Metazoa	Chordata	Actinopteri (bony fishes)	Oryzias melastigma	A0A834CQ56	1379	MSREEGSGRPMREMSGEEGSGRPMREMSREGGRSCLLMLQKLSGEEAYLLRALKPKEIFQLVHGCAGQQTETKLAGLKEELSPEVVEGALEGLFQALTTESERSESSSSAEKSRSNKKERGKMATSVGLHGSSALKLTEGLVSFLKEQRPEYLPEVLVNYREHGLQIQGQNGAAGLVGFSNTKLSSSKTRFEGLCLLSMLVKDSTSDLFQQHCLFWLRSLQQIIQSQAPVQTIQLAVNILKDLLQYSCQLAELAREVGLNSILGILTSLLGLKTECELAAMEGMVACMVFYPRACGSLKDKLRAYFISKMDSNNKKTQEMACLCYSHLPCVGGLLDRAVSAGKADGWTNQIHCLLATADGLLSQIYKGSEPETVVEYQGPGVELAFPYLDPTETLQLLR…	171	LKEQRPEYLPEVLVNYREHGLQIQGQNGAAGLVGFSNTKLSSSKTRFEGLCLLSMLVKDSTSDLFQQHCLFWLRSLQQIIQSQAPVQTIQLAVNILKDLLQYSCQLAELAREVGLNSILGILTSLLGLKTECELAAMEGMVACMVFYPRACGSLKDKLRAYFISKMDSNNK	55	512-566	YSSVRVSVYKTLELWVKVVGASVSILQENPMHADLLFNNLLGDITPGPESIKLRA	68	666-733	YSSALARRELYRLLLALVLVPSPSWPPPLTCAVSIFSNGRTDRNLKVSSFCAEALTICNTIVHPRTHS
	Eukaryota	Opisthokonta	Metazoa	Chordata	Actinopteri (bony fishes)	Paramormyrops kingsleyae	A0A3B3R369	1227	MATAVWLHVSTNMRLTEGLVSVLKEERPEYLPALLANYREHGVVSSQNSTAVGGLIGLSNGRLGSSKTRFEGLCLLAVLVKDSSSDVFQQHCLSWLRSLQQVIQSQAPLPSVQLAVAILQDLLQYSSQLPELAREVGLNSVLGILTSLLSLKLECHLVAMEGMKACMTFYPRACGSLRDKLGAYFLSKMDSDNPRMQEVACECYGRLPCLGGVLERGGGSRRAEAWANQMHCLLASAHGLLGQLYLGAESEGALQYEGPGVELPLPSLDETDPLLQIQLRHRYRAVSLAIRHTLSADPVSPVCVPVQSLINLVCRALAVSCKNINASGDGSLKLLVLPSIHSDTLELLSALITVAGGRLVQYCGVLTRLLSQTLSAWSPQPESSPGQQRAFSAVRVCLY…	175	VSVLKEERPEYLPALLANYREHGVVSSQNSTAVGGLIGLSNGRLGSSKTRFEGLCLLAVLVKDSSSDVFQQHCLSWLRSLQQVIQSQAPLPSVQLAVAILQDLLQYSSQLPELAREVGLNSVLGILTSLLSLKLECHLVAMEGMKACMTFYPRACGSLRDKLGAYFLSKMDSDNP	55	391-445	FSAVRVCLYRMLELWVQVAGASAGVFQGSPTQTELLLMHLLGDITPGAESVKLRT	63	548-610	RRELYRLLLALVLAPSPRWPPPLSCAVSIFSHGQRDHSLSVSSFCAEALTICNSLLHPRVPSI
	Eukaryota	Opisthokonta	Metazoa	Chordata	Actinopteri (bony fishes)	Paramormyrops kingsleyae	A0A3B3R2G0	1251	MATAVWLHVSTNMRLTEGLVSVLKEERPEYLPALLANYREHGVVSSQNSTAVGGLIGLSNGRLGSSKTRFEGLCLLAVLVKDSSSDVFQQHCLSWLRSLQQVIQSQAPLPSVQLAVAILQDLLQYSSQLPELAREVGLNSVLGILTSLLSLKLECHLVAMEGMKACMTFYPRACGSLRDKLGAYFLSKMDSDNPRMQEVACECYGRLPCLGGVLERGGGSRRAEAWANQMHCLLASAHGLLGQLYLGAESEGALQYEGPGVELPLPSLDETDPLLQIQLRHRYRAVSLAIRHTLSADPVSPVCVPVQSLINLVCRALAVSCKNINASGDGSLKLLVLPSIHSDTLELLSALITVAGGRLVQYCGVLTRLLSQTLSAWSPQPESSPGQQRAFSAVRVCLY…	175	VSVLKEERPEYLPALLANYREHGVVSSQNSTAVGGLIGLSNGRLGSSKTRFEGLCLLAVLVKDSSSDVFQQHCLSWLRSLQQVIQSQAPLPSVQLAVAILQDLLQYSSQLPELAREVGLNSVLGILTSLLSLKLECHLVAMEGMKACMTFYPRACGSLRDKLGAYFLSKMDSDNP	55	391-445	FSAVRVCLYRMLELWVQVAGASAGVFQGSPTQTELLLMHLLGDITPGAESVKLRT	63	548-610	RRELYRLLLALVLAPSPRWPPPLSCAVSIFSHGQRDHSLSVSSFCAEALTICNSLLHPRVPSI
	Eukaryota	Opisthokonta	Metazoa	Chordata	Actinopteri (bony fishes)	Yellowtail amberjack	A0A3B4XS63	1276	MATSAWLHGPSAMRLTEGLVSVLKEHRPEYLPALLANYREHGVFPTQSASAVGGLVGFSNAKLGSSKTRFEGLCLLSMLVKDSSSDLFEQHCLSWLRSLQQVIQSQAPVQTIQLAVNILKDLLQYSSQLAELAREVGLNSILGILTSLLGLKTECELSAMEGMMACMTYYPRACGSLRDKLGAYFLSKMDSTNKKTQEMACQCYGRLPCLGGLLDRGVGAGRAEGWTNQIHCLLASANGLLTQIYQGSETDGAVQYEGPGVELAFPHLDQSDPLLLLQLQHRYTAVCLALKHTLRVDPASAVRLPVRPILNLVCRALAVSSKSINLTGDGSVRLLVLPIIHTNTLDILSALITAVRSSMVQYTVVLQRLFSQTLSAWTPVHEASLGQQRAYSSVRVSVY…	175	VSVLKEHRPEYLPALLANYREHGVFPTQSASAVGGLVGFSNAKLGSSKTRFEGLCLLSMLVKDSSSDLFEQHCLSWLRSLQQVIQSQAPVQTIQLAVNILKDLLQYSSQLAELAREVGLNSILGILTSLLGLKTECELSAMEGMMACMTYYPRACGSLRDKLGAYFLSKMDSTNK	55	391-445	YSSVRVSVYRTLELWVQVAGASASILQGSPGHSELLFNHLLGDITPGAESIKLRA	69	546-614	YSSALTRRELYRLLLALVLVPSPCWPPPLTCAVSILSSGRADRNLKVSTFCAEALTICNSLLHPRTPSI
	Eukaryota	Opisthokonta	Metazoa	Chordata	Actinopteri (bony fishes)	Sparus aurata	A0A671XEJ6	1142	MATSAWLRGPSAMRLTEGLVSVLKEQRPEYIPALLTSYREHGVFPTQSASAVGGLVGFSNAKLSSSKTRFEGLCLLSMLVKDSSSDLFQQHCLSWLRSLQQVIQSQAPVQTIQLAANVLKDVLQYSSQLPELAREVGLNSILGILTSLLGLKTECELAAMEGMMACMTYYPRACGSLKDKLGAYFLSKMDSTNKKTQEMACQCYGRLPCLGGLLDRGVGTGRAEGWTNQIHCLLASANGQLAQIYQGSETDGTVQYEGPGVELAFPYLDQSDPLLLLQLQHRYTAVCLALKHTLRVDPASAVRLPVRPILNLVCRALAVSSKSINLTGDGSVRLLVLPIIHTNTLEVLSSLITAVRSGMVQYAAVLQRLFSQTLSAWTPLPEASLGQQRAYSSVRVSVY…	175	VSVLKEQRPEYIPALLTSYREHGVFPTQSASAVGGLVGFSNAKLSSSKTRFEGLCLLSMLVKDSSSDLFQQHCLSWLRSLQQVIQSQAPVQTIQLAANVLKDVLQYSSQLPELAREVGLNSILGILTSLLGLKTECELAAMEGMMACMTYYPRACGSLKDKLGAYFLSKMDSTNK	58	391-448	YSSVRVSVYRTLELWLQVAGTSASILQGSPGHSELLFSHLLGDITPGAESVKVISVAQ	68	545-612	YSSALSRRELYRFLLALVLVPSPCWPPPLTCAVSILSNGRNDRNLKVSTFCIEALTICNSLLHPRTPS
	Eukaryota	Opisthokonta	Metazoa	Chordata	Actinopteri (bony fishes)	Myripristis murdjan	A0A667Y036	1273	MATSAWLHGPSSMRLTEGLVSVLKEQRPEYLPALLANYREHGVFPTQGAAAAGGLVGFSNAKLGSSKTKFEGLCLLSMLVKDSSSELFQQHCLSWLRSVQQVIQSQAPVQTIHLAVSVLQDLLQYSAQLAELAREVGLNSVLGILTSLLGLKTECELAAMEGMTACMIYYPKACGSLRDKLGAYFLSKMDSSNKKTQEMACYCYGRLPCLGGVLERGVGAGRAEGWANQIHCLLASANGLLAQMYQGSESDGTVQYEGPGVELPFPPFDQSDPLLLLQLQHRYSAVCLALKHTLRVDPASAVRVPVRPVLNLVCRALAISSRSINVTGDGSLRLLVLPSVHTSTLDILSALITVVRSSMVQYSAVLQRLFSQTLSAWAPQPEASPGQQRAFSSVRVAVY…	175	VSVLKEQRPEYLPALLANYREHGVFPTQGAAAAGGLVGFSNAKLGSSKTKFEGLCLLSMLVKDSSSELFQQHCLSWLRSVQQVIQSQAPVQTIHLAVSVLQDLLQYSAQLAELAREVGLNSVLGILTSLLGLKTECELAAMEGMTACMIYYPKACGSLRDKLGAYFLSKMDSSNK	55	391-445	FSSVRVAVYRTLELWVQVGGASSSILQGNHTHSELLFGHLLGDITPGAESVKLRA	68	545-612	YSSAPPRRALYRLLLALVLVPSPRCPPPVTCAVSIFSRGRTDRSLKVSSLCTEALTVCNSLLHPRNPS
	Eukaryota	Opisthokonta	Metazoa	Chordata	Actinopteri (bony fishes)	Sparus aurata	A0A671XEJ1	1273	MATSAWLRGPSAMRLTEGLVSVLKEQRPEYIPALLTSYREHGVFPTQSASAVGGLVGFSNAKLSSSKTRFEGLCLLSMLVKDSSSDLFQQHCLSWLRSLQQVIQSQAPVQTIQLAANVLKDVLQYSSQLPELAREVGLNSILGILTSLLGLKTECELAAMEGMMACMTYYPRACGSLKDKLGAYFLSKMDSTNKKTQEMACQCYGRLPCLGGLLDRGVGTGRAEGWTNQIHCLLASANGQLAQIYQGSETDGTVQYEGPGVELAFPYLDQSDPLLLLQLQHRYTAVCLALKHTLRVDPASAVRLPVRPILNLVCRALAVSSKSINLTGDGSVRLLVLPIIHTNTLEVLSSLITAVRSGMVQYAAVLQRLFSQTLSAWTPLPEASLGQQRAYSSVRVSVY…	175	VSVLKEQRPEYIPALLTSYREHGVFPTQSASAVGGLVGFSNAKLSSSKTRFEGLCLLSMLVKDSSSDLFQQHCLSWLRSLQQVIQSQAPVQTIQLAANVLKDVLQYSSQLPELAREVGLNSILGILTSLLGLKTECELAAMEGMMACMTYYPRACGSLKDKLGAYFLSKMDSTNK	55	391-445	YSSVRVSVYRTLELWLQVAGTSASILQGSPGHSELLFSHLLGDITPGAESVKLRA	68	545-612	YSSALSRRELYRFLLALVLVPSPCWPPPLTCAVSILSNGRNDRNLKVSTFCIEALTICNSLLHPRTPS
	Eukaryota	Opisthokonta	Metazoa	Chordata	Actinopteri (bony fishes)	Lates calcarifer	A0A4W6DPF8	1218	MATSAWLHGPSAMRLTEGLVSVLKEHRPEYLPALLANYREHGVFPTQGASAAGGLVGFSNAKLGSSKTRFEGLCLLSILVKDSSSDLFEQHCLSWLRSLQQVIQSQAPVQTIQLAVNILKDLLQYSSQLPELAREVGLNSILGILTSLLGLKTECELSAMEGMIACMTYYPRACGSLRDKLGAYFLSKMDSTNKKTQEMACQCYGRLPCLGGLLDRGVGAGRAEGWTNQIHCLLASANCLLAQIYQGSETDGTVQYEGPGVELAFPHLDQSDPLLLLQLQNRYTAVCLALKHTLRVDPASAVRLPVRPTLNMVCRALAVSSKSINLTGDGSVRMLVLPIIHTNTLEVLSALITAVRCGMVQYTVVLQRLFSQTLSAWTPLHEDSVGQQRAYSSVRVAVY…	175	VSVLKEHRPEYLPALLANYREHGVFPTQGASAAGGLVGFSNAKLGSSKTRFEGLCLLSILVKDSSSDLFEQHCLSWLRSLQQVIQSQAPVQTIQLAVNILKDLLQYSSQLPELAREVGLNSILGILTSLLGLKTECELSAMEGMIACMTYYPRACGSLRDKLGAYFLSKMDSTNK	55	391-445	YSSVRVAVYRTLELWVKVAGASSGILQGSPGHSELLFSHLLGDITPGAESVKLRA	68	543-610	YSSAVTRRELYRLLLALVLVPSPCWPPPLTCAVSILSNGRTDRNLKVSTFCVEALTICNSLLHPRTPS
	Eukaryota	Opisthokonta	Metazoa	Chordata	Actinopteri (bony fishes)	Cynoglossus semilaevis	A0A3P8V874	1135	MASTAWLHGSSVLRLTEGLVSVLKDQRPEHLPAVLASYREHGVLSTQSASTVGGLVGYSNAKLGSSKTRFEGLCLLSVLVKDGSSDLFEQHCLSWLRSLQQVIQSHASGQTIKLAVSILKDLLQYSSQLPELSREVGLNSILGILTSLLGLKAECELWAMDGMMACMTYYPRACGSLRDKLGAYFLTKMDCTNKNTQEMASQCYGRLPCLGGLLDRGVSTGRTEGWTNQVHCLVASANALLAEIYQGSETDGTVQYDGPGIELAFPHLDQMDPLTLLQLQHRYTSVCLALKHTLRSDPASPVRVPIRPVLNLVCRALAVSCKSINLTGDGSVRLLILPNIHTSTLEVLAALITVVRSGMVQYTLVLQRLFSQTLASWTPSHEAGVGQQRAYSSVRVSVY…	174	VSVLKDQRPEHLPAVLASYREHGVLSTQSASTVGGLVGYSNAKLGSSKTRFEGLCLLSVLVKDGSSDLFEQHCLSWLRSLQQVIQSHASGQTIKLAVSILKDLLQYSSQLPELSREVGLNSILGILTSLLGLKAECELWAMDGMMACMTYYPRACGSLRDKLGAYFLTKMDCTN	56	391-446	YSSVRVSVYRTLELWVQVAGASASILQGSPVHSELLFSQLLRDIAPGVDTGKLRSR	70	547-616	YRSSFARRELYRLLMALVLVPSSCWPSPLTCAVSIFSKGRNDSNLKISTFCTEALTICNSLLHPRTPSTA
	Eukaryota	Opisthokonta	Metazoa	Chordata	Actinopteri (bony fishes)	Lates calcarifer	A0A4W6DPF0	1240	MATSAWLHGPSAMRLTEGLVSVLKEHRPEYLPALLANYREHGVFPTQGASAAGGLVGFSNAKLGSSKTRFEGLCLLSILVKDSSSDLFEQHCLSWLRSLQQVIQSQAPVQTIQLAVNILKDLLQYSSQLPELAREVGLNSILGILTSLLGLKTECELSAMEGMIACMTYYPRACGSLRDKLGAYFLSKMDSTNKKTQEMACQCYGRLPCLGGLLDRGVGAGRAEGWTNQIHCLLASANCLLAQIYQGSETDGTVQYEGPGVELAFPHLDQSDPLLLLQLQNRYTAVCLALKHTLRVDPASAVRLPVRPTLNMVCRALAVSSKSINLTGDGSVRMLVLPIIHTNTLEVLSALITAVRCGMVQYTVVLQRLFSQTLSAWTPLHEDSVGQQRAYSSVRVAVY…	175	VSVLKEHRPEYLPALLANYREHGVFPTQGASAAGGLVGFSNAKLGSSKTRFEGLCLLSILVKDSSSDLFEQHCLSWLRSLQQVIQSQAPVQTIQLAVNILKDLLQYSSQLPELAREVGLNSILGILTSLLGLKTECELSAMEGMIACMTYYPRACGSLRDKLGAYFLSKMDSTNK	55	391-445	YSSVRVAVYRTLELWVKVAGASSGILQGSPGHSELLFSHLLGDITPGAESVKLRA	68	546-613	YSSAVTRRELYRLLLALVLVPSPCWPPPLTCAVSILSNGRTDRNLKVSTFCVEALTICNSLLHPRTPS
	Eukaryota	Opisthokonta	Metazoa	Chordata	Actinopteri (bony fishes)	Amphiprion percula	A0A3P8SUL3	1269	MATSTWLHGPSAMRLTEGLVSVLKEQRPEYLPALLANYREHGVFPTQGAGAVGGLVGFSNAKLGSSKTRFEGLCLLAMLVKDSSSDLFQQHCLSWLRSLQQVIQSQAPVQTIQLAVNILKDLLHYSSQLPELTREVGLNSVLGILTTLLGLKTECELAAMEGMTACMTYYPRACGSLRDKLGAYFLSKMDSSNRKTQEMACQCYGRLPCLGGLLDRGVGAGRAEGWTNQIHCLLASANALLAQIYQGAETDGAVQYQGPGVELSFPHLDQTDPLLLLQLQHRYTAVSLALKHTLRVDPASAVRLPVRPILNLVCRALAVSSKSINLTGDGSVRLLVLPIIHTDTLEILSSLITVVRRGMVQYAAVLQKLFSQTLSAWTPLPEASVGQQRAYSSVRVSVY…	175	VSVLKEQRPEYLPALLANYREHGVFPTQGAGAVGGLVGFSNAKLGSSKTRFEGLCLLAMLVKDSSSDLFQQHCLSWLRSLQQVIQSQAPVQTIQLAVNILKDLLHYSSQLPELTREVGLNSVLGILTTLLGLKTECELAAMEGMTACMTYYPRACGSLRDKLGAYFLSKMDSSNR	55	391-445	YSSVRVSVYKTLELWVQVAGASANILQGSPSHSELLFGHLLGDITPGAESIKLRA	70	546-615	YSSATTRQELYRLLLALVLVPSPCWPPPLTCAVSILSNGRTDRNLKVSSFCAEALTICNSILHPRTPSVA
	Eukaryota	Opisthokonta	Metazoa	Chordata	Actinopteri (bony fishes)	Amphiprion ocellaris	A0A3Q1B505	1265	MATSTWLHGPSAMRLTEGLVSVLKEQRPEYLPALLANYREHGVFPTQGAGAVGGLVGFSNAKLGSSKTRFEGLCLLAMLVKDSSSDLFQQHCLSWLRSLQQVIQSQAPVQTIQLAVNILKDLLHYSSQLPELTREVGLNSVLGILTTLLGLKTECELAAMEGMTACMTYYPRACGSLRDKLGAYFLSKMDSSNRKTQEMACQCYGRLPCLGGLLDRGVGAGRAEGWTNQIHCLLASANALLAQIYQGAETDGAVQYQGPGVELSFPHLDQTDPLLLLQLQHRYTAVSLALKHTLRVDPASAVRVPVRPILNLVCRALAVSSKSINLTGDGSVRLLVLPIIHTDTLEVLSSLITVVRRGMVQYAAVLQKLFSQTLSAWTPLPEASVGQQRAYSSVRVSVY…	175	VSVLKEQRPEYLPALLANYREHGVFPTQGAGAVGGLVGFSNAKLGSSKTRFEGLCLLAMLVKDSSSDLFQQHCLSWLRSLQQVIQSQAPVQTIQLAVNILKDLLHYSSQLPELTREVGLNSVLGILTTLLGLKTECELAAMEGMTACMTYYPRACGSLRDKLGAYFLSKMDSSNR	55	391-445	YSSVRVSVYKTLELWVQVAGASANILQGSPSHSELLFGHLLGDITPGAESVKLRA	70	546-615	YSSATTRQELYRLLLALVLVPSPCWPPPLTCAVSILSNGRTDRNLKVSSFCAEALTICNSILHPRTPSVA
	Eukaryota	Opisthokonta	Metazoa	Chordata	Actinopteri (bony fishes)	Amphiprion ocellaris	A0A3Q1B3Z8	1173	MATSTWLHGPSAMRLTEGLVSVLKEQRPEYLPALLANYREHGVFPTQGAGAVGGLVGFSNAKLGSSKTRFEGLCLLAMLVKDSSSDLFQQHCLSWLRSLQQVIQSQAPVQTIQLAVNILKDLLHYSSQLPELTREVGLNSVLGILTTLLGLKTECELAAMEGMTACMTYYPRACGSLRDKLGAYFLSMDSSNRKTQEMACQCYGRLPCLGGLLDRGVGAGRAEGWTNQIHCLLASANALLAQIYQGAETDGAVQYQGPGVELSFPHLDQTDPLLLLQLQHRYTAVSLALKHTLRVDPASAVRVPVRPILNLVCRALAVSSKSINLTGDGSVRLLVLPIIHTDTLEVLSSLITVVRRGMVQYAAVLQKLFSQTLSAWTPLPEASVGQQRAYSSVRVSVYK…	168	VSVLKEQRPEYLPALLANYREHGVFPTQGAGAVGGLVGFSNAKLGSSKTRFEGLCLLAMLVKDSSSDLFQQHCLSWLRSLQQVIQSQAPVQTIQLAVNILKDLLHYSSQLPELTREVGLNSVLGILTTLLGLKTECELAAMEGMTACMTYYPRACGSLRDKLGAYFLS	55	390-444	YSSVRVSVYKTLELWVQVAGASANILQGSPSHSELLFGHLLGDITPGAESVKVGS	70	546-615	YSSATTRQELYRLLLALVLVPSPCWPPPLTCAVSILSNGRTDRNLKVSSFCAEALTICNSILHPRTPSVA
	Eukaryota	Opisthokonta	Metazoa	Chordata	Actinopteri (bony fishes)	Amphiprion percula	A0A3P8SUN3	1214	MATSTWLHGPSAMRLTEGLVSVLKEQRPEYLPALLANYREHGVFPTQGAGAVGGLVGFSNAKLGSSKTRFEGLCLLAMLVKDSSSDLFQQHCLSWLRSLQQVIQSQAPVQTIQLAVNILKDLLHYSSQLPELTREVGLNSVLGILTTLLGLKTECELAAMEGMTACMTYYPRACGSLRDKLGAYFLSKMDSSNRKTQEMACQCYGRLPCLGGLLDRGVGAGRAEGWTNQIHCLLASANALLAQIYQGAETDGAVQYQGPGVELSFPHLDQTDPLLLLQLQHRYTAVSLALKHTLRVDPASAVRLPVRPILNLVCRALAVSSKSINLTGDGSVRLLVLPIIHTDTLEILSSLITVVRRGMVQYAAVLQKLFSQTLSAWTPLPEASVGQQRAYSSVRVSVY…	175	VSVLKEQRPEYLPALLANYREHGVFPTQGAGAVGGLVGFSNAKLGSSKTRFEGLCLLAMLVKDSSSDLFQQHCLSWLRSLQQVIQSQAPVQTIQLAVNILKDLLHYSSQLPELTREVGLNSVLGILTTLLGLKTECELAAMEGMTACMTYYPRACGSLRDKLGAYFLSKMDSSNR	55	391-445	YSSVRVSVYKTLELWVQVAGASANILQGSPSHSELLFGHLLGDITPGAESIKVGS	70	547-616	YSSATTRQELYRLLLALVLVPSPCWPPPLTCAVSILSNGRTDRNLKVSSFCAEALTICNSILHPRTPSVA
	Eukaryota	Opisthokonta	Metazoa	Chordata	Actinopteri (bony fishes)	Anabas testudineus	A0A3Q1H932	1258	MATSAWLHGPSAMRLTEGLVSVLKEHRTEYLPALLGSYREHGVFQTQGPSAIGGLVGFSNAKLGSSKTRFEGLCLLSILVKDSSSDLFQQHCISWLRSLQQVIQSQAPVQTIQLAVNILKDLLQYSSQLAELAREVGLNFILGFLTSLLGLKAECELAAMEGMMACMTYYPRACGSLRDKLGAYFLSKMDSTNKKIQEMGCQCYGYLPCLGGLLDRGVSAGRAEGWTNQIHCLLASANGLLTHIYHGLETDGTVQYEGPGVELAFPHLDLSDPWLLLQLQHRYTAVCLSLKHTLRVDPTSAVRLPVRPILNLVCRALAVSLKSINLTGDGSVRVLVLPIIHINTLEVLSALITVVHSGMVQYAAVLQRLFSQTLSAWTPPYEAGLGQQRAYSSVRVSVY…	175	VSVLKEHRTEYLPALLGSYREHGVFQTQGPSAIGGLVGFSNAKLGSSKTRFEGLCLLSILVKDSSSDLFQQHCISWLRSLQQVIQSQAPVQTIQLAVNILKDLLQYSSQLAELAREVGLNFILGFLTSLLGLKAECELAAMEGMMACMTYYPRACGSLRDKLGAYFLSKMDSTNK	55	391-445	YSSVRVSVYRALELWVQVAGASASILQGSPGHTELLFSHLLGDITPGAESVKLRA	68	545-612	YSSALSRRELYRLLLALVLVPSPSWPPPLTCAVSILSNGRIDCNLKVSTFCTEALTICNSLLHPRTPS
	Eukaryota	Opisthokonta	Metazoa	Chordata	Actinopteri (bony fishes)	Echeneis naucrates	A0A665V2D9	1269	MATSAWLHGPSAMRLTEGLVSVLKEHRPEFLPPLLANYREHGVFSVQGANAVGGLVGFSNAKLGSSKTRFEGLCLLAMLVKDSSSDLFEQHCLTWLRSLQQVIQSQAPVQTIQLAVNILKDLLQYSSQLAELAREVGLNSILGILTSLLGLKNECELSAMEGMKACMTYYPRACGSLRDKLGAYFLSKMDSTNKKTQEMACQCYGCLPCLGGLLDRGVGAGRAEGWTNQIHCLLASANGLLAQIYQGSETDGTVQYEGPGMELAFPHLDQSDALLLLQLQHRYTAICLALKHTLRVDPASAVRLPIRAILNLVCRALAVSSKSISLTGDGSLRLLVLPIIHTNTLDVLSALITAVCSNMVQYTVVLQRLFSQTLCAWTPPHEASLGQQRAYSSVRVSVY…	174	SVLKEHRPEFLPPLLANYREHGVFSVQGANAVGGLVGFSNAKLGSSKTRFEGLCLLAMLVKDSSSDLFEQHCLTWLRSLQQVIQSQAPVQTIQLAVNILKDLLQYSSQLAELAREVGLNSILGILTSLLGLKNECELSAMEGMKACMTYYPRACGSLRDKLGAYFLSKMDSTNK	54	391-444	YSSVRVSVYRTLELWVQVAGASASILQGSPGNSELLLNHLLSDITPGSESIKLW	68	546-613	YSSALTRRELYRLLLALVVPSPCWPPPLTCAVSILSSGRSDLSLKVSTFCAEALSICNSLLHPRTPSI
	Eukaryota	Opisthokonta	Metazoa	Chordata	Actinopteri (bony fishes)	Cyprinodon variegatus	A0A3Q2DCP0	1248	MAASAWMHGAAAMRLTEGLVSVLKEQRPEFLSEALENYREHGVFSSQGSGDAAGLVGFSNAKLSSSKTRFEGLCLLSMLVKDSSSELFQQHCLSWLRSLQQVIQSQAPTQTIQLAVNILKDLLQYSSQIAELAREVGLNSILGILTSLLGLKSECELAAMEGMKACMIYYPRACGSLKDKLGAYFLSKMDSANRKTQETACQGYGRLPCLGGLADRSVGTGRAEGWTNQIQCLLASGNGLLAQLYQGSETDDAVQYGGPGVEIRFPHLDQTDPLLLLQLRHRYAAVCLAIKHTLRVDPASAVHLPVRPILNLVCRGLAVNAKSISLTADGSLRLLVLPGVHISTLEVLAELITVVRSGMMQYAAVIQRLFSQTLSAWTSPPESSVGQQRAFSSVRVSVY…	173	SVLKEQRPEFLSEALENYREHGVFSSQGSGDAAGLVGFSNAKLSSSKTRFEGLCLLSMLVKDSSSELFQQHCLSWLRSLQQVIQSQAPTQTIQLAVNILKDLLQYSSQIAELAREVGLNSILGILTSLLGLKSECELAAMEGMKACMIYYPRACGSLKDKLGAYFLSKMDSAN	55	391-445	FSSVRVSVYRTLELWVQVVGASAHVLQGATSHAELLFNQLLGDIMPGAESIKLRA	69	546-614	YSSALTRRELYRLLLALVLVPSPSWPPPLTCAVSILSNGRVDRNLKVSSFCSEALTVCNSLLHPRAPSI
	Eukaryota	Opisthokonta	Metazoa	Chordata	Actinopteri (bony fishes)	Myripristis murdjan	A0A667XQU4	1148	MATSAWLHGPSSMRLTEGLVSVLKEQRPEYLPALLANYREHGVFPTQVRAAAGGLVGFSNAKLGSSKTKFEGLCLLSMLVKDSSSELFQQHCLSWLRSVQQVIQSQAPVQTIHLAVSVLQDLLQYSAQLAELAREVGLNSVLGILTSLLGLKTECELAAMEGMTACMIYYPKACGSLRDKLGAYFLSKMDSSNKKTQEMACYCYGRLPCLGGVLERGVGAGRAEGWANQIHCLLASANGLLAQMYQGSESDGTVQYEGPGVELPFPPFDQSDPLLLLQLQHRYSAVCLALKHTLSLQSITILSLCVNCANFYYFGILLLNIMVHSMVQYSAVLQRLFSQTLSAWAPQPEASPGQQRAFSSVRVAVYRTLELWVQVGGASSSILQGNHTHSELLFGHLLG…	175	VSVLKEQRPEYLPALLANYREHGVFPTQVRAAAGGLVGFSNAKLGSSKTKFEGLCLLSMLVKDSSSELFQQHCLSWLRSVQQVIQSQAPVQTIHLAVSVLQDLLQYSAQLAELAREVGLNSVLGILTSLLGLKTECELAAMEGMTACMIYYPKACGSLRDKLGAYFLSKMDSSNK	55	358-412	FSSVRVAVYRTLELWVQVGGASSSILQGNHTHSELLFGHLLGDITPGAESVKLRA	68	512-579	YSSAPPRRALYRLLLALVLVPSPRCPPPVTCAVSIFSRGRTDRSLKVSSLCTEALTVCNSLLHPRNPS
	Eukaryota	Opisthokonta	Metazoa	Chordata	Actinopteri (bony fishes)	Cynoglossus semilaevis	A0A3P8V864	1121	MASTAWLHGSSVLRLTEGLVSVLKDQRPEHLPAVLASYREHGVLSTQSASTVGGLVGYSNAKLGSSKTRFEGLCLLSVLVKDGSSDLFEQHCLSWLRSLQQVIQSHASGQTIKLAVSILKDLLQYSSQLPELSREVGLNSILGILTSLLGLKAECELWAMDGMMACMTYYPRACGSLRDKLGAYFLTKMDCTNKNTQEVCHCYGRLPCLGGLLDRGVSTGRTEGWTNQVHCLVASANALLAEIYQGSETDGTVQYDGPGIELAFPHLDQMDPLTLLQLQHRYTSVCLALKHTLRSDPASPVRVPIRPVLNLVCRALAVSCKSINLTGDGSVRLLILPNIHTSTLEVLAALITVVRSGMVQYTLVLQRLFSQTLASWTPSHEAGVGQQRAYSSVRVSVYR…	174	VSVLKDQRPEHLPAVLASYREHGVLSTQSASTVGGLVGYSNAKLGSSKTRFEGLCLLSVLVKDGSSDLFEQHCLSWLRSLQQVIQSHASGQTIKLAVSILKDLLQYSSQLPELSREVGLNSILGILTSLLGLKAECELWAMDGMMACMTYYPRACGSLRDKLGAYFLTKMDCTN	56	390-445	YSSVRVSVYRTLELWVQVAGASASILQGSPVHSELLFSQLLRDIAPGVDTGKLRSR	70	546-615	YRSSFARRELYRLLMALVLVPSSCWPSPLTCAVSIFSKGRNDSNLKISTFCTEALTICNSLLHPRTPSTA
	Eukaryota	Opisthokonta	Metazoa	Chordata	Actinopteri (bony fishes)	Mastacembelus armatus	A0A7N8XTX5	1260	MATSAWLHGPSAMKLTEGLVSVLKEHRPEYLPDLLANYREFGVFLNQGASTVGALVGFSNAKLGSSKTRFEGLCLLSMLVKDSSSDLFQQHCLSWLRSLQLVIQSQAPVQTIQLAVNILKDLLQYSSQVAELAREVGINSILGFLTSLLSLKTECELAAMEGMTACMTYYPRACGSLRDKLGAYFLSKMDSTNKKTQEMACQCYGRLPCLGGLLDRGVSAGRAEGWTNQIHCLLASANGLLAQIYQGSETDGAVPYDGPGVELAFPYLDQSDPLLLLLLQHRYTAVCMALKHTLRLDPASAVRLPVRPILNLVCRTLAVTSKNINLTGDGSLRILVLPIIHTNTLEVLSALIKIVQSGMVQYAAILQRLFSQTLSAWTPLPEANLGQQRAYSSVRVSVY…	173	VLKEHRPEYLPDLLANYREFGVFLNQGASTVGALVGFSNAKLGSSKTRFEGLCLLSMLVKDSSSDLFQQHCLSWLRSLQLVIQSQAPVQTIQLAVNILKDLLQYSSQVAELAREVGINSILGFLTSLLSLKTECELAAMEGMTACMTYYPRACGSLRDKLGAYFLSKMDSTNK	55	391-445	YSSVRVSVYRTLELWAQVAGTSATILQGSPSHSELLFSHLLSDITPGTESIKLRA	73	546-618	YSSALTRRELYRLLLALVLVPPPCWPPPLTCAVSILSNGRTDCHLKVSTFCTEALSICNSLLHPRTPSIALPL
	Eukaryota	Opisthokonta	Metazoa	Chordata	Actinopteri (bony fishes)	Sailfin molly	A0A3B3VVJ6	1266	MATSAWMHGTAAMRLTEGLVSVLKEQRPEYLSEVLANYREHGVFPTQGASDVAGLVGFSNAKLSSSKTRFEGLCLLSMLVKDSSSDLFQQHCLSWLRSLQQVIQSQAPCQSIQLAVSILQDLLQYSCQLAELAREVGLNSILGILTSLLGLKTECELAAMEGMRACMVYYPRACGSLKDKLGAYFLSKMDSTSRKTQEMACQGYSHLPCLGGLADRSVGTSRAEGWTNQIQCLLASANGILAQIYQGSETDEAVQYRGPGVELPFPHLDQTDPLLLLQLQHRYTAVCLALKHTLRADPASAVQLPIRPILNLVCRALAVNSRSTSLTADGSLRLLVLPSVHIITLEVLAELITVVRSGMVQYAAVIQRLFSQTLCAWTALPEANVGQQRAYSSVRVSVY…	175	VSVLKEQRPEYLSEVLANYREHGVFPTQGASDVAGLVGFSNAKLSSSKTRFEGLCLLSMLVKDSSSDLFQQHCLSWLRSLQQVIQSQAPCQSIQLAVSILQDLLQYSCQLAELAREVGLNSILGILTSLLGLKTECELAAMEGMRACMVYYPRACGSLKDKLGAYFLSKMDSTSR	55	391-445	YSSVRVSVYRTLELWLQLVGASANVLQGASSHAELLFTHLLADIMPGAESVKLRA	69	546-614	YSSALTRRQLYRLLLALVLVPSPCWPPPLTCAVSILSNGRLDRNLKVSSFCSEALIVCNSLLHPRTPSI
	Eukaryota	Opisthokonta	Metazoa	Chordata	Actinopteri (bony fishes)	Tiger tail seahorse	A0A3Q2YL26	1212	MSASSWLHGPSAGRLTEGFLSVLKEQRPEYLPSLLDSYREHGVFRTQGASAVGGLLGFSNAKLASSKTKFEGLCLLAMLVQDSSSELFQQHCLSWLRSLQQVIQSQAPVHTIQLAVTILKDLLQYSSQLAELAREVGLNCVLGILTSLLGLKTECELAAMEGMTACMTYYPRACGSLRDKLGAYFLSKMDSSNKKSQEMACQCYARLPCLGGLTDRASGASRADRWSDQVHCLLASANGALAHLYRGAESDRTAQYEGPGVELGFPPLDHSDALLPLQLQRRYTAVCLALKHTLRVDPASAVRLPVRPILNLVCRALAVSAKSINLTGDGSVRLLLLPAIHTCTLEVLSALFTVVRTSMVQYAAVLQRLFSQTLSAWTPPPEANPGQQRAYSSVRVSVY…	174	SVLKEQRPEYLPSLLDSYREHGVFRTQGASAVGGLLGFSNAKLASSKTKFEGLCLLAMLVQDSSSELFQQHCLSWLRSLQQVIQSQAPVHTIQLAVTILKDLLQYSSQLAELAREVGLNCVLGILTSLLGLKTECELAAMEGMTACMTYYPRACGSLRDKLGAYFLSKMDSSNK	55	391-445	YSSVRVSVYRSLEAWVQVAGASAGILQGSSSHTELLFAHLLGDITPGAESIKLRA	64	552-615	RRELYRLLLALVLVPSPTWPPPLTCAVSILSKGRVDRNLKVSSFCSEALTMCNALVHPRAPSIA
	Eukaryota	Opisthokonta	Metazoa	Chordata	Actinopteri (bony fishes)	Poecilia formosa	A0A087Y3D1	818	MATSAWMHGTAAMRLTEGLVSVLKEQRPEYLSEVLANYREHGVFPTQGASDVAGLVGFSNAKLSSSKTRFEGLCLLSMLVKDSSSDLFQQHCLSWLRSLQQVIQSQAPCQSIQLAVSILQDLLQYSCQLAELAREVGLNSILGILTSLLGLKTECELAAMEGMRACMVYYPRACGSLKDKLGAYFLSKMDSTSRKTQEMACQGYSHLPCLGGLADRSVGTSRAEGWTNQIQCLLASANGILAQIYQGSETDEAVQYRGPGVELPFPHLDQTDPLLLLQLQHRYTAVCLALKHTLRADPASAVQLPIRPILNLVCRALAVNSRSTSLTADGSLRLLVLPSVHISSLEVLAELITVVRSGMVQYAAVIQRLFSQTLCAWTALPEANVGQQRAYSSVRVSVY…	174	VSVLKEQRPEYLSEVLANYREHGVFPTQGASDVAGLVGFSNAKLSSSKTRFEGLCLLSMLVKDSSSDLFQQHCLSWLRSLQQVIQSQAPCQSIQLAVSILQDLLQYSCQLAELAREVGLNSILGILTSLLGLKTECELAAMEGMRACMVYYPRACGSLKDKLGAYFLSKMDSTSR	55	391-445	YSSVRVSVYRTLELWLQLVGASANVLQGASSHAELLFTHLLADIMPGAESVKLRA	69	546-614	YSSALTRRQLYRLLLALVLVPSPCWPPPLTCAVSILSNGRLDRNLKVSSFCSEALIVCNSLLHPRTPSI
	Eukaryota	Opisthokonta	Metazoa	Chordata	Actinopteri (bony fishes)	Shortfin molly	A0A3B3WEA9	1266	MATSAWMHGTAAMRLTEGLVSVLKEQRPEYLSEVLANYREHGVFPTQGASDVAGLVGFSNAKLSSSKTRFEGLCLLSMLVKDSSSDLFQQHCLSWLRSLQQVIQSQAPCQSIQLAVSILQDLLQYSCQLAELAREVGLNSILGILTSLLGLKTECELAAMEGMRACMVYYPRACGSLKDKLGAYFLSKMDSTSRKTQEMACQGYSHLPCLGGLADRSVGTGRAEGWTNQIQCLLASANGILAQIYQGSETDEAVQYRGPGVELPFPHLDQTDPLLLLQLQHRYTAVCLALKHTLRADPASAVQLPIRPILNLVCRALAVNSRSTSLTADGSLRLLVLPSVHISSLEVLAELITVVRSGMVQYAAVIQRLFSQTLCAWTALPEANVGQQRAYSSVRVSVY…	175	VSVLKEQRPEYLSEVLANYREHGVFPTQGASDVAGLVGFSNAKLSSSKTRFEGLCLLSMLVKDSSSDLFQQHCLSWLRSLQQVIQSQAPCQSIQLAVSILQDLLQYSCQLAELAREVGLNSILGILTSLLGLKTECELAAMEGMRACMVYYPRACGSLKDKLGAYFLSKMDSTSR	55	391-445	YSSVRVSVYRTLELWLQLVGASANVLQGASSHAELLFTHLLADIMPGAESVKLRA	69	546-614	YSSALTRRQLYRLLLALVLVPSPCWPPPLTCAVSILSNGRLDRNLKVSSFCSEALIVCNSLLHPRTPSI
	Eukaryota	Opisthokonta	Metazoa	Chordata	Actinopteri (bony fishes)	Mola mola	A0A3Q3XQ36	1116	MATSALLRGPSAMQLTEGLVSVLKEQRPEYLPALLASYREHGVFQAQVRSGRRGLCLLSMLVKDSSSDLFQQHCLSWLRSLQQVIQSQAPVQTIQLAVNILKDMLQYSSQLPELAREIGLNSVLGILTSLLGLKTECELAAMEGMTACMTYYPRACGSLKDKLGAYFLSRMDCTNKKTREMACQCYGHLPCLGGLLDRGVGARRAEGWTNQIHCLLASANSQLSQIYQGAETDGTVQYEGPGLELAFPHLDQSDPLLLLQLQHRFTAACLALKHSLRMDPASAVRLPVRPILNLVCRALAVSCKSILVLYGCMHLWLLTFGMVQYAALLQRLFSQTLSAWTALPEASLGQQRAYSSVRVSVYRTLELWLQVAGSSACILQGSPCQSELLFSHLLNDITP…	120	RGLCLLSMLVKDSSSDLFQQHCLSWLRSLQQVIQSQAPVQTIQLAVNILKDMLQYSSQLPELAREIGLNSVLGILTSLLGLKTECELAAMEGMTACMTYYPRACGSLKDKLGAYFLSRMD	55	354-408	YSSVRVSVYRTLELWLQVAGSSACILQGSPCQSELLFSHLLNDITPGAESIKLRV	68	509-576	YSSALTRRELYRLLLALVLVPSPCWPPPMACALSILSNGRSDRNLKVSSFCSEALTICNSLLHPRTPS
	Eukaryota	Opisthokonta	Metazoa	Chordata	Actinopteri (bony fishes)	Poecilia formosa	A0A096LPN8	1055	MRLTEGLVSVLKEQRPEYLSEVLANYREHGVFPTQGASDVAGLVGFSNAKLSSSKTRFEGLCLLSMLVKDSSSDLFQQHFVTALSSCCVLLQSQAPCQSIQLAVSILQDLLQYSCQLAELAREVGLNSILGILTSLLGLKTECELAAMEGMRACMVYYPRACGSLKDKLGAYFLSKMDSTSRKTQEMACQGYSHLPCLGGLADRSVGTSRAEGWTNQIQCLLASANGILAQIYQGSETDEAVQYRGPGVELPFPHLDQTDPLLLLQLQHRYTAVCLALKHTLRADPASAVQLPIRPILNLVCRAGFALTSIHFSLTADGSLRLLVLPSVHISSLELLSVKVRSGMVQYAAVIQRLFSQTLCAWTALPEANVGQQRAYSSVRVSVYRTLELWLQLVGASA…	175	VSVLKEQRPEYLSEVLANYREHGVFPTQGASDVAGLVGFSNAKLSSSKTRFEGLCLLSMLVKDSSSDLFQQHFVTALSSCCVLLQSQAPCQSIQLAVSILQDLLQYSCQLAELAREVGLNSILGILTSLLGLKTECELAAMEGMRACMVYYPRACGSLKDKLGAYFLSKMDSTSR	55	377-431	YSSVRVSVYRTLELWLQLVGASANVLQGASSHAELLFTHLLADIMPGAESVKLRA	69	532-600	YSSALTRRQLYRLLLALVLVPSPCWPPPLTCAVSILSNGRLDRNLKVSSFCSEALIVCNSLLHPRTPSI
	Eukaryota	Opisthokonta	Metazoa	Chordata	Actinopteri (bony fishes)	Oreochromis aureus	A0A668U477	1247	MATSAWLHGPSAMRLTEGLVSVLKEQRPEHLPALLAGYREHGVFQTQSACAVGGLVGFSNAKLGSSKTRFEGLCLLSMLVKDSSSDLFQQHCLSWLRSLQQVIQSQAPVESVQLAVNILKDLLQYSSQLAELAREVGLNSILGILTSLLGLKSECELAAMEGMTACMTYYPRACGSLRMACQCYSRLPCLGGVLDRGVGAGRAEGWTNQIHCLLASANSLLAQLYQGSETDGAMQYQGAGVELAFPHLDQTDPLLLLQLQHRYTAVCLALKHTLRVDPASAVRLPVRPILNLVCRALAVSSKSINLTGDGSVRLLVLPIIHSNTLEVLSSLITAVRVGMVQYAAVIQRLFSQTLSAWTPLPETSVGQQRAYSAVRVSVYRTLELWVQVAGASSNILQGS…	160	VSVLKEQRPEHLPALLAGYREHGVFQTQSACAVGGLVGFSNAKLGSSKTRFEGLCLLSMLVKDSSSDLFQQHCLSWLRSLQQVIQSQAPVESVQLAVNILKDLLQYSSQLAELAREVGLNSILGILTSLLGLKSECELAAMEGMTACMTYYPRACGSLRM	55	371-425	YSAVRVSVYRTLELWVQVAGASSNILQGSPGHSELLFNHLLGDITPGAESIKLRA	69	526-594	YSSALTRRELYRLLLALVLVPSPCWPPPLTCAVSILSNGRTDRNVKVSSFCAEALTICNLILHPRFPSI
	Eukaryota	Opisthokonta	Metazoa	Chordata	Actinopteri (bony fishes)	Indian medaka	A0A3B3BH77	1257	MATSVGLHGSSALKLTEGLVSFLKEQRPEYLPEVLVNYREHGLQIQGQNGAAGLVGFSNTKLSSSKTRFEGLCLLSMLVKDSTSDLFQQHCLFWLRSLQQIIQSQAPVQTIQLAVNILKDLLQYSCQLAELAREVGLNSILGILTSLLGLKTECELAAMEGMVACMVFYPRACGSLKDKLRAYFISKMDSNNKKTQEMACLCYSHLPCVGGLLDRAVSAGKADGWTNQIHCLLATADGLLSQIYKGSEPETVVEYQGPGVELAFPYLDPTETLQLLRLQQRYTAVCRAVKHTLRVDPASAVRLPVKPVLNLVCRALAVNAKNASFSADGSLMLLILPSIHCNTLEMLSDLITVVRSSMVPYAAIIQRLFSQTLSAWTPVVEAGVGRQRGYSSVRVSVYK…	171	LKEQRPEYLPEVLVNYREHGLQIQGQNGAAGLVGFSNTKLSSSKTRFEGLCLLSMLVKDSTSDLFQQHCLFWLRSLQQIIQSQAPVQTIQLAVNILKDLLQYSCQLAELAREVGLNSILGILTSLLGLKTECELAAMEGMVACMVFYPRACGSLKDKLRAYFISKMDSNNK	55	390-444	YSSVRVSVYKTLELWVKVVGASVSILQENPMHADLLFNNLLGDITPGPESIKLRA	68	544-611	YSSALARRELYRLLLALVLVPSPSWPPPLTCAVSIFSNGRTDRNLKVSSFCAEALTICNTIVHPRTHS
	Eukaryota	Opisthokonta	Metazoa	Chordata	Actinopteri (bony fishes)	Poecilia formosa	A0A096MG46	1235	MATSAWMHGTAAMRLTEGLVSVLKEQRPEYLSEVLANYREHGVFPTQGASDVAGLVGFSNAKLSSSKTRFEGLCLLSMLVKDSSSDLFQQHFVTALSSCCVLLQSQAPCQSIQLAVSILQDLLQYSCQLAELAREVGLNSILGILTSLLGLKTECELAAMEGMRACMVYYPRACGSLKDKLGAYFLSKMDSTSRKTQEMACQGYSHLPCLGGLADRSVGTSRAEGWTNQIQCLLASANGILAQIYQGSETDEAVQYRGPGVELPFPHLDQTDPLLLLQLQHRYTAVCLALKHTLRADPASAVQLPIRPILNLVCRAGFALTSIHFSLTADGSLRLLVLPSVHISSLELLSVKVRSGMVQYAAVIQRLFSQTLCAWTALPEANVGQQRAYSSVRVSVYRT…	175	VSVLKEQRPEYLSEVLANYREHGVFPTQGASDVAGLVGFSNAKLSSSKTRFEGLCLLSMLVKDSSSDLFQQHFVTALSSCCVLLQSQAPCQSIQLAVSILQDLLQYSCQLAELAREVGLNSILGILTSLLGLKTECELAAMEGMRACMVYYPRACGSLKDKLGAYFLSKMDSTSR	55	389-443	YSSVRVSVYRTLELWLQLVGASANVLQGASSHAELLFTHLLADIMPGAESVKLRA	69	544-612	YSSALTRRQLYRLLLALVLVPSPCWPPPLTCAVSILSNGRLDRNLKVSSFCSEALIVCNSLLHPRTPSI
	Eukaryota	Opisthokonta	Metazoa	Chordata	Actinopteri (bony fishes)	Poecilia formosa	A0A096M2U1	1034	MRLTEGLVSVLKEQRPEYLSEVLANYREHGVFPTQGASDVAGLVGFSNAKLSSSKTRFEGLCLLSMLVKDSSSDLFQQHFVTALSSCCVLLQSAPCQSIQLAVSILQDLLQYSCQLAELAREVGLNSILGILTSLLGLKTECELAAMEGMRACMVYYPRACGSLKDKLGAYFLSKMDSTSRKTQEMACQGYSHLPCLGGLADRSVGTSRAEGWTNQIQCLLASANGILAQIYQGSETDEAVQYRGPGVELPFPHLDQTDPLLLLQLQHRYTAVCLALKHTLRADPASAVQLPIRPILNLVCRAGFALTSIHFSLTADGSLRLLVLPSVHISSLEAVCQGRSRVRSGMVQYAAVIQRLFSQTLCAWTALPEANVGQQRAYSSVRVSVYRTLELWLQLVGA…	174	VSVLKEQRPEYLSEVLANYREHGVFPTQGASDVAGLVGFSNAKLSSSKTRFEGLCLLSMLVKDSSSDLFQQHFVTALSSCCVLLQSAPCQSIQLAVSILQDLLQYSCQLAELAREVGLNSILGILTSLLGLKTECELAAMEGMRACMVYYPRACGSLKDKLGAYFLSKMDSTSR	55	379-433	YSSVRVSVYRTLELWLQLVGASANVLQGASSHAELLFTHLLADIMPGAESVKVKR	69	526-594	YSSALTRRQLYRLLLALVLVPSPCWPPPLTCAVSILSNGRLDRNLKVSSFCSEALIVCNSLLHPRTPSI
	Eukaryota	Opisthokonta	Metazoa	Chordata	Actinopteri (bony fishes)	Poeciliopsis prolifica	A0A0S7LEH7	741	GLVSVLREQHPEYLSDVLANYREHGVFLNQGASDVAGLVGFSNAKLSSSKTRFQGLCLLSMLVKDSSSDLFQQHCLSWLRSVQQVIQSKAPCQSIQLAVSILQDLLQYSCQLPELAREVGLNSILGILTSLLGLKTECELAAMEGMRACMVYYPRACGSLKHKLGAYFLSKMDSTSRKTQEMACQGYSRLPCLGGLVDRSVGTGRAEGWTNQIQCLLASANGILSQFYKGSETDEAVQYRGPGVELPFPHLDQSDPLLLLQLQHRYTAVCLALKHTLRADPASAVYLPVRPILNLVCRALAVNPRNTSLTSDGSLRLLVLPSVHINTLEVLAELITVVRSGMVQYAAVIQKLFSQMLCAWTAVPEANVGQQRAYSSLRVSVYRTLELWLQLVGVSANVL…	174	SVLREQHPEYLSDVLANYREHGVFLNQGASDVAGLVGFSNAKLSSSKTRFQGLCLLSMLVKDSSSDLFQQHCLSWLRSVQQVIQSKAPCQSIQLAVSILQDLLQYSCQLPELAREVGLNSILGILTSLLGLKTECELAAMEGMRACMVYYPRACGSLKHKLGAYFLSKMDSTSR	55	374-428	YSSLRVSVYRTLELWLQLVGVSANVLQGASSHAELLFTHLLADITPGAESIKLRA	69	529-597	YSSALTRRQLYRLLLALVLVPSPCWPPPLTCAVSILSNGRLDRNLKVSSFCSEALTICNSLLHPRTPSI
	Eukaryota	Opisthokonta	Metazoa	Chordata	Actinopteri (bony fishes)	Poeciliopsis prolifica	A0A0S7LEI8	698	GLCAGVLSRFQGLCLLSMLVKDSSSDLFQQHCLSWLRSVQQVIQSKAPCQSIQLAVSILQDLLQYSCQLPELAREVGLNSILGILTSLLGLKTECELAAMEGMRACMVYYPRACGSLKHKLGAYFLSKMDSTSRKTQEMACQGYSRLPCLGGLVDRSVGTGRAEGWTNQIQCLLASANGILSQFYKGSETDEAVQYRGPGVELPFPHLDQSDPLLLLQLQHRYTAVCLALKHTLRADPASAVYLPVRPILNLVCRALAVNPRNTSLTSDGSLRLLVLPSVHINTLEVLAELITVVRSGMVQYAAVIQKLFSQMLCAWTAVPEANVGQQRAYSSLRVSVYRTLELWLQLVGVSANVLQGASSHAELLFTHLLADITPGAESIKLRAGLSADVVPGGKPGP…	127	SRFQGLCLLSMLVKDSSSDLFQQHCLSWLRSVQQVIQSKAPCQSIQLAVSILQDLLQYSCQLPELAREVGLNSILGILTSLLGLKTECELAAMEGMRACMVYYPRACGSLKHKLGAYFLSKMDSTSR	55	331-385	YSSLRVSVYRTLELWLQLVGVSANVLQGASSHAELLFTHLLADITPGAESIKLRA	69	486-554	YSSALTRRQLYRLLLALVLVPSPCWPPPLTCAVSILSNGRLDRNLKVSSFCSEALTICNSLLHPRTPSI
	Eukaryota	Opisthokonta	Metazoa	Chordata	Actinopteri (bony fishes)	Lepisosteus oculatus	W5N9Q9	1127	MAASAWVDGPTSARLAEGLLSALQEEQPGHLPGLLASYREHGGVSAQSAGVVGNLIGFSNARLSSTKTRFQGLCLLSVLVRDSSSDVFQQHCLSWLRAVQQVIQSQAPLPSVQLAVTILQDLLQYSSQLPELSREIGLNSIPGILTSLLGLKQECHLGAMEGMTACMTYYPRACGSLREKLGAYFLSKMDSDNPKIQEMACACYGRLSSLGGVFERGSRQAEGWAQHLHCLLATAHGVLGQLYEGVEAEGGVQYEGPGIELLLPPLDDTDPLLVLQLRHRYRAVTLALTHTLSVDLSSPVRLPVQSVLNLVCRALAVTAKGISVSGDGCLKLLVLPSLHRDTLELLSTLITVAGSRLVQYSSVLTHITPHQATSKYLCQRCNPSPCFNTHSAVRVALYR…	176	LLSALQEEQPGHLPGLLASYREHGGVSAQSAGVVGNLIGFSNARLSSTKTRFQGLCLLSVLVRDSSSDVFQQHCLSWLRAVQQVIQSQAPLPSVQLAVTILQDLLQYSSQLPELSREIGLNSIPGILTSLLGLKQECHLGAMEGMTACMTYYPRACGSLREKLGAYFLSKMDSDNP	53	391-443	SAVRVALYRSLDLWVRVGGAAASVLQQSPTHSELLLAHLLGDITPGADSIKLR	67	548-614	RRALYQLVLALVLVPSPRWPPPLHCAVRIFSQGLNDPSVQVSSFCSEALTVCNSLLHPRTPSIALPL
	Eukaryota	Opisthokonta	Metazoa	Chordata	Actinopteri (bony fishes)	Lepisosteus oculatus	W5N9Q7	1258	MAASAWVDGPTSARLAEGLLSALQEEQPGHLPGLLASYREHGGVSAQSAGVVGNLIGFSNARLSSTKTRFQGLCLLSVLVRDSSSDVFQQHCLSWLRAVQQVIQSQAPLPSVQLAVTILQDLLQYSSQLPELSREIGLNSIPGILTSLLGLKQECHLGAMEGMTACMTYYPRACGSLREKLGAYFLSKMDSDNPKIQEMACACYGRLSSLGGVFERGSRQAEGWAQHLHCLLATAHGVLGQLYEGVEAEGGVQYEGPGIELLLPPLDDTDPLLVLQLRHRYRAVTLALTHTLSVDLSSPVRLPVQSVLNLVCRALAVTAKGISVSGDGCLKLLVLPSLHRDTLELLSTLITVAGSRLVQYSSVLTRLFSQTLSAWTPLPEASPGQQRAYSAVRVALYRS…	176	LLSALQEEQPGHLPGLLASYREHGGVSAQSAGVVGNLIGFSNARLSSTKTRFQGLCLLSVLVRDSSSDVFQQHCLSWLRAVQQVIQSQAPLPSVQLAVTILQDLLQYSSQLPELSREIGLNSIPGILTSLLGLKQECHLGAMEGMTACMTYYPRACGSLREKLGAYFLSKMDSDNP	54	389-442	YSAVRVALYRSLDLWVRVGGAAASVLQQSPTHSELLLAHLLGDITPGADSIKLR	67	547-613	RRALYQLVLALVLVPSPRWPPPLHCAVRIFSQGLNDPSVQVSSFCSEALTVCNSLLHPRTPSIALPL
	Eukaryota	Opisthokonta	Metazoa	Chordata	Actinopteri (bony fishes)	Takifugu rubripes	A0A674N5N0	1153	MATSAWLRGPSAMRLTEGLVSVLKEQRPDYIPVLLTGYREHGVFHTQGASAVAGLVGFSNAKLGSSKTRFEGLCLLSMLVKDSSSDLFQQHCLSWLRSLQQIVQSQAPVQTIQLAVNILKDVLQYSSQIPELAREVGLNSILGILTSLLGLKTECELAAMEGMTACMTHYPRACGSLKDKLGAYFLSKMDSTNKKTQEMACQCYAHLPCLGGVLDRGAGAGRAEGWTNQIHCLLASANSHLALIYQGAEMEGTMQYEGPGVELAFPLLDQSDPLFLLQLQHRFTAVCLALRHTLRVDPASAVRIPVRPILNLVCRALAVSCKSFNLTGDGNVRLLILPIIHLNILEVLAALIIAVRSSMVQYAAVLQRLFSQTLSAWTPAAEASVGQQRAFSSVRVSVY…	175	VSVLKEQRPDYIPVLLTGYREHGVFHTQGASAVAGLVGFSNAKLGSSKTRFEGLCLLSMLVKDSSSDLFQQHCLSWLRSLQQIVQSQAPVQTIQLAVNILKDVLQYSSQIPELAREVGLNSILGILTSLLGLKTECELAAMEGMTACMTHYPRACGSLKDKLGAYFLSKMDSTNK	55	391-445	FSSVRVSVYRTLELWLQVAGASTSILHGSPNHSEILFNHLLSDITPGAESVKLRV	71	546-616	YSSALTRRELYRLLLALVLVPSPCWPPPLTCVVSILSSGRTDRNLKVSTFCCEALTVCNSLLHPRSPSIAL
	Eukaryota	Opisthokonta	Metazoa	Chordata	Actinopteri (bony fishes)	Greater amberjack	A0A3B4TMI1	1279	MATSAWLHGPSAMRLTEGLVSVLKEHRPEYLPALLANYREHGVFPTQSASAVGGLVGFSNAKLGSSKTRFEGLCLLSMLVKDSSSDLFEQHCLSWLRSLQQVIQSQAPVQTIQLAVNILKDLLQYSSQLAELAREVGLNSILGILTSLLGLKTECELSAMEGMTACMTYYPRACGSLRDKLGAYFLSKMDSSNKKTQEMACQCYGRLPCLGGLLDRGVGAGRAEGWTNQIHCLLASANGLLTQIYQGSETDGAVQYEGPGVELAFPHLDQSDPLLLLQLQHRYTAVCLALKHTLRVDPASAVRLPVRPILNLVCRALAVSSKSINLTGDGSVRLLVLPIIHTNTLDILSALITAVRSSMVQYTVVLQRLFSQTLSAWTPVHEASLGQQRAYSSVRVSVY…	175	VSVLKEHRPEYLPALLANYREHGVFPTQSASAVGGLVGFSNAKLGSSKTRFEGLCLLSMLVKDSSSDLFEQHCLSWLRSLQQVIQSQAPVQTIQLAVNILKDLLQYSSQLAELAREVGLNSILGILTSLLGLKTECELSAMEGMTACMTYYPRACGSLRDKLGAYFLSKMDSSNK	55	391-445	YSSVRVSVYRTLELWVQVAGASASILQGSPGHSELLFNHLLGDITPGAESIKLRA	69	546-614	YSSALTRRELYRLLLALVLVPSPCWPPPLTCAVSILSSGRADRNLKVSTFCAEALTICNSLLHPRTPSI
	Eukaryota	Opisthokonta	Metazoa	Chordata	Actinopteri (bony fishes)	Salmo salar	A0A1S3N8I3	1234	MAATAAWMHGPANMRLTEGLVSVLKEQRPEYLPALLANYREHGVVSTQSSAAVGGLVGVSNAKLGNSKTRFEGLCLLSVLVKDSSSDVFQQHCLSWLRSLQQVIQSQAPLPSIQLAVGVLQDLLQYSSQLPELAREVGLNSILGILTSLLGLKSEFHLAAMEGMTACMTFYPRACGSLRDKLGACFLSKMDSVNPEVQEAACECYGRLPCLGGVLERGGGGRPAEGWTNQLHCLLASANGMLAQLYQGTESGMVPYEGPGVELPYPPLDDTDPLVLLQLQHRYRGVCLALKHTLSVDPATAVRLPVQQVLNLVCRALAVSSKSINLTGDGSVRLLVLPSIHNHTVKVLQALITAVGSGLVQYSNMLQRLFSQTLSAWTPLPETSLGQQRAFSAVRVSLY…	173	VSVLKEQRPEYLPALLANYREHGVVSTQSSAAVGGLVGVSNAKLGNSKTRFEGLCLLSVLVKDSSSDVFQQHCLSWLRSLQQVIQSQAPLPSIQLAVGVLQDLLQYSSQLPELAREVGLNSILGILTSLLGLKSEFHLAAMEGMTACMTFYPRACGSLRDKLGACFLSKMDSV	57	391-447	FSAVRVSLYQTLELWVKVGGASAGVLQGSPTHSEILLAHLLGDITPGADSVRLRAGQ	61	551-611	RELYHLLLALVLVPPPRWPPPLTCTVSILSHGRRDRSLKVSSFCTEALAICNSLLHPRTPS
	Eukaryota	Opisthokonta	Metazoa	Chordata	Actinopteri (bony fishes)	Takifugu rubripes	H2SWC2	1242	MATSAWLRGPSAMRLTEGLVSVLKEQRPDYIPVLLTGYREHGVFHTQGASAVAGLVGFSNAKLGSSKTRFEGLCLLSMLVKDSSSDLFQQHCLSWLRSLQQIVQSQAPVQTIQLAVNILKDVLQYSSQIPELAREVGLNSILGILTSLLGLKTECELAAMEGMTACMTHYPRACGSLKDKLGAYFLSKMDSTNKKTQEMACQCYAHLPCLGGVLDRGAGAGRAEGWTNQIHCLLASANSHLALIYQGAEMEGTMQYEGPGVELAFPLLDQSDPLFLLQLQHRFTAVCLALRHTLRVDPASAVRIPVRPILNLVCRALAVSCKSFNLTGDGNVRLLILPIIHLNILEVLAALIIAVRSSMVQYAAVLQRLFSQTLSAWTPAAEASVGQQRAFSSVRVSVY…	175	VSVLKEQRPDYIPVLLTGYREHGVFHTQGASAVAGLVGFSNAKLGSSKTRFEGLCLLSMLVKDSSSDLFQQHCLSWLRSLQQIVQSQAPVQTIQLAVNILKDVLQYSSQIPELAREVGLNSILGILTSLLGLKTECELAAMEGMTACMTHYPRACGSLKDKLGAYFLSKMDSTNK	55	391-445	FSSVRVSVYRTLELWLQVAGASTSILHGSPNHSEILFNHLLSDITPGAESVKLRV	71	546-616	YSSALTRRELYRLLLALVLVPSPCWPPPLTCVVSILSSGRTDRNLKVSTFCCEALTVCNSLLHPRSPSIAL
	Eukaryota	Opisthokonta	Metazoa	Chordata	Actinopteri (bony fishes)	Hucho hucho	A0A4W5MDN7	1232	MAATAAWMHGPANMRLTEGLVSVLKEQRPEYLPALLANYREHGVVSTQSSAAVGSLVGLSNAKLGNSKTRFEGLCLLSVLVKDSSSDVFQQHCLSWLRSLQQVIQSQAPLQSVQLAVGVLQDLLQYSSQLPELAREVGLNSILGILTSLLGLKSECHLAAMEGMTACMTFYPRACGSLRDKLGACFLSKMDSVNPEVQEVACECYGRLPCLGGVLERGGGGRRAEGWTNQLHCLLASANGMLAQLYQGTELEGMVPYEGPGVELPYPPLDDTDPLVLLQLQHRYRGVCLALKHTLGVDPASAVRLPVQQVLNLVCRALAVSSKSINLTGDGSVRLLVLPSIHNHTVQVLHALITAVGSGLVQYSSMLQRLFSQTLSAWTPLPETNLGQQRAFSAVRVSL…	173	VSVLKEQRPEYLPALLANYREHGVVSTQSSAAVGSLVGLSNAKLGNSKTRFEGLCLLSVLVKDSSSDVFQQHCLSWLRSLQQVIQSQAPLQSVQLAVGVLQDLLQYSSQLPELAREVGLNSILGILTSLLGLKSECHLAAMEGMTACMTFYPRACGSLRDKLGACFLSKMDSV	57	392-448	FSAVRVSLYRTLELWVKVGGASAGVLQGSPTHSEILLAHLLGDITPGADSVRLRAGQ	61	552-612	RELYRLLLALVLVPPSRWPPPLTCTVSILSHGRRDRSLKVSSFCTEALTICNSLLHPRTPS
	Eukaryota	Opisthokonta	Metazoa	Chordata	Actinopteri (bony fishes)	Salmo salar	A0A1S3N8Q5	1235	MAATAAWMHGPANMRLTEGLVSVLKEQRPEYLPALLANYREHGVVSTQSSAAVGGLVGVSNAKLGNSKTRFEGLCLLSVLVKDSSSDVFQQHCLSWLRSLQQVIQSQAPLPSIQLAVGVLQDLLQYSSQLPELAREVGLNSILGILTSLLGLKSEFHLAAMEGMTACMTFYPRACGSLRDKLGACFLSKMDSVNPEVQEAACECYGRLPCLGGVLERGGGGRPAEGWTNQLHCLLASANGMLAQLYQGTESEGMVPYEGPGVELPYPPLDDTDPLVLLQLQHRYRGVCLALKHTLSVDPATAVRLPVQQVLNLVCRALAVSSKSINLTGDGSVRLLVLPSIHNHTVKVLQALITAVGSGLVQYSNMLQRLFSQTLSAWTPLPETSLGQQRAFSAVRVSL…	173	VSVLKEQRPEYLPALLANYREHGVVSTQSSAAVGGLVGVSNAKLGNSKTRFEGLCLLSVLVKDSSSDVFQQHCLSWLRSLQQVIQSQAPLPSIQLAVGVLQDLLQYSSQLPELAREVGLNSILGILTSLLGLKSEFHLAAMEGMTACMTFYPRACGSLRDKLGACFLSKMDSV	57	392-448	FSAVRVSLYQTLELWVKVGGASAGVLQGSPTHSEILLAHLLGDITPGADSVRLRAGQ	61	552-612	RELYHLLLALVLVPPPRWPPPLTCTVSILSHGRRDRSLKVSSFCTEALAICNSLLHPRTPS
	Eukaryota	Opisthokonta	Metazoa	Chordata	Actinopteri (bony fishes)	Chanos chanos	A0A6J2VXJ3	1233	MATAAWLHGPNNMRLTEGLVSALKEDRPEYLPALLANYREHGVVGIQSTGTVGGLVGLSNARLGSSKTRFEGLCLLSVLVKDSSSEVFQQHCLSWLRSLQQVIQSQAPLPSVQLAVSVLQDVLQYSSQLPELAREVGLNSILGILTSLLGLKTECHLAAMEGMMACMTYYPKACGSMREKLGAYFLSKMDSDNPKVQEIASECYGRLPCLGGVLERGGGGRRAEGWTNQLHCLLASANSLLGQLYQGAESEGTVQYEGPGVELPFSPLDDMDPLLVLQLQHRYRAVCLALKHTLSVDPACPVRLPVQNVLNLVCRALAVSGKTINVTGDGCLKLLVLPSTHIDTLDLLSALIKAVGRGLVQYCSVLTRLFSQSLSVWTPLPEASLGQQRAYSAVRVALY…	175	VSALKEDRPEYLPALLANYREHGVVGIQSTGTVGGLVGLSNARLGSSKTRFEGLCLLSVLVKDSSSEVFQQHCLSWLRSLQQVIQSQAPLPSVQLAVSVLQDVLQYSSQLPELAREVGLNSILGILTSLLGLKTECHLAAMEGMMACMTYYPKACGSMREKLGAYFLSKMDSDNP	57	391-447	YSAVRVALYRTLELWVRVGGASTSVLQGSTTHSEILFAHLMGDITPGAEAVKLRAAQ	62	552-613	RRELYRLLLAMVLVPSPRWPPPLSCAVSVFSNGRRDRAITVSSFCAEALTICNTLLHPRSPS
	Eukaryota	Opisthokonta	Metazoa	Chordata	Actinopteri (bony fishes)	Makobe Island cichlid	A0A3B4GL05	1023	MATSAWLHGPSAMRLTEGLVSVLKEQRPEHLPALLAGYREHGVFQTQSACAVGGLVGFSNAKLGSSKTRFEGLCLLSMLVKDSSSDLFQQHCLSWLRSLQQVIQSQAPVETVQLAVNVLKDLLQYSSQLAELAREVGLNSILGILTSLLGLKSECELAAMEGMTACMTYYPRACGSLRDKLAAYFLSKMDSTDRKTQEMACQCYGRLPCLGGVLDRGVGAGRAEGWTNQIHCLLASANGLLAQLYQGSETDGAMQYQGPGMELAFPHLDPTDPLLLLQLQHRYTAVCLALKHTLRVDPASAVRLPVRPMLNLVCRALAVSSKSINLTGDGSVRLLVLPIIHSNTLEVLSSVITVVRVGMVQYAAVIQRLFSQTLSAWTPLPETSVGQQRAYSAVRVSVY…	175	VSVLKEQRPEHLPALLAGYREHGVFQTQSACAVGGLVGFSNAKLGSSKTRFEGLCLLSMLVKDSSSDLFQQHCLSWLRSLQQVIQSQAPVETVQLAVNVLKDLLQYSSQLAELAREVGLNSILGILTSLLGLKSECELAAMEGMTACMTYYPRACGSLRDKLAAYFLSKMDSTDR	55	391-445	YSAVRVSVYRTLELWVQVAGASSSILQGSPGHSELLFNHLLGDITPGAESVKLRA	69	546-614	YSSALTRRELYRLLLALVLVPSPCWPPPLTCAVSILSNGRTDRNVKVSSFCAEALTICNLILHPRFPSI
	Eukaryota	Opisthokonta	Metazoa	Chordata	Actinopteri (bony fishes)	Red-bellied piranha	A0A3B4CPL2	1149	MATAAWLHGPNNTRLTEGLLSVLKEERPEYLPALLANYREHGVVGSQNSGAVGGLVGISNLRLGSSKTRFEGLCLLSVLVKDSSSEVFHQHCLSWLRSLQQIIQSQAPLPSVQLAVSVLQDLLQYSSQLPELAREVGLNSILGILTSLLGLKSECHLAAMEGMMACMRYYPRACGSLKEKLGVYFLSKMDSDNPKVQEVACECYGRLPCLGGVLERGGGGRRAEGWTNQVHCLLASANSILGQLYQGIETEETIQYDGPGVELPFPPLDDIDPLLILQLRQRYKAVCLALKHTLSVDPATPVRISIQHVLNLVCRALAVTNKSINVTGEGCLKLLVLPSIHSDSLELLSALIKAVGGGLVQYCSVLTRLFSQSLSAWTPLPEASLGQQRAYSTVRVAIY…	176	LLSVLKEERPEYLPALLANYREHGVVGSQNSGAVGGLVGISNLRLGSSKTRFEGLCLLSVLVKDSSSEVFHQHCLSWLRSLQQIIQSQAPLPSVQLAVSVLQDLLQYSSQLPELAREVGLNSILGILTSLLGLKSECHLAAMEGMMACMRYYPRACGSLKEKLGVYFLSKMDSDNP	57	391-447	YSTVRVAIYCTLELWVHVGGASSSVLQGSTSHSEMLFAHLMGDITPGTEAVKLRAGQ	63	550-612	PRRELYRLLLALILVPSPRWPPPLSCAVSVFSQGRRDRSIMVSSFCAEALTICNTLLHPRSPS
	Eukaryota	Opisthokonta	Metazoa	Chordata	Actinopteri (bony fishes)	Larimichthys crocea	A0A6G0HHX5	1262	MATSAWLRGPSALRLTEALVSVLKEQRPEYLPALLANYREHGVFPTQGASSVGGLVGFTNAKLGSSKTRFEGLCLLSMLVKDSSSDLFQQHCLSWLRSLQQVIQSQAPVQTIQLAVNILKDVLQYSSQLAELAREVGLNSILGILTSLLGLKTECELAAMEGMTACMTYYPRACGSLKDKLGAYFLSKMDSTNKKTQEMACQCYGCLPCLGGLLDRGVGAGRAEGWTSQIHCLLASANGQLAQIYQGSETDGTVQYEGPGVELAFPHLDQSDPLLLLQLQHRYTAVCMALKHTLRVDPASAVRLPVRPILNLVCRALAVSSKSINLTGDGSVRLLVLPIIHTNTLEVLSALITAVRSGMVQYAAVLQRLFSQTLSAWTPVPESSLGQQRAYSSVRVSVH…	178	EALVSVLKEQRPEYLPALLANYREHGVFPTQGASSVGGLVGFTNAKLGSSKTRFEGLCLLSMLVKDSSSDLFQQHCLSWLRSLQQVIQSQAPVQTIQLAVNILKDVLQYSSQLAELAREVGLNSILGILTSLLGLKTECELAAMEGMTACMTYYPRACGSLKDKLGAYFLSKMDSTNK	55	391-445	YSSVRVSVHRTLELWVQVAGASASIFQGSPGHSELLFSHLLGDITPGAESIKLRA	68	546-613	YSSALTRRELYRLLLALVLVPSPCWPPPLTCAVSILSNGCIDRNLKVSTFCTESLTICNSLIHPRTPS
	Eukaryota	Opisthokonta	Metazoa	Chordata	Actinopteri (bony fishes)	Salmo salar	A0A1S3N940	1233	MAATAAWMHGPANMRLTEGLVSVLKEQRPEYLPALLANYREHGVVSTQSSAAVGGLVGVSNAKLGNSKTRFEGLCLLSVLVKDSSSDVFQQHCLSWLRSLQQVIQSQAPLPSIQLAVGVLQDLLQYSSQLPELAREVGLNSILGILTSLLGLKSEFHLAAMEGMTACMTFYPRACGSLRDKLGACFLSKMDSVNPEVQEAACECYGRLPCLGGVLERGGGGRPAEGWTNQLHCLLASANGMLAQLYQGTESEGMVPYEGPGVELPYPPLDDTDPLVLLQLQHRYRGVCLALKHTLSVDPATAVRLPVQQVLNLVCRALAVSSKSINLTGDGSVRLLVLPSIHNHTVKVLQALITAVGSGLVQYSNMLQRLFSQTLSAWTPLPETSLGQQRAFSAVRVSL…	173	VSVLKEQRPEYLPALLANYREHGVVSTQSSAAVGGLVGVSNAKLGNSKTRFEGLCLLSVLVKDSSSDVFQQHCLSWLRSLQQVIQSQAPLPSIQLAVGVLQDLLQYSSQLPELAREVGLNSILGILTSLLGLKSEFHLAAMEGMTACMTFYPRACGSLRDKLGACFLSKMDSV	52	392-443	FSAVRVSLYQTLELWVKVGGASAGVLQGSPTHSEILLAHLLGDITPGADSLR	61	550-610	RELYHLLLALVLVPPPRWPPPLTCTVSILSHGRRDRSLKVSSFCTEALAICNSLLHPRTPS
	Eukaryota	Opisthokonta	Metazoa	Chordata	Actinopteri (bony fishes)	Oreochromis aureus	A0A668U741	1133	MATSAWLHGPSAMRLTEGLVSVLKEQRPEHLPALLAGYREHGVFQTQSACAVGGLVGFSNAKLGSSKTSRFEGLCLLSMLVKDSSSDLFQQHCLSWLRSLQQVIQSQAPVESVQLAVNILKDLLQYSSQLAELAREVGLNSILGILTSLLGLKSECELAAMEGMTACMTYYPRACGSLRDKLAAYFLSKMDSTNRKTQEMACQCYSRLPCLGGVLDRGVGAGRAEGWTNQIHCLLASANSLLAQLYQGSETDGAMQYQGAGVELAFPHLDQTDPLLLLQLQHRYTAVCLALKHTLRVDPASAVRLPVRPILNLVCRALAVSSKSINLTGDGSVRLLVLPIIHSNTLEVLSSLITAVRVGMVQYAAVIQRLFSQTLSAWTPLPETSVGQQRAYSAVRVSV…	176	VSVLKEQRPEHLPALLAGYREHGVFQTQSACAVGGLVGFSNAKLGSSKTSRFEGLCLLSMLVKDSSSDLFQQHCLSWLRSLQQVIQSQAPVESVQLAVNILKDLLQYSSQLAELAREVGLNSILGILTSLLGLKSECELAAMEGMTACMTYYPRACGSLRDKLAAYFLSKMDSTNR	53	392-444	YSAVRVSVYRTLELWVQVAGASSNILQGSPGHSELLFNHLLGDITPGAESIKV	69	552-620	YSSALTRRELYRLLLALVLVPSPCWPPPLTCAVSILSNGRTDRNVKVSSFCAEALTICNLILHPRFPSI
	Eukaryota	Opisthokonta	Metazoa	Chordata	Actinopteri (bony fishes)	Collichthys lucidus	A0A4U5VV59	1279	MATSAWLRGPSALRLTEALVSVLKEQRPEYLPALLANYREHGVFPTQGASSVGGLVGFTNAKLGSSKTRFEGLCLLSMLVKDSSSDLFQQHCLSWLRSLQQVIQSQAPVQTIQLAVNILKDVLQYSSQLAELAREVGLNSILGILTSLLGLKTECELAAMEGMTACMTYYPRACGSLKDKLGAYFLSKMDSTNKKTQEMACQCYGCLPCLGGLLDRGVGAGRAEGWTSQIHCLLASANGQLAQIYQGSETDGTVQYEGPGVELAFPHLDQSDPLLLLQLQYRYTAVCMALKHTLRVDPASAVRLPVRPILNLVCRALAVSSKSINLTGDGSVRLLILPIIHTNTLEVLSALITAVRSGMVQYAAVLQRLFSQTLSAWTPVPESSLGQQRAYSSVRVSVH…	178	EALVSVLKEQRPEYLPALLANYREHGVFPTQGASSVGGLVGFTNAKLGSSKTRFEGLCLLSMLVKDSSSDLFQQHCLSWLRSLQQVIQSQAPVQTIQLAVNILKDVLQYSSQLAELAREVGLNSILGILTSLLGLKTECELAAMEGMTACMTYYPRACGSLKDKLGAYFLSKMDSTNK	55	391-445	YSSVRVSVHRTLELWVQVAGASTSIFQGSPGHSELLFSHLLGDITPGAESIKLRA	68	546-613	YSSALTRRELYRLLLALVLVPSPCWPPPLTCAVSILSNGRIDRNLKVSTFCTESLTICNSLLHPRTPS
	Eukaryota	Opisthokonta	Metazoa	Chordata	Actinopteri (bony fishes)	Electrophorus electricus	A0A4W4FJQ6	1195	MAAAAWLHGPNGVRLTEGLASALREDRAEHLPALLADYREHGVVATHHSGAVGGLVGISNARLGSSKTRFEGLCLLSMLVKDSSSEVFQQHCLSWLRTLQQIIQSQAPLPTVQLAVSVLSDLLQYSSQLPELAREVGLNSVLGILTSLLGLKSECHLAAMEGMMACMTYYPRACGSLKEKLGVYFLSKMDSDNPKVQEVACECYGRLPCLGGVLERGGGGRRAEGWTNQVHCLLASANNILGQLYQGIETEETVQYEGPGVELPFPPIDDIDPLLILQLRHRYRAVCLALRHTLGVDPATSVRLSVQHVLNLVCRALAVSIKSINATGEGCLKLLVLPSIHSDSLELLSALIKAVRSGLVRYCSVLNRLFSQSLSTWASLPEASLGQQRSYSAVRVTLY…	178	LASALREDRAEHLPALLADYREHGVVATHHSGAVGGLVGISNARLGSSKTRFEGLCLLSMLVKDSSSEVFQQHCLSWLRTLQQIIQSQAPLPTVQLAVSVLSDLLQYSSQLPELAREVGLNSVLGILTSLLGLKSECHLAAMEGMMACMTYYPRACGSLKEKLGVYFLSKMDSDNP	58	391-448	YSAVRVTLYHTLELWVRVGGASASVLQGSTSHSELLFTHLLGDITPGTEAVKLRAGQP	60	553-612	ELYRLLLALVLVPSPRWPPPLSCAVSVFSQGRRDRNIVVSSFCAEALTICNSLLHPRTPS
	Eukaryota	Opisthokonta	Metazoa	Chordata	Actinopteri (bony fishes)	Electrophorus electricus	A0A4W4FJ25	1239	MAAAAWLHGPNGVRLTEGLASALREDRAEHLPALLADYREHGVVATHHSGAVGGLVGISNARLGSSKTRFEGLCLLSMLVKDSSSEVFQQHCLSWLRTLQQIIQSQAPLPTVQLAVSVLSDLLQYSSQLPELAREVGLNSVLGILTSLLGLKSECHLAAMEGMMACMTYYPRACGSLKEKLGVYFLSKMDSDNPKVQEVACECYGRLPCLGGVLERGGGGRRAEGWTNQVHCLLASANNILGQLYQGIETEETVQYEGPGVELPFPPIDDIDPLLILQLRHRYRAVCLALRHTLGVDPATSVRLSVQHVLNLVCRALAVSIKSINATGEGCLKLLVLPSIHSDSLELLSALIKAVRSGLVRYCSVLNRLFSQSLSTWASLPEASLGQQRSYSAVRVTLY…	176	LASALREDRAEHLPALLADYREHGVVATHHSGAVGGLVGISNARLGSSKTRFEGLCLLSMLVKDSSSEVFQQHCLSWLRTLQQIIQSQAPLPTVQLAVSVLSDLLQYSSQLPELAREVGLNSVLGILTSLLGLKSECHLAAMEGMMACMTYYPRACGSLKEKLGVYFLSKMDSDNP	58	391-448	YSAVRVTLYHTLELWVRVGGASASVLQGSTSHSELLFTHLLGDITPGTEAVKLRAGQP	60	553-612	ELYRLLLALVLVPSPRWPPPLSCAVSVFSQGRRDRNIVVSSFCAEALTICNSLLHPRTPS
	Eukaryota	Opisthokonta	Metazoa	Chordata	Actinopteri (bony fishes)	Channel catfish	A0A2D0RAA6	1227	MATAAWLHGPKNVRLTEGLVSALKEERPEYLPALLANYREHGVVGTQNSGTVGGLVGISNSRLGSSKTRFEGLCLLSMLVKDSSSEVFQQHCLSWLRSLQQIIQSQAPLPSVQLAVSVLQDVLQYSSQLPELAREVGLNSILGILTSLLGLKSECHLAAMEGMMACMTYYPRACGSLKEKLGVYFLSKMDSDNPKVQDVACECYGWLPCLGGVLERGGGGRRAEGWTSQVHCLLASANSILGQLYQGIETEETIQYEGPGVELPFPPLDEVDPLLILQLRHRYRAVCLALKHTLSVDPATSVRLPIQHVLNVVCRALAVSIKNINVTSEGCLKLLVLPSVHSDSLEVLSALIKAVGAGLVQYCNVLSRLFSQALCAWTSLPEASLGQQRAYSAVRVALY…	175	VSALKEERPEYLPALLANYREHGVVGTQNSGTVGGLVGISNSRLGSSKTRFEGLCLLSMLVKDSSSEVFQQHCLSWLRSLQQIIQSQAPLPSVQLAVSVLQDVLQYSSQLPELAREVGLNSILGILTSLLGLKSECHLAAMEGMMACMTYYPRACGSLKEKLGVYFLSKMDSDNP	57	391-447	YSAVRVALYRTLELWVRVGRASSSVLQGSSSHSELLFAHLIGDITPGTEAVKLRAGQ	64	550-613	SPRCELYALLLALVLVPSPRWPAPLSCAVCVFSQGRRDRNITVSSFCAEALTICNALLHPRTPS
	Eukaryota	Opisthokonta	Metazoa	Chordata	Actinopteri (bony fishes)	Carassius auratus	A0A6P6PRC2	1214	MASAVWLHGPNITRLTEGLVSVLKEDRPEYLPALLANYREHGVVGAQSTGAVGGLVGISNARLGSSKTRFEGLCLLSVLVKDSSSEVFQQHCLSWLRTLQQVIQSQAPLPTVQLAVSVLQDLLQYSSQLPELAREVGLNSILGILTSLLSLKSECHLVAMKGMMACMIYYPRACGSLREKLGAYFLSKMDSDNPKVQEVACECYGRLPCLGGVLERGGGGRRAEGWTNQLHCLLASANGMLGQLYQGAETEGTVQYEGPGIELPFPPLDDVDPLLILQLHHRYKAICLAIKHTLSADPASSVRLPVQHVLNFVCRALAVNTKSISPTGEGCLRLMVLPSVHNDTLELLSALIKAVGGGLIQYSSVLTRLFSQSLSAWTPLPEASLGQQRAYSSVRVTVY…	174	VSVLKEDRPEYLPALLANYREHGVVGAQSTGAVGGLVGISNARLGSSKTRFEGLCLLSVLVKDSSSEVFQQHCLSWLRTLQQVIQSQAPLPTVQLAVSVLQDLLQYSSQLPELAREVGLNSILGILTSLLSLKSECHLVAMKGMMACMIYYPRACGSLREKLGAYFLSKMDSDN	56	391-446	YSSVRVTVYRTIELWVRVGGASLLQASPSHTELLFTHLMGDITPASEAVKLRSGQQ	62	549-610	RRELYRLLLALVLVPSPRWPPPLSCAVSAFSHGRRDRNIMVSSFCAEALTICNTLIHPRTPS
	Eukaryota	Opisthokonta	Metazoa	Chordata	Actinopteri (bony fishes)	Esox lucius	A0A3P8ZVG1	1228	MAATAAWMHGPSNMRLTEGLVSVLKEHRPEYLPALLANYREHGVVSTQSSGAVGGLVGLSNAKLGNSKTRFEGLCLLSVLVKDSSSDVFQQHCLSWLRSLQQVIQSQAPLPSIQLAVGVLQDLLQYSSQLPELAREVGLNSILGILTSLLGLKSECHLAAMEGMTACMIFYPRACGSLRDKLGAYFLSKMDSANPKVQELACECYGRLPCLGGVLERGGGGRRAEGWTNQLHCLLASANGLLAQLYQGSESEGTVQYEGPGVELPYPPLDDTDPLLLLQLRHRYRAVCLALKHTLCIDPASAVRLPLQQVLNLVCRALAVSSKSINVTGDGCVKLLVLPAVHKDTLEVLHALITAVGSGLVQYSSVLQRLFSQTLSAWTPQPETSLGQQRAFSAVRVSV…	175	VSVLKEHRPEYLPALLANYREHGVVSTQSSGAVGGLVGLSNAKLGNSKTRFEGLCLLSVLVKDSSSDVFQQHCLSWLRSLQQVIQSQAPLPSIQLAVGVLQDLLQYSSQLPELAREVGLNSILGILTSLLGLKSECHLAAMEGMTACMIFYPRACGSLRDKLGAYFLSKMDSANP	57	392-448	FSAVRVSVYRTLELWVRVAGASASILQGSPTHSEILFAHLLGDIMPGADSVRLRTGQ	62	558-619	RRELYSLLLALVLAPPPRWPPPLTCTVSVLSHGRRDRSLKVSSFCAEALTICNSLLHPRTPS
	Eukaryota	Opisthokonta	Metazoa	Chordata	Actinopteri (bony fishes)	Esox lucius	A0A3P8Y054	1251	MAATAAWMHGPSNMRLTEGLVSVLKEHRPEYLPALLANYREHGVVSTQSSGAVGGLVGLSNAKLGNSKTRFEGLCLLSVLVKDSSSDVFQQHCLSWLRSLQQVIQSQAPLPSIQLAVGVLQDLLQYSSQLPELAREVGLNSILGILTSLLGLKSECHLAAMEGMTACMIFYPRACGSLRDKLGAYFLSKMDSANPKVQELACECYGRLPCLGGVLERGGGGRRAEGWTNQLHCLLASANGLLAQLYQGSESEGTVQYEGPGVELPYPPLDDTDPLLLLQLRHRYRAVCLALKHTLCIDPASAVRLPLQQVLNLVCRALAVSSKSINVTGDGCVKLLVLPAVHKDTLEVLHALITAVGSGLVQYSSVLQRLFSQTLSAWTPQPETSLGQQRAFSAVRVSV…	175	VSVLKEHRPEYLPALLANYREHGVVSTQSSGAVGGLVGLSNAKLGNSKTRFEGLCLLSVLVKDSSSDVFQQHCLSWLRSLQQVIQSQAPLPSIQLAVGVLQDLLQYSSQLPELAREVGLNSILGILTSLLGLKSECHLAAMEGMTACMIFYPRACGSLRDKLGAYFLSKMDSANP	57	392-448	FSAVRVSVYRTLELWVRVAGASASILQGSPTHSEILFAHLLGDIMPGADSVRLRTGQ	62	558-619	RRELYSLLLALVLAPPPRWPPPLTCTVSVLSHGRRDRSLKVSSFCAEALTICNSLLHPRTPS
	Eukaryota	Opisthokonta	Metazoa	Chordata	Actinopteri (bony fishes)	Onychostoma macrolepis	A0A7J6CXH6	1214	MASAAWLHGPNITRLTEGLVSVLKEDRPEYLPALLANYREHGVVGAQSTGAVGGLVGISNARLGSSKTRFEGLCLLSVLVKDSSSEVFQQHCLSWLRTLQQVIQSQAPLPTVQLAVSVLLDLLQYSSQLPELAREVGLNSILGILTSLLSLKSECHLAAMKGMTACMIYYPRACGSLREKLGAYFLSKMDSDNPKVQEMACECYGRLPCLGGVLERGGGGRRAEGWTNQLHCLLASANGMLGQLYQGAETEGTVQYEGPGVELPFPPLDDVDPLLILQLHHRYKAVCLAIKHTLSADPASSVRLPVQHVLNFVCRALAVNTKSISPTGEGCLRLMVLPSIHIDTLELLSVLIKAVGGGLVQYSSVLTRLFSQSLSAWTPLPEASLGQQRAYSAVRVTVY…	175	VSVLKEDRPEYLPALLANYREHGVVGAQSTGAVGGLVGISNARLGSSKTRFEGLCLLSVLVKDSSSEVFQQHCLSWLRTLQQVIQSQAPLPTVQLAVSVLLDLLQYSSQLPELAREVGLNSILGILTSLLSLKSECHLAAMKGMTACMIYYPRACGSLREKLGAYFLSKMDSDNP	56	391-446	YSAVRVTVYRTIELWVRVGGASLLQASPSHTELLFTHLMGDITPASEAVKLRSGQQ	62	549-610	RRELYRLLLALVLVPSPRWPPPLSCAVSAFSHGRRDHNIMVSSFCAEALTICNTLIHPRTPS
	Eukaryota	Opisthokonta	Metazoa	Chordata	Actinopteri (bony fishes)	Sinocyclocheilus rhinocerous	A0A673FT26	1217	MASAAWLHGPNITRLTEGLVSVLKEDRPEYLPALLANYREHGVVGAQSTGAVGGLVGISNARLGSSKTRFEGLCLLSVLVKDSSGEVFQQHCLSWLRTLQQVIQSQAPLPTVQLAVSVLQDLLQYSSQLPELAREVGLNSILGILTSLLSLKSECHLIAMKGMMACMIYYPRACGSLREKLGAYFLSKMDSDNPKVQEVACECYGRVPCLGGVLERGGGGRRAEGWTNQLHCLLASATGMLGQLYQGAETEGTVQYEGPGVELPLSPLDDVDPLLILQLHHRYKAICLAFKHTLSADPASSVRLPVQHVLNFVCRALAVNTKSISPTGEGCLRLMVLPSIHNDTLELLAALIKAVGGGLVQYSSVLTRLFSQSLSAWTPLPEASLGQQRAYSAVRVTVY…	175	VSVLKEDRPEYLPALLANYREHGVVGAQSTGAVGGLVGISNARLGSSKTRFEGLCLLSVLVKDSSGEVFQQHCLSWLRTLQQVIQSQAPLPTVQLAVSVLQDLLQYSSQLPELAREVGLNSILGILTSLLSLKSECHLIAMKGMMACMIYYPRACGSLREKLGAYFLSKMDSDNP	56	391-446	YSAVRVTVYRTIELWVRVGGASLLQASPSHTELLFTHLMGDITPASEAVKLRSGQQ	62	549-610	RRELYRLLLALVLVPSPRWPPPLSCAVSAFSHGRRDHNIMVSSFCAEALTICNTLIHPRTPS
	Eukaryota	Opisthokonta	Metazoa	Chordata	Actinopteri (bony fishes)	Betta splendens	A0A6P7LPE1	1267	MAASAWLHGPSAMRLTEGLVSVLKEPRPEYLPSLLGGYREHGVFQTQSASVVGGLVGFSNAKLGSSKTRFEGLCLLSMLVKDSSSDLFQQHCISWLRSLQQVIQSQAPVQTIQLAVNILKDLLQYSSQIAELSREVGLNSILGFLTSLLGLKAECELAAMEGMIACMTYYPRACGSLRDKLGAYFLSKMDSTNKKTQEMACQCYSRLPCLGGLMERGVSAGRADGWTNQIHSLVASANGLLAQMYNSSETDGTVQYEGPGVELAFSHLDDSDPLILLQLQHRYTAVCLALKYTLRADPASAVHLPVRPILNLVCRALAVSLKSISLIGDGSVKSLLLPIIHINTLEVLSAVITVVNSGMIPYAAILQRLFSQTLSVWTPPFECSLGQQRAYSSVRVSVY…	175	VSVLKEPRPEYLPSLLGGYREHGVFQTQSASVVGGLVGFSNAKLGSSKTRFEGLCLLSMLVKDSSSDLFQQHCISWLRSLQQVIQSQAPVQTIQLAVNILKDLLQYSSQIAELSREVGLNSILGFLTSLLGLKAECELAAMEGMIACMTYYPRACGSLRDKLGAYFLSKMDSTNK	55	391-445	YSSVRVSVYRALELWVQLAGPSANILQGSSTHSDLLFTHLLGDITPGAESVKLRA	73	546-618	YSSALSRRELYRLLLALVLVPSPSWPPPLTCAVSIISRGRTDRNLKVSAFCTEALTICNSLLHPRTPSIALPL
	Eukaryota	Opisthokonta	Metazoa	Chordata	Actinopteri (bony fishes)	Bagarius yarrelli	A0A556TYY2	1238	MATAAWLHGPKNMRLTEGLVSALKEERPEYLPAILADYREHGVVGTQNCGTVGGLVGISNSRLGSSKTRFEGLCLLSMLVKDSSSEVFQQHCLSWLRSLQQIIQSQAPLPSVQLAVSVLQDVLQYSSQLPELAREVGLNSILGILTSLLGLKPECQLAAMEGMMACMTYYPRACGSLKEKLGVYFLSKMDSDNPNVQDVACKCYGRLPCLGGVLERGGGGGRRAEGWTSQVHCLLASANSILGHLYQDIETEETIQYEGPGVDLPFPPLDDVDPLLILQLRHRYRAVCLALTHTLSVDPATSVRLPIQHVLNLVCRALAVSIKNVNVTSEGCLRLLVLPTIHSDSLEVLSALIKVVGAGLVQYCNVLSRLFSQALCAWTPLPEASLGQQRAYSAVRVAL…	176	VSALKEERPEYLPAILADYREHGVVGTQNCGTVGGLVGISNSRLGSSKTRFEGLCLLSMLVKDSSSEVFQQHCLSWLRSLQQIIQSQAPLPSVQLAVSVLQDVLQYSSQLPELAREVGLNSILGILTSLLGLKPECQLAAMEGMMACMTYYPRACGSLKEKLGVYFLSKMDSDNPN	56	392-447	YSAVRVALYHTLELWVRVGRASSAVLQGNSSHSELLFAHLIGDITPGTEAVKLRSG	62	553-614	RCELYALLLALVLVPSPRWPAPLSCAVCVFSQGSKDRSITVSSFCAEALTICNALLHPRTPS
	Eukaryota	Opisthokonta	Metazoa	Chordata	Actinopteri (bony fishes)	Hucho hucho	A0A4W5RM09	1144	MAATAAWMHGPSNMRLTEGLLSVLKEQRPEYLPALLANYREHGVFSTQSTGAVGGLVGLSNAKLGNSKTKFEGLCLLSVLVKDSSSDVFQQHCLSWLRSLQQVIQSQDPLPSVQLAVGVLQDLIQYSSQLPELAREVGLNSVLGILTSLLGLKSECHLAAMEGMTACMTFYPRACGSLRDKLGAYFLSKMDSANPKVQEVACECYGRLTCLGGVVERGGGGRRAEGWTNQLHCLLASANGILAQLYQGSESEGTVQYEGPGVELPYPPLDDADPLLLLQLQHRYRAACLALKHTLGVDPASAVRLPVQQVLNLVCRALAVSSKSINVTGDGCVRLLVLPAIHKDTLQVLHALITAVGSGLVQYSSVLQRLFSQTLSAWTPLPETSLGQQRAFSAVRVSL…	176	LLSVLKEQRPEYLPALLANYREHGVFSTQSTGAVGGLVGLSNAKLGNSKTKFEGLCLLSVLVKDSSSDVFQQHCLSWLRSLQQVIQSQDPLPSVQLAVGVLQDLIQYSSQLPELAREVGLNSVLGILTSLLGLKSECHLAAMEGMTACMTFYPRACGSLRDKLGAYFLSKMDSANP	58	392-449	FSAVRVSLYRTLELWVRVGGASASVLQGSPTHSELLLAHLLGDITPGADSVRPSSSPQ	62	553-614	RRELYRLLLALVLVPPPRWPPPLTCTVSILSHGRRDRSLKVSSFCTEALTICNSLLHPRTPS
	Eukaryota	Opisthokonta	Metazoa	Chordata	Actinopteri (bony fishes)	Sinocyclocheilus grahami	A0A672QIR9	1219	MASAAWLHGPDITRLTEGLVSVLKEDRPEYLPALLANYREHGVVGAQSTGAVGGLVGISNARLGSSKTRFEGLCLLSVLVKDSSSEVFQQHCLSWLRTLQQVIQSQAPLPTVQLAVSVLQDLLQYSSQLPELAREVGLNSILGILTSLLSLKSECHLVAMKGMMACMIYYPRACGSLREKLGAYFLSKMDSDNPKVQEVACECYGRVPCLGGVLERGGGGRRAEGWTNQLHCLLASATGMLGQLYQGAETEGTVQYEGPGVELPFPPLDDVDPLLILQLHHRYKAICLAFKHTLSADPASSVRLPVQHVLNFVCRALAVNTKSISPTGEGCLRLMVLPSIHNDTLELLAALIKAVGGGLVQYSSVLTRLFSQSLSAWTPLPEASLGQQRAYSAVRVTVY…	176	VSVLKEDRPEYLPALLANYREHGVVGAQSTGAVGGLVGISNARLGSSKTRFEGLCLLSVLVKDSSSEVFQQHCLSWLRTLQQVIQSQAPLPTVQLAVSVLQDLLQYSSQLPELAREVGLNSILGILTSLLSLKSECHLVAMKGMMACMIYYPRACGSLREKLGAYFLSKMDSDNP	56	391-446	YSAVRVTVYRTIELWVRVGGASLLQASPSHTELLFTHLMGDITPASEAVKLRSVQQ	62	549-610	RRELYRLLLALVLVPSPRWPPPLSCAVSAFSHGRRDHNIIVSSFCAEALTICNTLIHPRTPS
	Eukaryota	Opisthokonta	Metazoa	Chordata	Actinopteri (bony fishes)	Oreochromis aureus	A0A668U1Q7	1267	MATSAWLHGPSAMRLTEGLVSVLKEQRPEHLPALLAGYREHGVFQTQSACAVGGLVGFSNAKLGSSKTRFEGLCLLSMLVKDSSSDLFQQHCLSWLRSLQQVIQSQAPVESVQLAVNILKDLLQYSSQLAELAREVGLNSILGILTSLLGLKSECELAAMEGMTACMTYYPRACGSLRDKLAAYFLSKMDSTNRKTQEMACQCYSRLPCLGGVLDRGVGAGRAEGWTNQIHCLLASANSLLAQLYQGSETDGAMQYQGAGVELAFPHLDQTDPLLLLQLQHRYTAVCLALKHTLRVDPASAVRLPVRPILNLVCRALAVSSKSINLTGDGSVRLLVLPIIHSNTLEVLSSLITAVRVGMVQYAAVIQRLFSQTLSAWTPLPETSVGQQRAYSAVRVSVY…	175	VSVLKEQRPEHLPALLAGYREHGVFQTQSACAVGGLVGFSNAKLGSSKTRFEGLCLLSMLVKDSSSDLFQQHCLSWLRSLQQVIQSQAPVESVQLAVNILKDLLQYSSQLAELAREVGLNSILGILTSLLGLKSECELAAMEGMTACMTYYPRACGSLRDKLAAYFLSKMDSTNR	55	391-445	YSAVRVSVYRTLELWVQVAGASSNILQGSPGHSELLFNHLLGDITPGAESIKLRA	69	546-614	YSSALTRRELYRLLLALVLVPSPCWPPPLTCAVSILSNGRTDRNVKVSSFCAEALTICNLILHPRFPSI
	Eukaryota	Opisthokonta	Metazoa	Chordata	Actinopteri (bony fishes)	Danio rerio	F1RE30	1212	MASTSWLHGPNITRLTEGLVSVLKEERPEFLPALLANYREHAAVGTQSSGAVGGLVGLSNARLGSSKTRFEGLCLLSVLVKDSSSEVFQQHCLSWLRTLQQIIQSQAPLPTVQLAVNVLQDMLQYSSQLPELAREVGLNSILGVLTSLLSLKSECHLAAMKGMMACMTYYPRACGSLREKLGAYFLSKMDSDNPKVQEVACECYGRLPCLGGVLERGGGGRRAEGWTNQLHCLLASANSILGQLYHGAETEGTVQYEGPGVELPFPPLDDVDPLLILQLQHRYKAVTLAMKHTLSVDPASSVRLPVQHVLNLLCRALAVNTKSISPTGDGCQKLLVLPSIHNDTLELLSALIKAVGGGLVQYSSVLTRLFSQSLSAWTPLPEASLGQQRAYSAVRVAVY…	174	SVLKEERPEFLPALLANYREHAAVGTQSSGAVGGLVGLSNARLGSSKTRFEGLCLLSVLVKDSSSEVFQQHCLSWLRTLQQIIQSQAPLPTVQLAVNVLQDMLQYSSQLPELAREVGLNSILGVLTSLLSLKSECHLAAMKGMMACMTYYPRACGSLREKLGAYFLSKMDSDNP	56	391-446	YSAVRVAVYRLIELWVRVGGAALLQGSPSHTELLFTHLMGDVTPGSEAVKLRSVQQ	62	546-607	RRELYRVLLALVLVPSPRWPPPLSCAVSIFSHGRRDRNIKVSSFCAEALIICNTLIHPRTPS
	Eukaryota	Opisthokonta	Metazoa	Chordata	Actinopteri (bony fishes)	Oreochromis niloticus	I3J7N9	1266	MATSAWLHGPSAMRLTEGLVSVLKEQRPEHLPALLAGYREHGVFQTQSACAVGGLVGFSNAKLGSSKTRFEGLCLLSMLVKDSSSDLFQQHCLSWLRSLQQVIQSQAPVETVQLAVNILKDLLQYSSQLAELAREVGLNSILGILTSLLGLKSECELAAMEGMTACMTYYPRACGSLRDKLAAYFLSKMDSTNRKTQEMACQCYGRLPCLGGVLDRGVGAGRAEGWTNQIHCLLASANSLLAQLYQGSETDGAMQYQGAGVELAFPHLDQTDPLLLLQLQHRYTAVCLALKHTLRVDPASAVRLPVRPILNLVCRALAVSSKSINLTGDGSVRLLVLPIIHSNTLEVLSSLITAVRVGMVQYAAVIQRLFSQTLSAWTPLPETSVGQQRAYSAVRVSVY…	175	VSVLKEQRPEHLPALLAGYREHGVFQTQSACAVGGLVGFSNAKLGSSKTRFEGLCLLSMLVKDSSSDLFQQHCLSWLRSLQQVIQSQAPVETVQLAVNILKDLLQYSSQLAELAREVGLNSILGILTSLLGLKSECELAAMEGMTACMTYYPRACGSLRDKLAAYFLSKMDSTNR	55	391-445	YSAVRVSVYRTLELWVQVAGASSNILQGSPGHSELLFNHLLGDITPGAESIKLRA	69	546-614	YSSALTRRELYRLLLALVLVPSPCWPPPLTCAVSILSNGRTDRNVKVSSFCAEALTICNLILHPRFPSI
	Eukaryota	Opisthokonta	Metazoa	Chordata	Actinopteri (bony fishes)	Oreochromis niloticus	A0A669DJR7	1300	MATSAWLHGPSAMRLTEGLVSVLKEQRPEHLPALLAGYREHGVFQTQSACAVGGLVGFSNAKLGSSKTRFEGLCLLSMLVKDSSSDLFQQHCLSWLRSLQQVIQSQAPVETVQLAVNILKDLLQYSSQLAELAREVGLNSILGILTSLLGLKSECELAAMEGMTACMTYYPRACGSLRDKLAAYFLSKMDSTNRKTQEMACQCYGRLPCLGGVLDRGVGAGRAEGWTNQIHCLLASANSLLAQLYQGSETDGAMQYQGAGVELAFPHLDQTDPLLLLQLQHRYTAVCLALKHTLRVDPASAVRLPVRPILNLVCRALAVSSKSINLTGDGSVRLLVLPIIHSNTLEVLSSLITAVRVGMVQYAAVIQRLFSQTLSAWTPLPETSVGQQRAYSAVRVSVY…	175	VSVLKEQRPEHLPALLAGYREHGVFQTQSACAVGGLVGFSNAKLGSSKTRFEGLCLLSMLVKDSSSDLFQQHCLSWLRSLQQVIQSQAPVETVQLAVNILKDLLQYSSQLAELAREVGLNSILGILTSLLGLKSECELAAMEGMTACMTYYPRACGSLRDKLAAYFLSKMDSTNR	55	391-445	YSAVRVSVYRTLELWVQVAGASSNILQGSPGHSELLFNHLLGDITPGAESIKLRA	69	546-614	YSSALTRRELYRLLLALVLVPSPCWPPPLTCAVSILSNGRTDRNVKVSSFCAEALTICNLILHPRFPSI
	Eukaryota	Opisthokonta	Metazoa	Chordata	Actinopteri (bony fishes)	Makobe Island cichlid	A0A3B4GKZ7	1036	MATSAWLHGPSAMRLTEGLVSVLKEQRPEHLPALLAGYREHGVFQTQSACAVGGLVGFSNAKLGSSKTRFEGLCLLSMLVKDSSSDLFQQHCLSWLRSLQQVIQSQAPVETVQLAVNVLKDLLQYSSQLAELAREVGLNSILGILTSLLGLKSECELAAMEGMTACMTYYPRACGSLRDKLAAYFLSKMDSTDRKTQEMACQCYGRLPCLGGVLDRGVGAGRAEGWTNQIHCLLASANGLLAQLYQGSETDGAMQYQGPGMELAFPHLDPTDPLLLLQLQHRYTAVCLALKHTLRVDPASAVRLPVRPMLNLVCRALAVSSKSINLTGDGSVRLLVLPIIHSNTLEVLSSVITVVRVGMVQYAAVIQRLFSQTLSAWTPLPETSVGQQRAYSAVRVSVY…	175	VSVLKEQRPEHLPALLAGYREHGVFQTQSACAVGGLVGFSNAKLGSSKTRFEGLCLLSMLVKDSSSDLFQQHCLSWLRSLQQVIQSQAPVETVQLAVNVLKDLLQYSSQLAELAREVGLNSILGILTSLLGLKSECELAAMEGMTACMTYYPRACGSLRDKLAAYFLSKMDSTDR	54	391-444	YSAVRVSVYRTLELWVQVAGASSSILQGSPGHSELLFNHLLGDITPGAESVKKR	69	542-610	YSSALTRRELYRLLLALVLVPSPCWPPPLTCAVSILSNGRTDRNVKVSSFCAEALTICNLILHPRFPSI
	Eukaryota	Opisthokonta	Metazoa	Chordata	Actinopteri (bony fishes)	Parambassis ranga	A0A6P7K636	1263	MATSAWLHGPSAMRLTEGLVSILKEQRPEYLPALLASYREHGVFQTQNATAAGGLVGFSNAKLGSSKTRFEGLCLLSMLVKDSSSDVFQQHCLSWLRSLQQVIQSQAPVQTIHLAVNILKDLLQYSSQLPELAREIGLNSILGILTSLLGLKSECELAAMEGMIACMTYYPRACGSLKDKLGAYFLSKMDSTNRKLQEMACQCYGRLPCLGGLLDRGVGTGRAESWTNQIHCLLASANGLLAQIYQGSETDGAVQSQNHGVELAFPHLNQTDPLLLLQLQHRYNAVCLALKHTLRVDPAAAVRLPVRPVLNLVCRALAVSAKSINLTGDGSAKLLILPSIHTNTLEVLSGLITAVRSGMVQYAAVLQRLFSQTLSAWMPLPEASLGQQRAYSSVRVSVY…	172	LKEQRPEYLPALLASYREHGVFQTQNATAAGGLVGFSNAKLGSSKTRFEGLCLLSMLVKDSSSDVFQQHCLSWLRSLQQVIQSQAPVQTIHLAVNILKDLLQYSSQLPELAREIGLNSILGILTSLLGLKSECELAAMEGMIACMTYYPRACGSLKDKLGAYFLSKMDSTNR	55	391-445	YSSVRVSVYRTLELWVQVAGASASVLQGSPSHSELLFSHLLSDITPGAESVKLRA	70	546-615	YSSALTRKELYRLLLALVLVPSPCWPPPLTCAVSILSNGRNDRSLKVSSFCAEALTICNSILHPRTPSVA
	Eukaryota	Opisthokonta	Metazoa	Chordata	Actinopteri (bony fishes)	Labrus bergylta	A0A3Q3E5A5	1154	MASSAWLRGSSAPRLTEGLVSMLKEQRPEYLPALLSSYREHGVFTGASAAGGLVGFSNAKLGSSKTRFEGLCLLSMLVKDSSSDVFQQHCLSWLRSLQQVIQSQAPVQTIQLAVNILKDLLQYSSQLAELAREVGLNSILGILTSLLGLKTECELAAMEGMTACMTFYPRACGSLRDKLGAYFLSKMDNSNNKTREMACQCYGRLPCLGGLLDRGVGAGRAEGWTNQIHCLLASANGLLGQIYQGAETDGTLQYEGPGVELAFPPLDQSDPLFLLQLQQRYTAVCTALKHTLGVDPSSAVRLPVRPILNLLCRALAVSSKSINLTGDGSVRLLVLPVVHTHTLEVLSALITVVRSGMVQYSAVLQRLFSQTLSAWTPLPESSLGQQRASVRVSVYRTLE…	171	SMLKEQRPEYLPALLSSYREHGVFTGASAAGGLVGFSNAKLGSSKTRFEGLCLLSMLVKDSSSDVFQQHCLSWLRSLQQVIQSQAPVQTIQLAVNILKDLLQYSSQLAELAREVGLNSILGILTSLLGLKTECELAAMEGMTACMTFYPRACGSLRDKLGAYFLSKMDNSN	53	389-441	SVRVSVYRTLELWLQVGGASAGVLQGSPGHSEMLFSQLLSDITPGAESVKVRN	69	543-610	YSSALSRRELYRLLLALVLVPSPCWPPPLTCAVSILSSGRTDRNIKVSSFCTEALTVCNALLHPRVSP
	Eukaryota	Opisthokonta	Metazoa	Chordata	Actinopteri (bony fishes)	Carassius auratus	A0A6P6PMN7	1184	MYSLESSVQNHKNPAAQSTGAVGGLVGISNARLGSSKTRFEGLCLLSVLVKDSSSEVFQQHCLSWLRTLQQVIQSQAPLPTVQLAVSVLQDLLQYSSQLPELAREVGLNSILGILTSLLSLKSECHLVAMKGMMACMIYYPRACGSLREKLGAYFLSKMDSDNPKVQEVACECYGRLPCLGGVLERGGGGRRAEGWTNQLHCLLASANGMLGQLYQGAETEGTVQYEGPGIELPFPPLDDVDPLLILQLHHRYKAICLAIKHTLSADPASSVRLPVQHVLNFVCRALAVNTKSISPTGEGCLRLMVLPSVHNDTLELLSALIKAVGGGLIQYSSVLTRLFSQSLSAWTPLPEASLGQQRAYSSVRVTVYRTIELWVRVGGASLLQASPSHTELLFTHLM…	158	SVQNHKNPAAQSTGAVGGLVGISNARLGSSKTRFEGLCLLSVLVKDSSSEVFQQHCLSWLRTLQQVIQSQAPLPTVQLAVSVLQDLLQYSSQLPELAREVGLNSILGILTSLLSLKSECHLVAMKGMMACMIYYPRACGSLREKLGAYFLSKMDSDNP	56	361-416	YSSVRVTVYRTIELWVRVGGASLLQASPSHTELLFTHLMGDITPASEAVKLRSGQQ	62	519-580	RRELYRLLLALVLVPSPRWPPPLSCAVSAFSHGRRDRNIMVSSFCAEALTICNTLIHPRTPS
	Eukaryota	Opisthokonta	Metazoa	Chordata	Actinopteri (bony fishes)	Clupea harengus	A0A6P8GZD5	1246	MATAGWLHGSASMRLTEGLVSVLKEERPEYLPSLLANYREHGVVSAQSCGAVGGLVGLSNARLGSSKTRFEGLCLLSVLVKDGSNELFQQHCLSWLRSLQQVIQSQAPLPSVQMAVIALQDLLQYSSQIPELAREIGLNSILGILTSLLSLKAESHLVAMEGMMACMTYYPRACGSLREKLGAYFLSKMDSDNPKVQEVACECYGRLPCLGGVLERGGGSRRAESWTNQTHCLLASANSILAKLYQGAETDAVVQYEGPGLELPFSPLDDIDPLLVLQFRHRYRAVCLALKNTLSVDPGSPVRLPVQHVLNFVCRALAVSSKNINLTGDGCLKLLVLPSIHSETVEVLSTLIKVAGGSLVQYSSVLTRLFSQSLSAWTPPPEASVGQQRAYCAVRVCLY…	175	VSVLKEERPEYLPSLLANYREHGVVSAQSCGAVGGLVGLSNARLGSSKTRFEGLCLLSVLVKDGSNELFQQHCLSWLRSLQQVIQSQAPLPSVQMAVIALQDLLQYSSQIPELAREIGLNSILGILTSLLSLKAESHLVAMEGMMACMTYYPRACGSLREKLGAYFLSKMDSDNP	54	391-444	YCAVRVCLYRTLELWVRVGGASASVLQGSPTHTEILFTHLMSDLTPGSEAIKLK	61	548-608	RELYRLLLALLLAPCPRWPPPLPCAVSLFSHGRHDRSLKVSSFCAEALTICNCLLHPRTPS
	Eukaryota	Opisthokonta	Metazoa	Chordata	Actinopteri (bony fishes)	Oreochromis niloticus	A0A669DES8	1218	MATSAWLHGPSAMRLTEGLVSVLKEQRPEHLPALLAGYREHGVFQTQSACAVGGLVGFSNAKLGSSKTSRFEGLCLLSMLVKDSSSDLFQQHCLSWLRSLQQVIQSQAPVETVQLAVNILKDLLQYSSQLAELAREVGLNSILGILTSLLGLKSECELAAMEGMTACMTYYPRACGSLRDKLAAYFLSKMDSTNRKTQEMACQCYGRLPCLGGVLDRGVGAGRAEGWTNQIHCLLASANSLLAQLYQGSETDGAMQYQGAGVELAFPHLDQTDPLLLLQLQHRYTAVCLALKHTLRVDPASAVRLPVRPILNLVCRALAVSSKSINLTGDGSVRLLVLPIIHSNTLEVLSSLITAVRVGMVQYAAVIQRLFSQTLSAWTPLPETSVGQQRAYSAVRVSV…	176	VSVLKEQRPEHLPALLAGYREHGVFQTQSACAVGGLVGFSNAKLGSSKTSRFEGLCLLSMLVKDSSSDLFQQHCLSWLRSLQQVIQSQAPVETVQLAVNILKDLLQYSSQLAELAREVGLNSILGILTSLLGLKSECELAAMEGMTACMTYYPRACGSLRDKLAAYFLSKMDSTNR	53	392-444	YSAVRVSVYRTLELWVQVAGASSNILQGSPGHSELLFNHLLGDITPGAESIKV	69	552-620	YSSALTRRELYRLLLALVLVPSPCWPPPLTCAVSILSNGRTDRNVKVSSFCAEALTICNLILHPRFPSI
	Eukaryota	Opisthokonta	Metazoa	Chordata	Actinopteri (bony fishes)	Salarias fasciatus	A0A672I5J6	1360	MELWNWARCLSRELALCLSLESSRTMFPVNRERDGTGSAGPQRPGPGPGPGSSPAYCSTMAISFSTSSSARSRSLAIPDPEAAPRRAATHFTRSPPPPQHKELTSRRRAVMTRREDNMAASWLHGPSVLRLTDGLVSVLKEQRPEHVPALLACYREHGAFSSQGSGALGGLVGFSNAKLGSNKTRFEGLCLLSMLVKDSSSDLFQQHCLSWLRSLQQIIQSQAPVQTVQLAVNVLKDVLQYSSQLAELAREVGLNSILGILTSLMGLKTECELAAMEGMTACMTFYPRACGSLRDKLGAYVLSKMDSTNRKTQEMACQCFGRLPCLGGLLDRGLSAGRAEAWTNQIHCLLASANGLLSQMYQGAETDGALQYQGPGVELPFPHLDQTDPLLLLQLLHRY…	175	VSVLKEQRPEHVPALLACYREHGAFSSQGSGALGGLVGFSNAKLGSNKTRFEGLCLLSMLVKDSSSDLFQQHCLSWLRSLQQIIQSQAPVQTVQLAVNVLKDVLQYSSQLAELAREVGLNSILGILTSLMGLKTECELAAMEGMTACMTFYPRACGSLRDKLGAYVLSKMDSTNR	55	507-561	FSSVRVSVYKTLALWVQVGGASTGVLQGSQTHSELLFNHLLGDITPSADSVKLRG	69	660-728	PYGSALSRRELYRLLLALVLVPSPSWPPPVSCATSILSKGRIDRNLKVSSFCAEALTVCNCILHPRTPS
	Eukaryota	Opisthokonta	Metazoa	Chordata	Actinopteri (bony fishes)	Sinocyclocheilus grahami	A0A672PS34	1213	MASAAWLHGHNITRLTEGLVSVLKEERPEYLPALLANYREHGVVGTQSTGAVGGLVGISNARLGSSKTRFEGLCLLSVLVKDSSNEVFQQHCLSWLRTLQQVIQSQAPLPTVQLAVSVLQDMLQYSSQLPELGREVGLNSILGILTSLLSLKSECHLAAMKGMMACMIYYPRACGSLREKLGAYFLSKMDSDNPKVQEVACESFGRLPCLGGVLERGGGGRRAEGWTNQLHCLLASANSMLGQLYQGAETEGTVQYEGPGIELPFPPLDDVDPLLILQLHHRYKAVCLAIKHTLSADPASSVRLPVQHVLKLLCQALAVNTKNISPTGEGCLKLLVLPSIHNDTLELLSALIKAVGGGLVQYSSVLTRLLSQSLSAWTPLPEASLGQQRAYSAVRVTVY…	175	VSVLKEERPEYLPALLANYREHGVVGTQSTGAVGGLVGISNARLGSSKTRFEGLCLLSVLVKDSSNEVFQQHCLSWLRTLQQVIQSQAPLPTVQLAVSVLQDMLQYSSQLPELGREVGLNSILGILTSLLSLKSECHLAAMKGMMACMIYYPRACGSLREKLGAYFLSKMDSDNP	56	391-446	YSAVRVTVYRTIELWVRVGGAALLQGSPTHTELLFTHLIGDITPASEAVKLRSGQQ	62	549-610	RRELYRLLLALVLVPSPRWPPPLSCAVSAFSHGRRDHNIMVSSFCVEALTICNTLIHPRTPS
	Eukaryota	Opisthokonta	Metazoa	Chordata	Actinopteri (bony fishes)	Red-bellied piranha	A0A3B4CMZ4	1227	MATAAWLHGPNNTRLTEGLLSVLKEERPEYLPALLANYREHGVVGSQVRRSSSLLHGLANRLALAAQFEGLCLLSVLVKDSSSEVFHQHCLSWLRSLQQIIQSQAPLPSVQLAVSVLQDLLQYSSQLPELAREVGLNSILGILTSLLGLKSECHLAAMEGMMACMRYYPRACGSLKEKLGVYFLSKMDSDNPKVQEVACECYGRLPCLGGVLERGGGGRRAEGWTNQVHCLLASANSILGQLYQGIETEETIQYDGPGVELPFPPLDDIDPLLILQLRQRYKAVCLALKHTLSVDPATPVRISIQHVLNLVCRALAVTNKSINVTGEGCLKLLVLPSIHSDSLELLSALIKAVGGGLVQYCSVLTRLFSQSLSAWTPLPEASLGQQRAYSTVRVAIYCT…	174	LLSVLKEERPEYLPALLANYREHGVVGSQVRRSSSLLHGLANRLALAAQFEGLCLLSVLVKDSSSEVFHQHCLSWLRSLQQIIQSQAPLPSVQLAVSVLQDLLQYSSQLPELAREVGLNSILGILTSLLGLKSECHLAAMEGMMACMRYYPRACGSLKEKLGVYFLSKMDSDNP	57	389-445	YSTVRVAIYCTLELWVHVGGASSSVLQGSTSHSEMLFAHLMGDITPGTEAVKLRAGQ	63	548-610	PRRELYRLLLALILVPSPRWPPPLSCAVSVFSQGRRDRSIMVSSFCAEALTICNTLLHPRSPS
	Eukaryota	Opisthokonta	Metazoa	Chordata	Actinopteri (bony fishes)	Carassius auratus	A0A6P6KIU3	1195	MASVAWLHGPNITRLTEGLVTVLKEDRPEYLPALLANYREHGVVGTQSTGAVGGLVGISNARLGSSKTRFEGLCLLSMLVKDSSSEVFQQHCLSWLRTLQQVIQSQAPLPTVQLAVSVLQDLLQYSSQMPELAREVGLNSILGILTSLLSLKSECHLAAMKGMMACMLYYPRACGSLREKLGAYFLSKMDSDNPKVQEVACESFGRLPCLGGVLERGGGGRRAEGWTNQLHCLLASASSMLGQLYQGAETEGPVQYEGPGVELPFPPLDDVDPLLILQLHHRYKAICLAIKHTLSADPASSVRLPVQHVLKLVCQALAVNTKSISPTGEGCLKLLVLPSIHNDTLELLSALIKAVGGGLVQYSSVLTRLLSQSLSAWTPLPEASLGQQRAYSAVRVTVY…	174	TVLKEDRPEYLPALLANYREHGVVGTQSTGAVGGLVGISNARLGSSKTRFEGLCLLSMLVKDSSSEVFQQHCLSWLRTLQQVIQSQAPLPTVQLAVSVLQDLLQYSSQMPELAREVGLNSILGILTSLLSLKSECHLAAMKGMMACMLYYPRACGSLREKLGAYFLSKMDSDNP	56	391-446	YSAVRVTVYRTIELWVRVGGASLLQGSPTHTELLFTHLMGDITPASEAVRLRSGQQ	62	549-610	RRELYRLLLALVLVPSSRWPPPLSCAVSVFSHGRRDHNIMVSSFCAEALTICNTLIHPRTPS
	Eukaryota	Opisthokonta	Metazoa	Chordata	Actinopteri (bony fishes)	Hucho hucho	A0A4W5RB61	1151	MAATAAWMHGPSNMRLTEGLLSVLKEQRPEYLPALLANYREHGVFSTQSTGAVGGLVGLSNAKLGNSKTKFEGLCLLSVLVKDSSSDVFQQHCLSWLRSLQQVIQSQDPLPSVQLAVGVLQDLIQYSSQLPELAREVGLNSVLGILTSLLGLKSECHLAAMEGMTACMTFYPRACGSLRDKLGAYFLSKMDSANPKVQEVACECYGRLTCLGGVVERGGGGRRAEGWTNQLHCLLASANGILAQLYQGSESEGTVQYEGPGVELPYPPLDDADPLLLLQLQHRYRAACLALKHTLGVDPASAVRLPVQQVLNLVCRALAVSSKSINVTGDGCVRLLVLPAIHKDTLQVLHALITAVGSGLVQYSSVLQRLFSQTLSAWTPLPETSLGQQRAFSAVRVSL…	176	LLSVLKEQRPEYLPALLANYREHGVFSTQSTGAVGGLVGLSNAKLGNSKTKFEGLCLLSVLVKDSSSDVFQQHCLSWLRSLQQVIQSQDPLPSVQLAVGVLQDLIQYSSQLPELAREVGLNSVLGILTSLLGLKSECHLAAMEGMTACMTFYPRACGSLRDKLGAYFLSKMDSANP	58	392-449	FSAVRVSLYRTLELWVRVGGASASVLQGSPTHSELLLAHLLGDITPGADSVRPSSSPQ	62	553-614	RRELYRLLLALVLVPPPRWPPPLTCTVSILSHGRRDRSLKVSSFCTEALTICNSLLHPRTPS
	Eukaryota	Opisthokonta	Metazoa	Chordata	Actinopteri (bony fishes)	Sinocyclocheilus rhinocerous	A0A673IVK1	1131	MASAAWLHGPNITRLTEGVVSVLKEDRPEYLPALLANYREHGVVGTQSTGAVGGLVGISNARLGSSKTRFEGLCLLSVLVKDSSNEVFQQHCLSWLRTLQQVIQSQAPLPTAQLAVSVLQDMLQYSSQLPELAREVGLNSILGILTSLLSLKSECHLAAMKGMMACMIYYPRACGSLREKLGAYFLSKMDSDNPKVQEVACESFGRLPCLGGVLERGGGGRRAEGWTNQLHCLLASANSMLGQLYQGAETEGTVQYEGPGVELPFPPLDDVDPLLILQLHHRYKAVCLAIKHTLSADPASSVRLPVQHVLKLVCQALAVNTKSISPTGEGCLKLLVLPSIHNDTLELLSALIKAVGGGLVQYSGVLTRLLSQSLSAWTPLPEASLGQQRAYSAVRVTVY…	174	SVLKEDRPEYLPALLANYREHGVVGTQSTGAVGGLVGISNARLGSSKTRFEGLCLLSVLVKDSSNEVFQQHCLSWLRTLQQVIQSQAPLPTAQLAVSVLQDMLQYSSQLPELAREVGLNSILGILTSLLSLKSECHLAAMKGMMACMIYYPRACGSLREKLGAYFLSKMDSDNP	54	391-444	YSAVRVTVYRTIELWVRVGGASLLQASPTHTEFLFTHLMGDITPASEAVKLRSG	62	549-610	RRELYRLLLALVLVPSPRWPPPLSCAVSAFSHGRRDHNIMVSSFCAEALTICNTLIHPRTPS
	Eukaryota	Opisthokonta	Metazoa	Chordata	Actinopteri (bony fishes)	Takifugu bimaculatus	A0A4Z2BNV1	848	MATSAWLRGPSAMRLTEGLVSVLKEQRPDYIPVLLTGYREHGVFHTQGASAVAGLVGFSNAKLGSSKTRFEGLCLLSMLVKDSSSDLFQQHCLSWLRSLQQIVQSQAPVQTIQLAVNILKDVLQYSSQIPELAREVGLNSILGILTSLLGLKTECELAAMEGMTACMTHYPRACGSLKDKLGAYFLSKMDSTNKKTQEMACQCYAHLPCLGGVLDRGAGAGRAEGWTNQIHCLLASANSHLALIYQGAEMEGTMQYEGPGVELAFPLLDQSDPLFLLQLQHRFTAVCLALRHTLRVDPASAVRIPVRPILNLVCRALAVSCKSFNLTGDGNVRLLILPIIHLNILEVLAALIIAVRSSMVQYAAVLQRLFSQTLSAWTPAAEASVGQQRAFSSVRVSVY…	175	VSVLKEQRPDYIPVLLTGYREHGVFHTQGASAVAGLVGFSNAKLGSSKTRFEGLCLLSMLVKDSSSDLFQQHCLSWLRSLQQIVQSQAPVQTIQLAVNILKDVLQYSSQIPELAREVGLNSILGILTSLLGLKTECELAAMEGMTACMTHYPRACGSLKDKLGAYFLSKMDSTNK	55	391-445	FSSVRVSVYRTLELWLQVAGASTSILHGSPNHSEILFNHLLSDITPGAESVKLRV	71	546-616	YSSALTRRELYRLLLALVLVPSPCWPPPLTCVVSILSSGRTDRNLKVSTFCCEALTICNSLLHPRSPSIAL
	Eukaryota	Opisthokonta	Metazoa	Chordata	Actinopteri (bony fishes)	Pangasianodon hypophthalmus	A0A5N5PI34	1226	MATAAWLHGPKNMRLTEGLVSALKEERPEYLPALLANYREHGVVGTQSCGTVGGLVGISNSCLGSSKTRFEGLCLLSMLVKDSSSEVFQQHCLSWLRSLQQIIQSQAPLPSVQLAVSVLQDVLHYSSQLPELAREVGLNSILGILTSLLGLKSECHLAAMEGLMACMTYYPRACGSLKEKLGVYFLSKMDSDNPKVQDVACECYGRLPCLGGVLERGGSGRRAEGWTSQVHCLLATANSILGKLYQGIETEETIQYEGPGVELPFPPLDDVDPLLILQLRHRYRAVCLALKHTLSVDPATSVRLSIQHVLNVVCRALAVSIKNINVTSEGCLKLLVLPSIHSDSLEVLSALIKAVGAGLVQYCNVLSRLFSQALCAWMPLPEASLGQQRAYSAVRVALY…	175	VSALKEERPEYLPALLANYREHGVVGTQSCGTVGGLVGISNSCLGSSKTRFEGLCLLSMLVKDSSSEVFQQHCLSWLRSLQQIIQSQAPLPSVQLAVSVLQDVLHYSSQLPELAREVGLNSILGILTSLLGLKSECHLAAMEGLMACMTYYPRACGSLKEKLGVYFLSKMDSDNP	57	391-447	YSAVRVALYHTLELWVRVGRASSSLLQGSSSHSELLFAQLIGDITPGTEAVKLRAGQ	63	552-614	RCELYALLLALVLVPSPRWPAPLSCAVCVFSQGRRDRNITVSSFCAEALTICNALLHPRTPSI
	Eukaryota	Opisthokonta	Metazoa	Chordata	Actinopteri (bony fishes)	Sinocyclocheilus anshuiensis	A0A671N4S6	1213	MASAAWLHGPNITRLTEGLVSVLKEDRPEYLPALLANYREHGVVGTQSTGAVGGLVGISNARLGSSKTRFEGLCLLSVLVKDSSNEVFQQHCLSWLRTLQQVIQSQAPIPTVHLAVSVLQDMLQYSSQLPELAREVGLNSILGILTSLLSLKSECHLAAMKGMMACMIYYPRACGSLREKLGAYFLSKMDSDNPKVQEVACESFGRLPCLGGVLERGGGGRRAEGWTNQLHCLLASANSMLGQLHQGAETEGTVQYEGPGVELPFPPLDDVDPLLILQLHHRYKAVCLAIKHTLSADPASSVRLPVQHVLKLVCQALAVNTKSISPTGEGCLKLLVLPSIHNDTLELLSALIKAVGVGLVQYSSVLTRLLSQSLSAWTPLPEASLGQQRAYSAVRVTVY…	175	VSVLKEDRPEYLPALLANYREHGVVGTQSTGAVGGLVGISNARLGSSKTRFEGLCLLSVLVKDSSNEVFQQHCLSWLRTLQQVIQSQAPIPTVHLAVSVLQDMLQYSSQLPELAREVGLNSILGILTSLLSLKSECHLAAMKGMMACMIYYPRACGSLREKLGAYFLSKMDSDNP	56	391-446	YSAVRVTVYRTIELWVRVGGASLLQGSPTHTELLFSHLMGDITPASEAVKLRSGQQ	62	549-610	RRELYRLLLSLVLVPSPLWPPPLSCAVSAFSHGRRDHNIMVSSFCAEALTICNTLIHPRTPS
	Eukaryota	Opisthokonta	Metazoa	Chordata	Actinopteri (bony fishes)	Swamp eel	A0A3Q3IK80	1283	MTSRSRTVVTFAWSRGKMATSPWLHGPSAMRLTEGLVSVLKEHRPEYLPILLASYREYGVLPTQGSSALGGIVGFSNAKLGSSKTRFEGLCLLSMLVKDSSSDLFQQHCLSWLRSLQQVIQSQAPVQTIQLTMNILKDLLQYSSQQAELAREVGLNYILGFLTSLLSLKTECELAAMEGMTACMTYYPRACGSLRDKLGAYFLSKMESTNKKTQEMACQCYGRLPCLGGVLDRGVSAGRAEGWTKQIHCLLASANNLLAQIYQGSETDEMVKYEGLGVELAFPLLDQSDPLLLLQLQHRYTAVCLALKHTLRLDPSSAVRLPVRPILNLVCRALAVSSKSINLTGDGSVRMLVLPIIHINTLAVLAALVTAVHSGMIQYATVLQRLFSQTLSAWTPLPE…	174	SVLKEHRPEYLPILLASYREYGVLPTQGSSALGGIVGFSNAKLGSSKTRFEGLCLLSMLVKDSSSDLFQQHCLSWLRSLQQVIQSQAPVQTIQLTMNILKDLLQYSSQQAELAREVGLNYILGFLTSLLSLKTECELAAMEGMTACMTYYPRACGSLRDKLGAYFLSKMESTNK	55	408-462	YSSVRASVYRTLELWVQVAGASASILQGGPGHLELLFNHLLSDITPGAESVKLRA	69	563-631	YSSALSRRELYRLLLALVLVPSPCWPPPLTCAVSILSSGLTDGNLKVSTFCTEALTICNSLLHPRTPSI
	Eukaryota	Opisthokonta	Metazoa	Chordata	Actinopteri (bony fishes)	Carassius auratus	A0A6P6KKR5	1191	MASVAWLHGPNITRLTEGLVTVLKEDRPEYLPALLANYREHGVVGTQSTGAVGGLVGISNARLGSSKTRFEGLCLLSMLVKDSSSEVFQQHCLSWLRTLQQVIQSQAPLPTVQLAVSVLQDLLQYSSQMPELAREVGLNSILGILTSLLSLKSECHLAAMKGMMACMLYYPRACGSLREKLGAYFLSKMDSDNPKVQEVACESFGRLPCLGGVLERGGGGRRAEGWTNQLHCLLASASSMLGQLYQEGPVQYEGPGVELPFPPLDDVDPLLILQLHHRYKAICLAIKHTLSADPASSVRLPVQHVLKLVCQALAVNTKSISPTGEGCLKLLVLPSIHNDTLELLSALIKAVGGGLVQYSSVLTRLLSQSLSAWTPLPEASLGQQRAYSAVRVTVYRTIE…	174	TVLKEDRPEYLPALLANYREHGVVGTQSTGAVGGLVGISNARLGSSKTRFEGLCLLSMLVKDSSSEVFQQHCLSWLRTLQQVIQSQAPLPTVQLAVSVLQDLLQYSSQMPELAREVGLNSILGILTSLLSLKSECHLAAMKGMMACMLYYPRACGSLREKLGAYFLSKMDSDNP	56	387-442	YSAVRVTVYRTIELWVRVGGASLLQGSPTHTELLFTHLMGDITPASEAVRLRSGQQ	62	545-606	RRELYRLLLALVLVPSSRWPPPLSCAVSVFSHGRRDHNIMVSSFCAEALTICNTLIHPRTPS
	Eukaryota	Opisthokonta	Metazoa	Chordata	Actinopteri (bony fishes)	Xiphophorus maculatus	M4A137	1269	MATSAWMHGAAAMRLTEGLVSVLKEQRPEYLSEVLTNYREHGVFPTQGASDVAGLVGFCNAKLSSSKTRLEGLCLLSMLVKDSSSDLFQQHCLSWLRSLQQVIQSQAPCQSIQLAVSILQDLLQYSCQLAELAREVGLNSILGILMSLLGLKTECERAAMEGMRACMIYYPRACGSLKDKLGAYLLSKMDSTSRKTQEMACQGYSLLPCLGGLADRSAGTGRAEGWTNQIQCLLASANGILAQIYQGSETDEAVQYRGPGVELPFPHLDQTDPLLLLQLQHRYTAVCLVLKHTLRADPASAVHLPVRPILNLVCRALAVNSRNTSLTADGSLRLLVLPSVHISTLEVLAELITVVRSGMVQYAAVLQKLFSQMLCAWTAVPEANVGQQRAYSSVRVSVY…	175	VSVLKEQRPEYLSEVLTNYREHGVFPTQGASDVAGLVGFCNAKLSSSKTRLEGLCLLSMLVKDSSSDLFQQHCLSWLRSLQQVIQSQAPCQSIQLAVSILQDLLQYSCQLAELAREVGLNSILGILMSLLGLKTECERAAMEGMRACMIYYPRACGSLKDKLGAYLLSKMDSTSR	55	391-445	YSSVRVSVYRTLELWLQLVGASANVLQGASSHAELLFTHLLADITPGAESIKLRA	69	546-614	YSSALTRRQLYRLLLALVLVPSPCWPPPLTCTVSILSNGRLDRNLKVSSFCSEALTICNSLLHPRVPSI
	Eukaryota	Opisthokonta	Metazoa	Chordata	Actinopteri (bony fishes)	Sinocyclocheilus grahami	A0A672PQ99	1200	MASAAWLHGHNITRLTEGLVSVLKEERPEYLPALLANYREHGVVGTQVGLKFFLVVRFEGLCLLSVLVKDSSNEVFQQHCLSWLRTLQQVIQSQAPLPTVQLAVSVLQDMLQYSSQLPELGREVGLNSILGILTSLLSLKSECHLAAMKGMMACMIYYPRACGSLREKLGAYFLSKMDSDNPKVQEVACESFGRLPCLGGVLERGGGGRRAEGWTNQLHCLLASANSMLGQLYQGAETEGTVQYEGPGIELPFPPLDDVDPLLILQLHHRYKAVCLAIKHTLSADPASSVRLPVQHVLKLLCQALAVNTKNISPTGEGCLKLLVLPSIHNDTLELLSALIKAVGGGLVQYSSVLTRLLSQSLSAWTPLPEASLGQQRAYSAVRVTVYRTIELWVRVGGA…	126	RFEGLCLLSVLVKDSSNEVFQQHCLSWLRTLQQVIQSQAPLPTVQLAVSVLQDMLQYSSQLPELGREVGLNSILGILTSLLSLKSECHLAAMKGMMACMIYYPRACGSLREKLGAYFLSKMDSDNP	56	379-434	YSAVRVTVYRTIELWVRVGGAALLQGSPTHTELLFTHLIGDITPASEAVKLRSGQQ	62	537-598	RRELYRLLLALVLVPSPRWPPPLSCAVSAFSHGRRDHNIMVSSFCVEALTICNTLIHPRTPS
	Eukaryota	Opisthokonta	Metazoa	Chordata	Actinopteri (bony fishes)	Sinocyclocheilus rhinocerous	A0A673ISI2	1201	MASAAWLHGPNITRLTEGVVSVLKEDRPEYLPALLANYREHGVVGTQVGLKFFLVVRFEGLCLLSVLVKDSSNEVFQQHCLSWLRTLQQVIQSQAPLPTAQLAVSVLQDMLQYSSQLPELAREVGLNSILGILTSLLSLKSECHLAAMKGMMACMIYYPRACGSLREKLGAYFLSKMDSDNPKVQEVACESFGRLPCLGGVLERGGGGRRAEGWTNQLHCLLASANSMLGQLYQGAETEGTVQYEGPGVELPFPPLDDVDPLLILQLHHRYKAVCLAIKHTLSADPASSVRLPVQHVLKLVCQALAVNTKSISPTGEGCLKLLVLPSIHNDTLELLSALIKAVGGGLVQYSGVLTRLLSQSLSAWTPLPEASLGQQRAYSAVRVTVYRTIELWVRVGGA…	126	RFEGLCLLSVLVKDSSNEVFQQHCLSWLRTLQQVIQSQAPLPTAQLAVSVLQDMLQYSSQLPELAREVGLNSILGILTSLLSLKSECHLAAMKGMMACMIYYPRACGSLREKLGAYFLSKMDSDNP	54	379-432	YSAVRVTVYRTIELWVRVGGASLLQASPTHTEFLFTHLMGDITPASEAVKLRSG	62	537-598	RRELYRLLLALVLVPSPRWPPPLSCAVSAFSHGRRDHNIMVSSFCAEALTICNTLIHPRTPS
	Eukaryota	Opisthokonta	Metazoa	Chordata	Actinopteri (bony fishes)	Sinocyclocheilus anshuiensis	A0A671N3E1	1195	MASAAWLHGPNITRLTEGLVSVLKEDRPEYLPALLANYREHGVVGTQSTGAVGGLVGISNARLGSSKTRFEGLCLLSVLVKDSSNEVFQQHCLSWLRTLQQVIQSQAPIPTVHLAVSVLQDMLQYSSQLPELAREVGLNSILGILTSLLSLKSECHLAAMKGMMACMIYYPRACGSLREKLGAYFLSKMDSDNPKVQEVACESFGRLPCLGGVLERGGGGRRAEGWTNQLHCLLASANSMLGQLHQGAETEGTVQYEGPGVELPFPPLDDVDPLLILQLHHRYKAVCLAIKHTLSADPASSVRLPVQHVLKLVCQALAVNTKIAGVMCFVFFPSYSVGVGLVQYSSVLTRLLSQSLSAWTPLPEASLGQQRAYSAVRVTVYRTIELWVRVGGASLLQGS…	175	VSVLKEDRPEYLPALLANYREHGVVGTQSTGAVGGLVGISNARLGSSKTRFEGLCLLSVLVKDSSNEVFQQHCLSWLRTLQQVIQSQAPIPTVHLAVSVLQDMLQYSSQLPELAREVGLNSILGILTSLLSLKSECHLAAMKGMMACMIYYPRACGSLREKLGAYFLSKMDSDNP	56	373-428	YSAVRVTVYRTIELWVRVGGASLLQGSPTHTELLFSHLMGDITPASEAVKLRSGQQ	62	531-592	RRELYRLLLSLVLVPSPLWPPPLSCAVSAFSHGRRDHNIMVSSFCAEALTICNTLIHPRTPS
	Eukaryota	Opisthokonta	Metazoa	Chordata	Actinopteri (bony fishes)	Labeo rohita	A0A498MPE7	1119	MASAAWLHGPNITRLTEGLVSVLKEDRPEYLPALLANYREHGVVGAQSTGAVGGLVGISNARLGSSKTRFEGLCLLSVLVKDSSSEVFQQHCLSWLRTLQQVIQSQAPLPTVQLAVSVLQDLLQYSSQLPELAREVGLNSILGILTSLLSLKSECHLAAMKGMIACMIYYPRACGSLREKLAAYFLSKMDSDNPKVQEVACECYGRLPCLGGVLERGGGGRRAEGWTNHLHCLLASANGMLGQLYQGAEAVLVVDWSSIAVCLQGFSHSLCLHGHLCLRLVWASKERTGITVTPRMTKNECAVRVTVYRAIELWVRIGGASLLQGSPSHTELLFTHLMGDITPASEAVKLRSGQQSQSMNDLISSAGKSGPRRTKGLGMGDGISLQRKGDVLANQDTCV…	175	VSVLKEDRPEYLPALLANYREHGVVGAQSTGAVGGLVGISNARLGSSKTRFEGLCLLSVLVKDSSSEVFQQHCLSWLRTLQQVIQSQAPLPTVQLAVSVLQDLLQYSSQLPELAREVGLNSILGILTSLLSLKSECHLAAMKGMIACMIYYPRACGSLREKLAAYFLSKMDSDNP	54	302-355	AVRVTVYRAIELWVRIGGASLLQGSPSHTELLFTHLMGDITPASEAVKLRSGQQ	61	445-505	RELYRLLLALVLVPSPRWPPPLSCAVSAFSHGRRDRNIMVSSFCAEALTICNTLIHPRTPS
	Eukaryota	Opisthokonta	Metazoa	Chordata	Actinopteri (bony fishes)	Ameiurus melas	A0A7J6B2A8	609	MATAAWLHGPKNVRLTEGLVSALKEERPEYLPALLADYREHGVVGTQNSGTVGGLVGISNSRLGSSKTRFEGLCLLSMLVKDSSSEVFQQHCLSWLRSLQQIIQSQAPLPSVQLAVSVLQDVLQYSSQLPELAREVGLNSILGILTSLLGLKSDCHLAAMEGMMACMTYYPRACGSLKEKLGVYFLSKMDSDNPKVQDVACECYGWLPCLGGVLERGGGGRRAEGWTSQVHCLLASANSILGQLYQGIETEETIQYEGPGVELPFPPLDEVDPLLILQLRHRYRAVCLALKHTLSVDPATSVRLPIQHVLNVVCRALAVSIKNIALCAWTSLPEASFGQQRAYSAVRVALYRTLELWVRVGRASSSVLQGSSSHSELLFAHLIGDITPGTEAVKKLQEL…	175	VSALKEERPEYLPALLADYREHGVVGTQNSGTVGGLVGISNSRLGSSKTRFEGLCLLSMLVKDSSSEVFQQHCLSWLRSLQQIIQSQAPLPSVQLAVSVLQDVLQYSSQLPELAREVGLNSILGILTSLLGLKSDCHLAAMEGMMACMTYYPRACGSLKEKLGVYFLSKMDSDNP	52	343-394	YSAVRVALYRTLELWVRVGRASSSVLQGSSSHSELLFAHLIGDITPGTEAVK	62	431-492	RCELYALLLALMLVPSPRWPAPLSCAVCVFSQGHRDHNITVSSFCAEALTICNALLHPRTPS
	Eukaryota	Opisthokonta	Metazoa	Chordata	Actinopteri (bony fishes)	Danio_rerio	P015767	710	YLPALLANYREHGVVSTQSSAAVGGLVGVSNAKLGNSKTRFEGLCLLSVLVKDSSSDVFQQHCLSWLRSLQQVIQSQAPLPSIQLAVGVLQDLLQYSSQLPELAREVGLNSILGILTSLLGLKSEFHLAAMEGMTACMTFYPRACGSLRDKLGACFLSKMDSVNPEVQEAACECYGRLPCLGGVLERGGGGRPAEGWTNQLHCLLASANGMLAQLYQGTESEGMVPYEGPGVELPYPPLDDTDPLVLLQLQHRYRGVCLALKHTLSVDPATAVRLPVQQVLNLVCRALAVSSKSINLTGDGSVRLLVLPSIHNHTVKVLQALITAVGSGLVQYSNMLQRLFSQTLSAWTPLPETSLGQQRAFSAVRVSLYQTLELWVKVGGASAGVLQGSPTHSEILLA…	162	ALLANYREHAAVGTQSSGAVGGLVGLSNARLGSSKTRFEGLCLLSVLVKDSSSEVFQQHCLSWLRTLQQIIQSQAPLPTVQLAVNVLQDMLQYSSQLPELAREVGLNSILGVLTSLLSLKSECHLAAMKGMMACMTYYPRACGSLREKLGAYFLSKMDSDNP	56	362-413	YSAVRVAVYRLIELWVRVGGAALLQGSPSHTELLFTHLMGDVTPGSEAVKLRSVQQ	62	520-580	RRELYRVLLALVLVPSPRWPPPLSCAVSIFSHGRRDRNIKVSSFCAEALIICNTLIHPRTPS
	Eukaryota	Opisthokonta	Metazoa	Chordata	Actinopteri (bony fishes)	Takifugu_rubripes	P015553	884	NSGLNAAKSRVESLVLLNDLLSQCSTETLSQYTITWTRLLIQIIKGYAPASIHRLACYVLGSLTEKSSTCPELARQVALDSLPQLIPALLVMKEESLEAALYCIGKCMQFYSGPCGTFKGKIENWVIDQLTKENPRVVEAAVSVFPWLSQCGGGGNQGIKHAESWSSNCHKLLGSLHDTLDQLYEGVESGVEENKKKSEKLSLSPVQGTGMERIVGLRNRLDMLCGCLGGMLSTTFPAVVRIPVPEVIGFIQRALAVTGRALLLRPSTDNLQLLSVLPFLHTSVLRVLSCLISRYVLPFLHTSVLRVLSCLISRYVLPFLHTSVLRVLSCLILSCQKNLISYTSTVNQLLIQTLSWTITEDTADGRKRPYGNLRKEVYSTLVVWVQTLGASSNVHNIID…	148	QGASAVAGLVGFSNAKLGSSKTRFEGLCLLSMLVKDSSSDLFQQHCLSWLRSLQQIVQSQAPVQTIQLAVNILKDVLQYSSQIPELAREVGLNSILGILTSLLGLKTECELAAMEGMTACMTHYPRACGSLKDKLGAYFLSKMDSTNK	55	369-421	FSSVRVSVYRTLELWLQVAGASTSILHGSPNHSEILFNHLLSDITPGAESVKLRV	71	509-577	YSSALTRRELYRLLLALVLVPSPCWPPPLTCVVSILSSGRTDRNLKVSTFCCEALTVCNSLLHPRSPSIAL
	Eukaryota	Opisthokonta	Metazoa	Chordata	Actinopteri (bony fishes)	Salmo_salar	P036958	707	QSTGAVGGLVGLSNAKLGNSKTKFEGXCLLSVLVKDSSSDVFQQHSLSWLRSLQQVIQSQDPLPSVQLAVGVLQDLLQYSSQLPELAREVGLNSVLGILTSLLVLRSEVACECYGRLTRLGGVVERGGGGCRAEGWTNQLHCLLASANAILAKLYQGSESGRECFFFHKVFQSMRADLGSSCPTLLWTTQTPSSCCSYNTDTELPAWLSNIHSVRLPVQQVLNLVCRALAVSSKSINVTGDGCVRLLVLPAIHKDTLQVLHALITALGSGLVQYSSVLQRLFSQTLSAWTPLPETSLGQQRAFSAVRVSLYRTLELWVRVGGASASVFQGSPTHSELLLAHLLGDITPGADSVRPSNSPQLRDLVSSKPCPKSRKPGLAVSGGGGASFQRKGDSLANQD…	169	LPALLANYREHGVVSTQSSAAVGGLVGVSNAKLGNSKTRFEGLCLLSVLVKDSSSDVFQQHCLSWLRSLQQVIQSQAPLPSIQLAVGVLQDLLQYSSQLPELAREVGLNSILGILTSLLGLKSEFHLAAMEGMTACMTFYPRACGSLRDKLGACFLSKMDSV	57	303-357	FSAVRVSLYQTLELWVKVGGASAGVLQGSPTHSEILLAHLLGDITPGADSVRLRAGQ
	Eukaryota	Opisthokonta	Metazoa	Chordata	Actinopteri (bony fishes)	Salmo_salar	P036957	708	RWDGLSLLAALVRDCSTQVFVQHCCAWLRAVTQLLQPYEPEGGLALAVRVLADLLRFSAQLPELAREVSQSHLPALMSALLALRDQRECMAMEGLLACMRFYPKTSGTTKHWIAIAVLPQWLDNKPRVTKARRASHYRCRRTCWQRPTVYNAILKYKARHCLLSLHSGLNALYRPSVRCRRQTDGDEADMALPEPQADSPVYLLLVKQEFSCLARALFAMLREEFAAPVKVPAQPILTLVCRALAISPKRLAAVGEATMQLLVLPAVHTDALSLLEALIRTRAARCGKRLLRFGDVINRAFPQVLATWSPPAETGGDPGRESPYSEVRVRAYGALAAWVDACGATCRVLQDELQHAHDLLRHLVRDASPASDLIRVRPLSPAESP	169	LPALLANYREHGVVSTQSSAAVGGLVGVSNAKLGNSKTRFEGLCLLSVLVKDSSSDVFQQHCLSWLRSLQQVIQSQAPLPSIQLAVGVLQDLLQYSSQLPELAREVGLNSILGILTSLLGLKSEFHLAAMEGMTACMTFYPRACGSLRDKLGACFLSKMDSV	57	323-379	PYSEVRVRAYGALAAWVDACGATCRVLQDELQHAHDLLRHLVRDASPASDLIRVRPL
	Eukaryota	Opisthokonta	Metazoa	Chordata	Actinopteri (bony fishes)	Salmo_salar	P036960	706	YLPALLANYREHGVVSTQSSAAVGGLVGVSNAKLGNSKTRFEGLCLLSVLVKDSSSDVFQQHCLSWLRSLQQVIQSQAPLPSIQLAVGVLQDLLQYSSQLPELAREVGLNSILGILTSLLGLKSEFHLAAMEGMTACMTFYPRACGSLRDKLGACFLSKMDSVNPEVQEAACECYGRLPCLGGVLERGGGGRPAEGWTNQLHCLLASANGMLAQLYQGTESEGMVPYEGPGVELPYPPLDDTDPLVLLQLQHRYRGVCLALKHTLSVDPATAVRLPVQQVLNLVCRALAVSSKSINLTGDGSVRLLVLPSIHNHTVKVLQALITAVGSGLVQYSNMLQRLFSQTLSAWTPLPETSLGQQRAFSAVRVSLYQTLELWVKVGGASAGVLQGSPTHSEILLA…	162	LPALLANYREHGVVSTQSSAAVGGLVGVSNAKLGNSKTRFEGLCLLSVLVKDSSSDVFQQHCLSWLRSLQQVIQSQAPLPSIQLAVGVLQDLLQYSSQLPELAREVGLNSILGILTSLLGLKSEFHLAAMEGMTACMTFYPRACGSLRDKLGACFLSKMDSV	52	362-413	FSAVRVSLYQTLELWVKVGGASAGVLQGSPTHSEILLAHLLGDITPGADSLR	61	520-580	RELYHLLLALVLVPPPRWPPPLTCTVSILSHGRRDRSLKVSSFCTEALAICNSLLHPRTPS
	Eukaryota	Opisthokonta	Metazoa	Chordata	Actinopteri (bony fishes)	Thunnus_orientalis	P018353	722	YLPALLANYREHGVFPTQGASAVGGLVGFSNAKLGSSKTKFEGLCLLSLLVKDSSSDLFQQHCLSWLRSLQQVIQSQAPVQTIQLAVNILKDLLQYSSQLAELAREVGLNSVLGILTSLLGLKTECELAAMEGMTACMTYYPRACGSLRDKLGAYFLSKMDSTNKKTQEVACQCYARLPCLGGLLDRGVGAGRAEGWTSQIHCLLASANGLLSQIYQGSETVCEKVLFDVTDGTVQYEGPGVELAFPHLDQSDPLLLLQLQHRYTAVCLALKHTLRVDPASAVRLPVRPILNLVCRALAVSSKSINLTGDGSVRLLVLPIIHTNTLEVLSALITAVRSGMVQYAAVLQRLFSQTLSAWTPLPEASLGQQRAYSSVRVSVYRTLELWVQVAGASASILQG…	163	PALLANYREHGVFPTQGASAVGGLVGFSNAKLGSSKTKFEGLCLLSLLVKDSSSDLFQQHCLSWLRSLQQVIQSQAPVQTIQLAVNILKDLLQYSSQLAELAREVGLNSVLGILTSLLGLKTECELAAMEGMTACMTYYPRACGSLRDKLGAYFLSKMDSTNK	55	372-426	YSSVRVSVYRTLELWVQVAGASASILQGSPGHSELLFSHLIGDITPGAESVKLRA	69	519-587	YGSALTRRELYRLLLALVLVPSPFWPPPLTCAVSILSNCRTDRNLKVSSFCSEALTICNALLHPRTPSI
	Eukaryota	Opisthokonta	Metazoa	Chordata	Actinopteri (bony fishes)	Mola_mola	P027290	830	AQVRSGRRGLCLLSMLVKDSSSDLFQQHCLSWLRSLQQVIQSQAPVQTIQLAVNILKDMLQYSSQLPELAREIGLNSVLGILTSLLGLKTECELAAMEGMTACMTYYPRACGSLKDKLGAYFLSRMDCTNKKTREMACQCYGHLPCLGGLLDRGVGARRAEGWTNQIHCLLASANSQLSQIYQGAETDGTVQYEGPGLELAFPHLDQSDPLLLLQLQHRFTAACLALKHSLRMDPASAVRLPVRPILNLVCRALAVSCKSILVLYGCMHLWLLTFGMVQYAALLQRLFSQTLSAWTALPEASLGQQRAYSSVRVSVYRTLELWLQVAGSSACILQGSPCQSELLFSHLLNDITPGAESIKLRVGLSADVVPGGKPGPRRTKSFVIADTVGVSLQRKGDL…	119	GLCLLSMLVKDSSSDLFQQHCLSWLRSLQQVIQSQAPVQTIQLAVNILKDMLQYSSQLPELAREIGLNSVLGILTSLLGLKTECELAAMEGMTACMTYYPRACGSLKDKLGAYFLSRMD	55	309-363	YSSVRVSVYRTLELWLQVAGSSACILQGSPCQSELLFSHLLNDITPGAESIKLRV	68	464-531	YSSALTRRELYRLLLALVLVPSPCWPPPMACALSILSNGRSDRNLKVSSFCSEALTICNSLLHPRTPS
	Eukaryota	Opisthokonta	Metazoa	Chordata	Actinopteri (bony fishes)	Takifugu flavidus	A0A5C6NA05	1164	MATSAWLRGPSAMRLTEGLVSVLKEQRPDYIPVLLTGYREHGVFHTQGASAVAGLVGFSNAKLGSSKTRFEGLCLLSMLVKDSSSDLFQQHCLSWLRSLQQIVQSQAPVQTIQLAVNILKDVLQYSSQIPELAREVGLNSILGILTSLLGLKTECELAAMEGMTACMTHYPRACGSLKDKLGAYFLSKMDSTNKKTQEMACQCYAHLPCLGGVLDRGAGAGRAEGWTNQIHCLLASANSHLALIYQGAEMGWIRLQQSEYPSDQSSTLCAEPSPVRSSMVQYAAVLQRLFSQTLSAWTPAAEASVGQQRAFSSVRVSVYRTLELWLQVAGASTSILHGSPNHSEILFNHLLSDITPGAESVKLRVGLSAEIVPGGKPGPRRTKSLVISDTVGPSLQRKG…	175	VSVLKEQRPDYIPVLLTGYREHGVFHTQGASAVAGLVGFSNAKLGSSKTRFEGLCLLSMLVKDSSSDLFQQHCLSWLRSLQQIVQSQAPVQTIQLAVNILKDVLQYSSQIPELAREVGLNSILGILTSLLGLKTECELAAMEGMTACMTHYPRACGSLKDKLGAYFLSKMDSTNK	55	311-365	FSSVRVSVYRTLELWLQVAGASTSILHGSPNHSEILFNHLLSDITPGAESVKLRV	71	466-536	YSSALTRRELYRLLLALVLVPSPCWPPPLTCVVSILSSGRTDRNLKVSTFCCEALTICNSLLHPRSPSIAL
	Eukaryota	Opisthokonta	Metazoa	Chordata	Actinopteri (bony fishes)	Takifugu rubripes	H2SWC4	1185	MENLCFLCVGGRFEGLCLLSMLVKDSSSDLFQQHCLSWLRSLQQIVQSQAPVQTIQLAVNILKDVLQYSSQIPELAREVGLNSILGILTSLLGLKTECELAAMEGMTACMTHYPRACGSLKDKLGAYFLSKMDSTNKKTQEMACQCYAHLPCLGGVLDRGAGAGRAEGWTNQIHCLLASANSHLALIYQGAEMEGTMQYEGPGVELAFPLLDQSDPLFLLQLQHRFTAVCLALRHTLRVDPASAVRIPVRPILNLVCRALAVSCKSFNLTGDGNVRLLILPIIHLNILEVLAALIIAVRSSMVQYAAVLQRLFSQTLSAWTPAAEASVGQQRAFSSVRVSVYRTLELWLQVAGASTSILHGSPNHSEILFNHLLSDITPGAESVKLRVGLSAEIVPGGK…	127	GRFEGLCLLSMLVKDSSSDLFQQHCLSWLRSLQQIVQSQAPVQTIQLAVNILKDVLQYSSQIPELAREVGLNSILGILTSLLGLKTECELAAMEGMTACMTHYPRACGSLKDKLGAYFLSKMDSTNK	55	334-388	FSSVRVSVYRTLELWLQVAGASTSILHGSPNHSEILFNHLLSDITPGAESVKLRV	71	489-559	YSSALTRRELYRLLLALVLVPSPCWPPPLTCVVSILSSGRTDRNLKVSTFCCEALTVCNSLLHPRSPSIAL
	Eukaryota	Opisthokonta	Metazoa	Chordata	Actinopteri (bony fishes)	Branchiostoma lanceolatum	A0A8J9Z0N3	805	MAAHMANVLLTSLSEKEGKSLLPWAIEAANEHQLLQSEQNVQDWVSHINTSLGAAKTRLEGLCLLGTVVRQCSAGTFIQHGTTWIRMLTQVLQAYDSPLTLQMASHVLACVVQQAAQYPEVAREVASTNIPALVQCLLGAQDHQWFPSALEALHSCMKNFPGPCGPSKGKIESLVCGLMDTNQPRLSQLLQQTCPLLAGCGGGGAGGVKYTEAWTHLCDQVLGSLHQVLDDTYQDIETGLQTYSAPQVSLRLKTVPESDPERTFVLSTRFHNLCGCLQQLVSQDFPSVVRIPVPDILALLCRALGVNAKMLFGKAAMEHVLLMSALPKIHCSALSLLEALIISCRSHLVPHASVISQLLVQTLGWTTSDEGVPGRQKPHSTLRSRAYTVLTVWLNVCGA…	165	GKSLLPWAIEAANEHQLLQSEQNVQDWVSHINTSLGAAKTRLEGLCLLGTVVRQCSAGTFIQHGTTWIRMLTQVLQAYDSPLTLQMASHVLACVVQQAAQYPEVAREVASTNIPALVQCLLGAQDHQWFPSALEALHSCMKNFPGPCGPSKGKIESLVCGLMDTN	55	378-429	PHSTLRSRAYTVLTVWLNVCGAASGVDSHADVILQHVLKDATPQADTTKLKA	69	517-585	PYSCARCRKGLYQLLLAAVLVLHPRWPPPTHCAVKIFSVGQQDYDLQVSSYCREALLTCMSIIHPRAPT
	Eukaryota	Opisthokonta	Metazoa	Chordata	Actinopteri (bony fishes)	Poecilia reticulata	A0A3P9N6D6	1272	MATSAWMHGTSAMRLTEGLVSVLKEQRPEYLSEVLANYREHGVFPTQGASDVAGLVGFSNAKLSSSKTRFEGLCLLSMLVKDSSSDLFQQHCLSWLRSLQQVIQSQAPCQSIQLAVSILQDLLQYSCQLAELAREVGLNSILGILTSLLGLKTECELAAMEGMRACMVYYPRACGSLKDKLGAYFLSKMDSTSRKTQEMACQGYSRLPCLGGLADRSVGTGRAEGWTNQIQCLLASANGILAQIYKGSETDEAVQYRGPGVELPFPHLDQTDPLLLLQLQHRYTAVCLALKHTLRADPASAVHLPVRPILNLVCRALAVNSRSTSLTADGSLRLLVLPSVHISTLEVLAELITVVRSGMVQYAAVIQRLFSQTLCAWTALPEATVGQQRAYSSVRVSVY…	174	VSVLKEQRPEYLSEVLANYREHGVFPTQGASDVAGLVGFSNAKLSSSKTRFEGLCLLSMLVKDSSSDLFQQHCLSWLRSLQQVIQSQAPCQSIQLAVSILQDLLQYSCQLAELAREVGLNSILGILTSLLGLKTECELAAMEGMRACMVYYPRACGSLKDKLGAYFLSKMDSTSR	55	391-445	YSSVRVSVYRTLELWLQLVGASANVLQGASSHAELLFTHLLADITPGAESVKLRA	69	546-614	YSSALTRRQLYRLLLALVLVPSPCWPPPLTCAVSILSNGRLDRNLKVSSFCSEALIVCNSLLHPRTPSI
	Eukaryota	Opisthokonta	Metazoa	Chordata	Actinopteri (bony fishes)	Japanese medaka HNI	A0A3P9M5Q7	1251	MATSVGLHGSPALRLTEGLVSFLKEQRPEYLPEVLVNYREHGLQIQGANDVAGLVGFSNAKLSSSKTRFEGLCLLSVLVKDSSSDLFQQHCLFWLRSLQQIIQSQAPVQTVQLAVNILKDLLQYSSHLAELAREVGLNSILGILTSLLGLKTECELAAMEGMVACMLFYPRACGSLKDKLGAYFLSKMDSNNMKTQEMACLCYSHLPCLGGLLDRAISAGKADGWTNQIHCLLATADALLTQIYKGSEPEMVVQYTGPGVELAFPYLDPTEPLLLLRLQQRYTAVCRAMKHTLRVDPASAVRLPVKPILNLVCRALAVNSKSTSLSADGSLMLLILPSIHCNTLEMLSDLITVVRSSMVPYAAIIQRLFSQTLSAWTPLVEAGVGRQRGYSSVRVSVYK…	170	LKEQRPEYLPEVLVNYREHGLQIQGANDVAGLVGFSNAKLSSSKTRFEGLCLLSVLVKDSSSDLFQQHCLFWLRSLQQIIQSQAPVQTVQLAVNILKDLLQYSSHLAELAREVGLNSILGILTSLLGLKTECELAAMEGMVACMLFYPRACGSLKDKLGAYFLSKMDSNN	55	390-444	YSSVRVSVYKTLELWVKVVGASVSILQENPMHADLLFSNLLGDITPGPESIKFRA	69	544-612	YSSARARRELFRLLLALVLVPSPSWPPPLTCAVSIFSNGRTDRNLKVSSFCAEALTICNTMVHPRTPSI
	Eukaryota	Opisthokonta	Metazoa	Chordata	Actinopteri (bony fishes)	Poeciliopsis prolifica	A0A0S7LEQ1	600	GLVSVLREQHPEYLSDVLANYREHGVFLNQGASDVAGLVGFSNAKLSSSKTRFQGLCLLSMLVKDSSSDLFQQHCLSWLRSVQQVIQSKAPCQSIQLAVSILQDLLQYSCQLPELAREVGLNSILGILTSLLGLKTECELAAMEGMRACMVYYPRACGSLKHKLGAYFLSKMDSTSRKTQEMACQGYSRLPCLGGLVDRSVGTGRAEGWTNQIQCLLASANGILSQFYKGSETDEAVQYRGPGVELPFPHLDQSDPLLLLQLQHRYTAVCLALKHTLRADPASAVYLPVRPILNLVCRALAVNPRNTSLTSDGSLRLLVLPSVHINTLEVLAELITVVRSGMVQYAAVIQKLFSQMLCAWTAVPEANVGQQRAYSSLRVSVYRTLELWLQLVGVSANVL…	174	SVLREQHPEYLSDVLANYREHGVFLNQGASDVAGLVGFSNAKLSSSKTRFQGLCLLSMLVKDSSSDLFQQHCLSWLRSVQQVIQSKAPCQSIQLAVSILQDLLQYSCQLPELAREVGLNSILGILTSLLGLKTECELAAMEGMRACMVYYPRACGSLKHKLGAYFLSKMDSTSR	55	374-428	YSSLRVSVYRTLELWLQLVGVSANVLQGASSHAELLFTHLLADITPGAESIKLRA	49	529-577	YSSALTRRQLYRLLLALVLVPSPCWPPPLTCAVSILSNGRLDRNLKVSQ
	Eukaryota	Opisthokonta	Metazoa	Chordata	Actinopteri (bony fishes)	Poeciliopsis prolifica	A0A0S7LET2	557	GLCAGVLSRFQGLCLLSMLVKDSSSDLFQQHCLSWLRSVQQVIQSKAPCQSIQLAVSILQDLLQYSCQLPELAREVGLNSILGILTSLLGLKTECELAAMEGMRACMVYYPRACGSLKHKLGAYFLSKMDSTSRKTQEMACQGYSRLPCLGGLVDRSVGTGRAEGWTNQIQCLLASANGILSQFYKGSETDEAVQYRGPGVELPFPHLDQSDPLLLLQLQHRYTAVCLALKHTLRADPASAVYLPVRPILNLVCRALAVNPRNTSLTSDGSLRLLVLPSVHINTLEVLAELITVVRSGMVQYAAVIQKLFSQMLCAWTAVPEANVGQQRAYSSLRVSVYRTLELWLQLVGVSANVLQGASSHAELLFTHLLADITPGAESIKLRAGLSADVVPGGKPGP…	127	SRFQGLCLLSMLVKDSSSDLFQQHCLSWLRSVQQVIQSKAPCQSIQLAVSILQDLLQYSCQLPELAREVGLNSILGILTSLLGLKTECELAAMEGMRACMVYYPRACGSLKHKLGAYFLSKMDSTSR	55	331-385	YSSLRVSVYRTLELWLQLVGVSANVLQGASSHAELLFTHLLADITPGAESIKLRA	49	486-534	YSSALTRRQLYRLLLALVLVPSPCWPPPLTCAVSILSNGRLDRNLKVSQ
	Eukaryota	Opisthokonta	Metazoa	Chordata	Actinopteri (bony fishes)	Salarias fasciatus	A0A672I4G0	1212	MAISFSTSSNNMAASWLHGPSVLRLTDGLVSVLKEQRPEHVPALLACYREHGAFSSQGSGALGGLVGFSNAKLGSNKTRFEGLCLLSMLVKDSSSDLFQQHCLSWLRSLQQIIQSQAPVQTVQLAVNVLKDVLQYSSQLAELAREVGLNSILGILTSLMGLKTECELAAMEGMTACMTFYPRACGSLRDKLGAYVLSKMDSTNRKTQEMACQCFGRLPCLGGLLDRGLSAGRAEAWTNQIHCLLASANGLLSQMYQGAETDGALQYQGPGVELPFPHLDQTDPLLLLQLLHRYTAVCLALKHTLRVDPATAVRLPARRILNTVCRALAVSSKSINLTGDGSVRLLVLPAIHTNTLEVLAGLITSVRGGLVQYAAVLQRLFSQTLSSWTPLPEASVGQQR…	175	VSVLKEQRPEHVPALLACYREHGAFSSQGSGALGGLVGFSNAKLGSNKTRFEGLCLLSMLVKDSSSDLFQQHCLSWLRSLQQIIQSQAPVQTVQLAVNVLKDVLQYSSQLAELAREVGLNSILGILTSLMGLKTECELAAMEGMTACMTFYPRACGSLRDKLGAYVLSKMDSTNR	54	401-454	FSSVRVSVYKTLALWVQVGGASTGVLQGSQTHSELLFNHLLGDITPSADSVKVS	74	552-624	PYGSALSRRELYSDLLKLLLALVLVPSPSWPPPVSCATSILSKGRIDRNLKVSSFCAEALTVCNCILHPRTPS
	Eukaryota	Opisthokonta	Metazoa	Chordata	Actinopteri (bony fishes)	Cyprinus carpio	A0A8C1XEP6	1199	MASATWLHGPNITRLTEALVSVLKEDRPEYLPALLANYREHGVVGAQSTGAVGGLVGISNSRLGSSKTRFEGLCLLSVLVKDSSSEVFQQNCLSWLRTLQQVIQSQAPLPTVQLAVSVLQDLLQYSSQLPELAREVGLNSILGILTSLLSLKSECHLVAMNGMMACMIYYPRACGSLREKLGAYFLSKMDSDNPKVQEVACECYGRLPCLGGVLERGGGGRRAEGWTNQLHCLLASANGMLGQLYQGAESEGTVQYEGPGVELPFPPLDDVDPLLVLQLHHRYKAICLAIKHTLSADPASSVRLPVQHVLNFVCRALAVNTKSISPTGEGCLRLMILPSIHNDTLELLSALIKAVGGGLVQYSSVLTRLFSQSLSAWTPLPESSLGQQRAYSAVRVTVY…	178	EALVSVLKEDRPEYLPALLANYREHGVVGAQSTGAVGGLVGISNSRLGSSKTRFEGLCLLSVLVKDSSSEVFQQNCLSWLRTLQQVIQSQAPLPTVQLAVSVLQDLLQYSSQLPELAREVGLNSILGILTSLLSLKSECHLVAMNGMMACMIYYPRACGSLREKLGAYFLSKMDSDNP	37	391-427	YSAVRVTVYRTIELWVRVGGASLLQASPSHTELLFTH	62	538-599	RRELYRLLLALVLVPSPRWPPPLSCAVSVFSHGRRDRNIMVSSFCAEALTICNTLIHPRTPS
	Eukaryota	Opisthokonta	Metazoa	Chordata	Actinopteri (bony fishes)	Sander lucioperca	A0A8D0A9T3	1174	MATSAWLRGPSATRLTEGLVSVLKEQRTEYLPALLANYREHGVFQTQGASTVGGLVGFSNAKLGSSKTRFEGLCLLSMLVKDSSSDLFQQHCVSWLRSLQQVIQSQAPVQTIQLAVNILKDLLQYSSQLAELAREVGLNSILGILTSLLGLKTECELAAMEGMTACMTYYPRACGSLRDKLGAYFLSKMDSTNKKTQEMACLCYGHLPCLGGLLDRGVGAGRAEGWTNQIHCLLASANGLLAQLYQGSESGTLFSVQYEGSGVELAFPHLDQSDPLLLLQLQHRYTAVCLALRHTLRVDPASAVRLPVRPILNLVCRVLAVSSKSIVSILHKTTILCVVVCCSARSGMVQYAAVLQRLFSQTLSAWAPPPEASLGQQRAYSSVRVSVYRTLDILQGSPG…	174	SVLKEQRTEYLPALLANYREHGVFQTQGASTVGGLVGFSNAKLGSSKTRFEGLCLLSMLVKDSSSDLFQQHCVSWLRSLQQVIQSQAPVQTIQLAVNILKDLLQYSSQLAELAREVGLNSILGILTSLLGLKTECELAAMEGMTACMTYYPRACGSLRDKLGAYFLSKMDSTNK	44	380-423	YSSVRVSVYRTLDILQGSPGHSELLFSHLLGDITPGAESVKLRV	69	524-592	YSSALARQELYRLLLALVLVPSPCWPPPLTCAVSILSNGRNDHNLKVSTFCTEALTICNSLLHPRLPSI
	Eukaryota	Opisthokonta	Metazoa	Chordata	Actinopteri (bony fishes)	Dissostichus mawsoni	A0A7J5XKJ0	1105	MAIQVHIKLLLLLLLLLLLLLQHDFTGPSQFSQFHLGVLGSVQRHLTVADLAAQFALHPVDGALELDQLSVQSSEPLVRHEQTGNNQQLSENTFYSHTVKLQPVDRRRERCWWSRGFQQCQTGLEQNQGLCLLSMLVKDSSSDLFQQHCVSWLRSLQQVIQAPVQTIQLAVNILKDLLQYSSQLPEVAREVGLNSILGILTSLLGLKTECELSAMEGMTACMTYYTRACGSLRMACQCYGRLPSLGGLLDRGVSAGRAEGWTNQIHCLLASANGLLAQIYHGSETDGTVQYEGPGVELAFPHLDQSDPVLLLQLQHRFTAVCLALKHTLSVRCGMVQYAAVLQRLFSQTLSAWTPLPEASLGQQRAYSSVRVSVYRTLELWVQGSPGHSELLFSHLLGD…	106	QGLCLLSMLVKDSSSDLFQQHCVSWLRSLQQVIQAPVQTIQLAVNILKDLLQYSSQLPEVAREVGLNSILGILTSLLGLKTECELSAMEGMTACMTYYTRACGSLR	42	367-408	YSSVRVSVYRTLELWVQGSPGHSELLFSHLLGDITPGAESIK	69	442-510	YSSAPSRKELHRLLLALVLVPSPCWPPPLTCAVSILSKGRNDRNLKVSTFCIEALTICNSLLHPRIPSI
	Eukaryota	Opisthokonta	Metazoa	Chordata	Actinopteri (bony fishes)	Coregonus sp. 'balchen'	A0A6F9CSM8	1102	MAATAAWMHGPSNMRLTEGFVSVLKEQRPEYLPALLANYREHGVFSTQSTGAVGGLVGLSNAKLGNSKTKFEGLCLLSVLVKDSSSDSQAPLPSIQLAVGVLQDLLQYSSQLPELAREVGLNSVLGILTSLLGLKSECHLAAMEGMTACMTFYPRACGSLRVACECYGRLPCLGGVVERGGGGRRAEGWTRPGVELPYPPLDDTDPLLLLQLQHRYRAACLGLKHTLSVDPASAVRLPVQQVLNLVCRALAVSSKSINLTGDGCVRLLVLPAIHKDTLQVLHALITALGSGLVLYSSVLQRLFSQTLAVRVSVYRTLELWVRVGGASAGVLQGSPTHSELLLAHLLGDITPGADSVRPSTSPQLRDLVSSKPCPKSRKPGLAMGDGGGASLQRKGDSLA…	86	LSVLVKDSSSDSQAPLPSIQLAVGVLQDLLQYSSQLPELAREVGLNSVLGILTSLLGLKSECHLAAMEGMTACMTFYPRACGSLRV	56	308-363	AVRVSVYRTLELWVRVGGASAGVLQGSPTHSELLLAHLLGDITPGADSVRPSTSPQ	32	455-486	LYRLLLALVLVSSFCTEALTICNSLLHPRTPS
	Eukaryota	Opisthokonta	Metazoa	Chordata	Actinopteri (bony fishes)	Notothenia coriiceps	A0A6I9MQI2	1131	SQAPVQTIQLAVNILKDLLQYSSQLPEVAREVGLNSILGILTSLLGLKTECELAAMEGMTACMTYYTRACGSLRDKLGAYFLSKMDSTNKKTQEMACQCYGRLPSLGGLLDRGVSAGRAEGWTNQIHCLLASANGLLAQIYHGSETDGTVQYEGPGVELAFPHLDQSDPVLLLQLQHRFTAVCLAVKHTLRVDPSSAARLPVRPILNLVCRVLAVSSKSINLTGDGSVRLLVLPIIHTNTLEVLSALITAVRSGMVQYAAVLQRLFSQTLSAWTPLPEASLGQQRAYSSVRVSVYRTLELWVQVAGASASILQGSPGHSELLFSHLLGDITPGAESIKLRAGLSSDAVPGGKPGPRRTKTLVMSDSVGPSLQRKGDVLANQDTCLSALRALRHIILTSG…	87	PVQTIQLAVNILKDLLQYSSQLPEVAREVGLNSILGILTSLLGLKTECELAAMEGMTACMTYYTRACGSLRDKLGAYFLSKMDSTNK	55	287-341	YSSVRVSVYRTLELWVQVAGASASILQGSPGHSELLFSHLLGDITPGAESIKLRA	69	442-510	YSSAPSRKELHRLLLALVLVPSPCWPPPLTCAVSILSKGRNDRNLKVSTFCIEALTICNSLLHPRIPSI
	Eukaryota	Opisthokonta	Metazoa	Chordata	Actinopteri (bony fishes)	Nothobranchius pienaari	A0A1A8LH09	958	MAASAWLHGSAAMRLTEGLVLLMKEQRPEFLPEVLANYREHGVLSLQSASDVAGLVGLCNGKLSSSKTRLEGLCLLSMLVKDSSSDLFQQHCLSWLRSLQQVVQSQAPVQTIQLAVNVLKDLLQYSCQLPELAREVGLNSILGILTSLLGLKTECELSAMEGMKACMVYYPRACGSLKDKLGAYFLSKMDSTSRKTQEAACQGYSHLPCLGGLLDRAVGASRAEGWTNQIHCLLASANSLLAQIYQGSETDEAVRYQGPGVELAFPHIDHAEPLLLLQHRYAAVCMTIKHTLRTDPASAVSVPVRPILNLVCRALAVNSKNMILTADGSLRFLVLPSVHINALEVLSELITVVRSGMVQYAAVIQRLFSQTLSAWTPLPETSVGQQRAYSSVRVSVFRS…	172	MKEQRPEFLPEVLANYREHGVLSLQSASDVAGLVGLCNGKLSSSKTRLEGLCLLSMLVKDSSSDLFQQHCLSWLRSLQQVVQSQAPVQTIQLAVNVLKDLLQYSCQLPELAREVGLNSILGILTSLLGLKTECELSAMEGMKACMVYYPRACGSLKDKLGAYFLSKMDSTSR	55	389-443	YSSVRVSVFRSLELWVKVAGASACILHGTSSHVDLLLNHLLGDITPGAESVKLRA	69	544-612	YSSALTRRELYRVLLALVLVPSPSWPPPLTCAVSILSNGRIDRHLKVSSFCAEALTICNSILHPRRPSL
	Eukaryota	Opisthokonta	Metazoa	Chordata	Actinopteri (bony fishes)	Scleropages formosus	A0A0P7VLV3	1266	MATAALLHGSTNMRLTEGLVSALKLERPEYLPSLLANYREHGGVSAQVLVEALGDCAGQSFCILFKKLYCLPCCRFEGLCLLAVLVRDSSSEVFQQHCLTWLRLLQQVIQSQAPLPSIQLAIVVLQDLLQYSSQLPELAREVGLNSILGILTSLLGLKLECHLVAMEGMKACMTFYPRACGSLKDKLGAYFLSKMDSDNPRVQEVACECFGRLPCLGGVLERGGGSRRAEGWASQVHCLLATAHSLLGQMYQGAESEGAVQYEGPGMELPLPPLEEADPLLMLQLPQRYRAVCLALTQTLSMDPNSPVSLPVQSVLNLVCRALAVSCKNINTSGDGCFKLLFLPSVHSDTLEVLSTLITVAGSRLLQYSNVLSRLFSQTLSAWSPPPEGSPGQQRAFSA…	128	CCRFEGLCLLAVLVRDSSSEVFQQHCLTWLRLLQQVIQSQAPLPSIQLAIVVLQDLLQYSSQLPELAREVGLNSILGILTSLLGLKLECHLVAMEGMKACMTFYPRACGSLKDKLGAYFLSKMDSDNP	57	398-454	SAVKVCLYRTLELWVRVAGASAGILHGSPTHNELLLTHLLGDITPGPDSVKLRAGQP	63	557-619	RRELYRLLLALVLTPPPRWPPPLPCAVSIFSHGRRDHSLTVASFCTEALAICNSLLHPRVPSI
	Eukaryota	Opisthokonta	Metazoa	Chordata	Actinopteri (bony fishes)	Dissostichus eleginoides	A0AAD9BUF8	1061	MATSAWMRGPSAMRLTEGLVSVLKEQRPEYLPALLANYREHGVFQTQGASAVGGLVGFSNAKLGSSKTRFEGLCLLSMLVKDSSSDLFQQHCVSWLRSLQQVIQSQAPVQTIQLAVNILKDLLQYSSQLPEVAREVGLNSILGILTSLLGLKTECELAAMEGMTACMTYYTRACGSLRDKLGAYFLSKMDSTNKKTQEMACQCYGRLPSLGGLLDRGVSAGRAEGWTNQIHCLLASANGLLAQIYHGSETDGTVQYEGPGVELAFPHLDQSDPVLLLQLQHRFTAVCMALKHTLRVDPSSAVRLPVRPILNLVCRVLAVSSKSINLTGDGSVRLLVLPIIHTNTLEVLSALITAVRCGMVQYAAVLQRLFSQTLSAWTPLPEASLGQQRAYSSVRVSVY…	175	VSVLKEQRPEYLPALLANYREHGVFQTQGASAVGGLVGFSNAKLGSSKTRFEGLCLLSMLVKDSSSDLFQQHCVSWLRSLQQVIQSQAPVQTIQLAVNILKDLLQYSSQLPEVAREVGLNSILGILTSLLGLKTECELAAMEGMTACMTYYTRACGSLRDKLGAYFLSKMDSTNK	55	391-445	YSSVRVSVYRTLELWVQVAGASASILQGSPGHSELLFSHLLGDITPGAESIKLRA
	Eukaryota	Opisthokonta	Metazoa	Chordata	Actinopteri (bony fishes)	Oncorhynchus mykiss	A0A060Y1Y5	627	MAATAAWMHGPANMRLTEGLLSVLKEQRPEYLPALLANYREHGVVSTQSSAAVGGLVGLSNAKLGNSKTRFEGLCLLSVLVKDSSSDVFQQHCLSWLRSLQQVIQSQAPLPSIQLAVGVLQDLLQYSSQLPELAREVGLNSILGILTSLLGLKSEFHLAAMEGMTACMTFYPRACGSLRDKLGACFLSKMDSVIPEVQEVACECYGRLPCLGGVLERGGGGRRAEGWTNQLHCLLASANGMLAQLYHSTESEGMVPYEGPGVELPYPPLDDTDPLVLLQLQHRYRGVCLALKHTLGVDPASAVRLPVQQVLNLVCRALAVSSKSINVTGDGSVRLLVLPSIHNHTVKVLHALITAVGSGLVQYSSMLQRLFSQTLSAWTPLPETNLGQQRAFSAVRVSL…	173	LLSVLKEQRPEYLPALLANYREHGVVSTQSSAAVGGLVGLSNAKLGNSKTRFEGLCLLSVLVKDSSSDVFQQHCLSWLRSLQQVIQSQAPLPSIQLAVGVLQDLLQYSSQLPELAREVGLNSILGILTSLLGLKSEFHLAAMEGMTACMTFYPRACGSLRDKLGACFLSKMDS	57	392-448	FSAVRVSLYRTLELWVKVGGASAGVLQGSPTHSEILLAHLLGDITPGADSVRLRAGQ
	Eukaryota	Opisthokonta	Metazoa	Chordata	Actinopteri (bony fishes)	Salmo salar	A0A1S3SE19	438	MSLLALIPQSTGAVGGLVGLSNAKLGNSKTKFEGXCLLSVLVKDSSSDVFQQHSLSWLRSLQQVIQSQDPLPSVQLAVGVLQDLLQYSSQLPELAREVGLNSVLGILTSLLVLRSEVACECYGRLTRLGGVVERGGGGCRAEGWTNQLHCLLASANAILAKLYQGSESGRECFFFHKVFQSMRADLGSSCPTLLWTTQTPSSCCSYNTDTELPAWLSNIHSVRLPVQQVLNLVCRALAVSSKSINVTGDGCVRLLVLPAIHKDTLQVLHALITALGSGLVQYSSVLQRLFSQTLSAWTPLPETSLGQQRAFSAVRVSLYRTLELWVRVGGASASVFQGSPTHSELLLAHLLGDITPGADSVRPSNSPQLRDLVSSKPCPKSRKPGLAVSGGGGASFQRK…	91	NSKTKFEGXCLLSVLVKDSSSDVFQQHSLSWLRSLQQVIQSQDPLPSVQLAVGVLQDLLQYSSQLPELAREVGLNSVLGILTSLLVLRSEV	55	311-365	FSAVRVSLYRTLELWVRVGGASASVFQGSPTHSELLLAHLLGDITPGADSVRPSN
	Eukaryota	Opisthokonta	Metazoa	Chordata	Actinopteri (bony fishes)	Poeciliopsis prolifica	A0A0S7LEI3	460	GLCAGVLSRFQGLCLLSMLVKDSSSDLFQQHCLSWLRSVQQVIQSKAPCQSIQLAVSILQDLLQYSCQLPELAREVGLNSILGILTSLLGLKTECELAAMEGMRACMVYYPRACGSLKHKLGAYFLSKMDSTSRKTQEMACQGYSRLPCLGGLVDRSVGTGRAEGWTNQIQCLLASANGILSQFYKGSETDEAVQYRGPGVELPFPHLDQSDPLLLLQLQHRYTAVCLALKHTLRADPASAVYLPVRPILNLVCRALAVNPRNTSLTSDGSLRLLVLPSVHINTLEVLAELITVVRSGMVQYAAVIQKLFSQMLCAWTAVPEANVGQQRAYSSLRVSVYRTLELWLQLVGVSANVLQGASSHAELLFTHLLADITPGAESIKLRAGLSADVVPGGKPGP…	127	SRFQGLCLLSMLVKDSSSDLFQQHCLSWLRSVQQVIQSKAPCQSIQLAVSILQDLLQYSCQLPELAREVGLNSILGILTSLLGLKTECELAAMEGMRACMVYYPRACGSLKHKLGAYFLSKMDSTSR	55	331-385	YSSLRVSVYRTLELWLQLVGVSANVLQGASSHAELLFTHLLADITPGAESIKLRA
	Eukaryota	Opisthokonta	Metazoa	Chordata	Actinopteri (bony fishes)	Latimeria chalumnae	H3AFK1	1061	METLLGILQGEERGGGVSALLGSLKEHRNLAAQSSSVMGGLVAISNSRLGSVKTRFEGLCLLALLVAESSTEHFQQHCLLWLRNVQHVLQSQDPQPTVDLAVFVLRDLLKYSSQLPELSREISLNHIPGILTSLLGLKPECQVAALEGMRACMTFYPRPCGSLRSKLAAFFLCRQEAENPELQETAACASCCKPPRPGGIAQWPNHPHQDALLHALLAASHRGWEALHSGRIAPQHAFPAANRPDQDALLHALLAARPEGATLGQDAPLHAFLVADHPDQDALLHAARCLCCNMSHKDANINCPAKNSLWFPLLGISHVAQMDVSLHEIIAGCGGRLRNVSVTFPLCPKITPERLSSGNIFKKKQHVGSGGVYGGRRRKAVLLPEVMFLRSALRPLGEG…	153	ALLGSLKEHRNLAAQSSSVMGGLVAISNSRLGSVKTRFEGLCLLALLVAESSTEHFQQHCLLWLRNVQHVLQSQDPQPTVDLAVFVLRDLLKYSSQLPELSREISLNHIPGILTSLLGLKPECQVAALEGMRACMTFYPRPCGSLRSKLAAFF	69	515-583	PYLRAECRRELYRLLLFLLLTPSAKRPPPLHCAIRTFSLGQKDNDIEVAAFCAEALVICNSLIHPRVPS
	Eukaryota	Opisthokonta	Metazoa	Chordata	Actinopteri (bony fishes)	Hemibagrus guttatus	A0AAE0VBS4	1083	RVSLRLALLCSHFSFYYLSLDGVLLVDPEYLKDRKVFVTLTCAFRYGREDLDVLGLSFRKDLYISTFQAFPPLPEERKPLSRLQERLLKKLGQHAHPFNFTIPQNLPCSVTLQPGPEDTGKACGVDFEIRAFCAKSVEEKIHKRNSVRLVIRKVQYAPEKPGPQPMVETTRSFLMSDRSLHLEASLDKELYYHGEPISVNVHVTNNSTKTVKRIKISVRQYADICLFSTAQYKCPVAQVEADDQVSSSSTFCKVYTLTPTLSNNREKRGLALDGKLKHEDTNLASSTIVKDASNKEVLGILVSYRVKVKLVVSRGGDVAVELPFVLMHPKPSEQPSSRPQSTVPETDAPVDTNLIEFETKGGKMATAAWLHGPKNMRLTEGLVSALKEERPEYLPALLA…	175	VSALKEERPEYLPALLANYREHGVVGTQNCGTVGGLVGISNSRLGSSKTRFEGLCLLSMLVKDSSSEVFQQHCLSWLRSLQQIIQSQAPLPSVQLAVSVLQDVLQYSSQLPELAREVGLNSILGILTSLLGLKSECHLAAMEGMMACMTYYPRACGSLKEKLGVYFISKMDSDNP	57	754-810	YSAVRVALYHTLELWVRAGRASSSVLQGSSSHSELLFAHLIGDITPGTDAVKLRAGQ
	Eukaryota	Opisthokonta	Metazoa	Chordata	Actinopteri (bony fishes)	Poeciliopsis prolifica	A0A0S7LEK1	540	GLVSVLREQHPEYLSDVLANYREHGVFLNQGASDVAGLVGFSNAKLSSSKTRFQGLCLLSMLVKDSSSDLFQQHCLSWLRSVQQVIQSKAPCQSIQLAVSILQDLLQYSCQLPELAREVGLNSILGILTSLLGLKTECELAAMEGMRACMVYYPRACGSLKHKLGAYFLSKMDSTSRKTQEMACQGYSRLPCLGGLVDRSVGTGRAEGWTNQIQCLLASANGILSQFYKGSETDEAVQYRGPGVELPFPHLDQSDPLLLLQLQHRYTAVCLALKHTLRADPASAVYLPVRPILNLVCRALAVNPRNTSLTSDGSLRLLVLPSVHINTLEVLAELITVVRSGMVQYAAVIQKLFSQMLCAWTAVPEANVGQQRAYSSLRVSVYRTLELWLQLVGVSANVL…	174	SVLREQHPEYLSDVLANYREHGVFLNQGASDVAGLVGFSNAKLSSSKTRFQGLCLLSMLVKDSSSDLFQQHCLSWLRSVQQVIQSKAPCQSIQLAVSILQDLLQYSCQLPELAREVGLNSILGILTSLLGLKTECELAAMEGMRACMVYYPRACGSLKHKLGAYFLSKMDSTSR	55	374-428	YSSLRVSVYRTLELWLQLVGVSANVLQGASSHAELLFTHLLADITPGAESIKLRA
	Eukaryota	Opisthokonta	Metazoa	Chordata	Actinopteri (bony fishes)	Poeciliopsis prolifica	A0A0S7LEK6	503	GLVSVLREQHPEYLSDVLANYREHGVFLNQGASDVAGLVGFSNAKLSSSKTRFQGLCLLSMLVKDSSSDLFQQHCLSWLRSVQQVIQSKAPCQSIQLAVSILQDLLQYSCQLPELAREVGLNSILGILTSLLGLKTECELAAMEGMRACMVYYPRACGSLKHKLGAYFLSKMDSTSRKTQEMACQGYSRLPCLGGLVDRSVGTGRAEGWTNQIQCLLASANGILSQFYKGSETDEAVQYRGPGVELPFPHLDQSDPLLLLQLQHRYTAVCLALKHTLRADPASAVYLPVRPILNLVCRALAVNPRNTSLTSDGSLRLLVLPSVHINTLEVLAELITVVRSGMVQYAAVIQKLFSQMLCAWTAVPEANVGQQRAYSSLRVSVYRTLELWLQLVGVSANVL…	174	SVLREQHPEYLSDVLANYREHGVFLNQGASDVAGLVGFSNAKLSSSKTRFQGLCLLSMLVKDSSSDLFQQHCLSWLRSVQQVIQSKAPCQSIQLAVSILQDLLQYSCQLPELAREVGLNSILGILTSLLGLKTECELAAMEGMRACMVYYPRACGSLKHKLGAYFLSKMDSTSR	55	374-428	YSSLRVSVYRTLELWLQLVGVSANVLQGASSHAELLFTHLLADITPGAESIKLRA
	Eukaryota	Opisthokonta	Metazoa	Chordata	Actinopteri (bony fishes)	Poeciliopsis prolifica	A0A0S7LEK5	497	GLCAGVLSRFQGLCLLSMLVKDSSSDLFQQHCLSWLRSVQQVIQSKAPCQSIQLAVSILQDLLQYSCQLPELAREVGLNSILGILTSLLGLKTECELAAMEGMRACMVYYPRACGSLKHKLGAYFLSKMDSTSRKTQEMACQGYSRLPCLGGLVDRSVGTGRAEGWTNQIQCLLASANGILSQFYKGSETDEAVQYRGPGVELPFPHLDQSDPLLLLQLQHRYTAVCLALKHTLRADPASAVYLPVRPILNLVCRALAVNPRNTSLTSDGSLRLLVLPSVHINTLEVLAELITVVRSGMVQYAAVIQKLFSQMLCAWTAVPEANVGQQRAYSSLRVSVYRTLELWLQLVGVSANVLQGASSHAELLFTHLLADITPGAESIKLRAGLSADVVPGGKPGP…	127	SRFQGLCLLSMLVKDSSSDLFQQHCLSWLRSVQQVIQSKAPCQSIQLAVSILQDLLQYSCQLPELAREVGLNSILGILTSLLGLKTECELAAMEGMRACMVYYPRACGSLKHKLGAYFLSKMDSTSR	55	331-385	YSSLRVSVYRTLELWLQLVGVSANVLQGASSHAELLFTHLLADITPGAESIKLRA
	Eukaryota	Opisthokonta	Metazoa	Chordata	Actinopteri (bony fishes)	Salmo_salar	P087754	430	QSTGAVGGLVGLSNAKLGNSKTKFEGXCLLSVLVKDSSSDVFQQHSLSWLRSLQQVIQSQDPLPSVQLAVGVLQDLLQYSSQLPELAREVGLNSVLGILTSLLVLRSEVACECYGRLTRLGGVVERGGGGCRAEGWTNQLHCLLASANAILAKLYQGSESGRECFFFHKVFQSMRADLGSSCPTLLWTTQTPSSCCSYNTDTELPAWLSNIHSVRLPVQQVLNLVCRALAVSSKSINVTGDGCVRLLVLPAIHKDTLQVLHALITALGSGLVQYSSVLQRLFSQTLSAWTPLPETSLGQQRAFSAVRVSLYRTLELWVRVGGASASVFQGSPTHSELLLAHLLGDITPGADSVRPSNSPQLRDLVSSKPCPKSRKPGLAVSGGGGASFQRKGDSLANQD…	55	FSAVRVSLYRTLELWVRVGGASASVFQGSPTHSELLLAHLLGDITPGADSVRPSN	55	303-357	FSAVRVSLYRTLELWVRVGGASASVFQGSPTHSELLLAHLLGDITPGADSVRPSN
	Eukaryota	Opisthokonta	Metazoa	Chordata	Actinopteri (bony fishes)	Mastacembelus armatus	A0A3Q3RF58	1126	MATSAWLHGPSAMKLTEGLVSVLKEHRPEYLPDLLANYREFGVTVGALVGFSNAKLGSSKTRFEGLCLLSMLVKDSSSDLFQQHCLSWLRSLQLVIQSQAPVQTIQLAVNILKDLLQYSSQVAELAREVGINSILGFLTSLLSLKTECELAAMEGMTACMTYYPRACGSLRDKLGAYFLSKMDSTNKKTQEMACQCYGRLPCLGGLLDRGVSAGRAEGWTNQIHCLLASANGLLAQIYQGSETDGAVPYDGPGVELAFPYLDQSDPLLLLLLQHRYTAVCMALKHTLRLDPASAVRLPVRPILNLVCRTLAVTSKNINLTGDGSLRILVLPIIHTNTLEVLSALIKIVQSGMVQYAAILQRLFSQTLSAWTPLPEANLGQQRAYSSVRVSVYRTLELWA…	132	LGSSKTRFEGLCLLSMLVKDSSSDLFQQHCLSWLRSLQLVIQSQAPVQTIQLAVNILKDLLQYSSQVAELAREVGINSILGFLTSLLSLKTECELAAMEGMTACMTYYPRACGSLRDKLGAYFLSKMDSTNK	55	384-438	YSSVRVSVYRTLELWAQVAGTSATILQGSPSHSELLFSHLLSDITPGTESIKLRA	33	575-607	SKNILFVSTFCTEALSICNSLLHPRTPSIALPL
	Eukaryota	Opisthokonta	Metazoa	Chordata	Actinopteri (bony fishes)	Haplochromis burtoni	A0A3Q3CSY8	906	MATSAWLHGPSAMRLTEGLVSVLKEQRPEHLPALLAGYREHGVFQTQSACAVGGLVGFSNAKLGSTLSWTRGGSQAPVETVQLAVNVLKDLLQYSSQLAELAREVGLNSILGILTSLLGLKSECELAAMEGMTACMTYYPRACGSLRDKLAAYFLSKMDSTDRKTQEMACQCYGRLPCLGGVLDRGVGAGRAEGWTNQIHCLLASANGLLAQLYQGSETDGAMQYQGPGMELAFPHLDPTDPLLLLQLQHRYTAVCLALKHTLRVDPASAVRLPVRPMLNLVCRALAVSSKSINLTGDGSVRLLVLPIIHSNTLEVLSSVITVVRVGMVQYAAVIQRLFSQTLSAWTPLPETSVGQQRAYSAVRVSVYRTLELWVQVAGASSSILQGSPGHSELLFNHL…	88	APVETVQLAVNVLKDLLQYSSQLAELAREVGLNSILGILTSLLGLKSECELAAMEGMTACMTYYPRACGSLRDKLAAYFLSKMDSTDR	53	360-412	YSAVRVSVYRTLELWVQVAGASSSILQGSPGHSELLFNHLLGDITPGAESVKV
	Eukaryota	Opisthokonta	Metazoa	Chordata	Actinopteri (bony fishes)	Haplochromis burtoni	A0A3Q2VWM9	764	MAGPCAAGAELVPRFLNVLISLFSKTVLSLQSACAVGGLVGFSNAKLGSIETVQLAVNVLKDLLQYSSQLAELAREVGLNSILGILTSLLGLKSECELAAMEGMTACMTYYPRACGSLRDKLAAYFLSKMDSTDRKTQEMACQCYGRLPCLGGVLDRGVGAGRAEGWTNQIHCLLASANGLLAQLYQGSETEPVRAVKAFIVSGTRCIPLSFPSIRVDPASAVRLPVRPMLNLVCRALAVSSKSINLTGDGSVRLLVLPIIHSNTLEVLSSLILVTLWETGDSLSCCTGEDLIMCHQVYSSLVSPPSHSAVRVSVYRTLELWVQVAGASSSILQGSPGHSELLFNHLLGDITPGAESVKVGERCIWTSRRPAPGPPFPARHSLNLGPASLLSSFENHLS…	86	IETVQLAVNVLKDLLQYSSQLAELAREVGLNSILGILTSLLGLKSECELAAMEGMTACMTYYPRACGSLRDKLAAYFLSKMDSTDR	52	309-360	SAVRVSVYRTLELWVQVAGASSSILQGSPGHSELLFNHLLGDITPGAESVKV
	Eukaryota	Opisthokonta	Metazoa	Chordata	Amphibia	Microcaecilia unicolor	A0A6P7WPL0	1191	MAAVATHGVWEQLVESVSGLFRRGDRPGAPTPAPLLLLPGLVRGLWEHGGLRVQSSTSIGGLTGISNARLSSIKTRFEGLCLLSLLAAESPTDHFQQHCVSWLRSIQHIIQSQDLPPTMELAVLVLHDLLKYSSLLPALSREISMNLIPGLLTSLLDLKPECQAPALEGMKACMTFYPXACGSLRGKLASFFLSQLEAESPQIQQLACECYTLLPSLGSGFAQGVKHTECWEHQLQCLLATLHATVGQLYEEAETEPLHYEGPGVELLLPVADDGESLHVLRLKHRFSGISKCLCLLLSSSFSVPVTVPVQDVLDAICRVLSINSKNISWLGDGPLKTLLLPSIHAEVLDLLAALIMACGSRLVRFADLFCRLFAQVLTLWSGKRDTVIPGQEKPYSAV…	146	STSIGGLTGISNARLSSIKTRFEGLCLLSLLAAESPTDHFQQHCVSWLRSIQHIIQSQDLPPTMELAVLVLHDLLKYSSLLPALSREISMNLIPGLLTSLLDLKPECQAPALEGMKACMTFYPXACGSLRGKLASFFLSQLEAESP	55	395-449	PYSAVRTKVYQVLELWIKVCGASSGVLQGAGHQCDVLLAHLTSDISPPTDTIKLR	72	540-611	PYASSECRKELYRLLLCLLLTPHPRWPPPLHCAVCIFSQGQKENNMKVSSFCAEALVICNCILHPRVPSLQL
	Eukaryota	Opisthokonta	Metazoa	Chordata	Amphibia	Leptobrachium leishanense	A0A8C5ML02	1050	MTRPAGGKMAASACVGQRMMETVVTGLLERDLSEGELGEAIRGLREHGALRVEGSVAALSGLLSSCNSRLVSPSTRVEGLSLLSLVVEESPTDVFHQHCVSWIRSVLQVIQSQDPPRVVSFAVFVLRSLLAHSSALPELSREISTNLIPGLLTSLLGLRNQCLIPALEGIRSCLISYPRACGSLRGKLTTFLLSLLDVENLEIQELACQCFSLLPSLGSGFSQGVKHTENWERQIQSVLCSLHSVFRQLYQSAETDSTRYEGPGTELELPRLEDDGTHSVLQLVRRLTALGQCVGLLLRQPFPAPVRVPVSDLLSFVCRVINVSPKNLSWQGEESVKLLLLPRVHGIVLDILEATITACGPRLLPYSSVICRLFPQLLSAWGAMRGAAGTIAGQERPFS…	175	VVTGLLERDLSEGELGEAIRGLREHGALRVEGSVAALSGLLSSCNSRLVSPSTRVEGLSLLSLVVEESPTDVFHQHCVSWIRSVLQVIQSQDPPRVVSFAVFVLRSLLAHSSALPELSREISTNLIPGLLTSLLGLRNQCLIPALEGIRSCLISYPRACGSLRGKLTTFLLSLLD	61	397-457	PFSSLRVSVYRVLEKWLSVCGVSSGVLQGPVHHSDILLAHLFSDITPPSDTVKMSGFVQLG	69	533-601	PYVSSDCRKELYHLLLCLTLTPSPRLPAPLHCAIRVFSGGMVEESVQVSLFCAEAIAICRALIHPRGPS
	Eukaryota	Opisthokonta	Metazoa	Chordata	Amphibia	Leptobrachium leishanense	A0A8C5PDH4	976	MTRPAGGKMAASACVGQRMMETVVTGLLERDLSEGELGEAIRGLREHGALRVEGSVAALSGLLSSCNSRLVSPSTRVEGLSLLSLVVEESPTDVFHQHCVSWIRSVLQVIQGKLTTFLLSLLDVENLEIQELACQCFSLLPSLGSGFSQGVKHTENWERQIQSVLCSLHSVFRQLYQSAETDSTRYEGPGTELELPRLEDDGTHSVLQLVRRLTALGQCVGLLLRQPFPAPVRVPVSDLLSFVCRVINVSPKNLSWQGEESVKLLLLPRVHGIVLDILEATITACGPRLLPYSSVICRLFPQLLSAWGAMRGAAGTIAGQERPFSSLRVSVYRVLEKWLSVCGVSSGVLQGPVHHSDILLAHLFSDITPPSDTVKMSGFVQLGAKKQKVSEVGGTDFQG…	120	VVTGLLERDLSEGELGEAIRGLREHGALRVEGSVAALSGLLSSCNSRLVSPSTRVEGLSLLSLVVEESPTDVFHQHCVSWIRSVLQVIQGKLTTFLLSLLDVENLEIQELACQCFSLLPS	61	323-383	PFSSLRVSVYRVLEKWLSVCGVSSGVLQGPVHHSDILLAHLFSDITPPSDTVKMSGFVQLG	69	459-527	PYVSSDCRKELYHLLLCLTLTPSPRLPAPLHCAIRVFSGGMVEESVQVSLFCAEAIAICRALIHPRGPS
	Eukaryota	Opisthokonta	Metazoa	Chordata	Amphibia	Xenopus laevis	A0A8J0URX3	1046	MAAVCVGTRGMEVTIAGILERDLSEGELAEAIRGLREHGAFRGEGLPAAMSGLLSSCNSRLTSASSRIEGLSLLALAVEESPTDVFVQHCVSWLRSLLQIIQSQDPPRVVSLAVFVLRSLLAHSSALPELSREISTNHIPGLLTSLLGLRRQCLVPALEGIRSCFLSYPRACGSLRGKLTAFLLSLLDAENQQIQEVACQCYSLLPSLGSGFSQGIKHTENWERQIQSVICSLHSVFLQLYQGSETDTARYEGSGTELEFPSVEDDGTHGVLQLARRFTALGQCMRLLLREQFPAPVRVPVSDILSLVCRVVNVSPKNLSWHGEESLKLLLLPRVHSSILEILEATIIACGPRLLPFSAVICRLFPQLLLSWAAVKGITGIPSGQERPYSSLRCSVYRV…	173	RDLSEGELAEAIRGLREHGAFRGEGLPAAMSGLLSSCNSRLTSASSRIEGLSLLALAVEESPTDVFVQHCVSWLRSLLQIIQSQDPPRVVSLAVFVLRSLLAHSSALPELSREISTNHIPGLLTSLLGLRRQCLVPALEGIRSCFLSYPRACGSLRGKLTAFLLSLLDAENQQ	61	388-448	PYSSLRCSVYRVLETWVTTCGISSGVLQGPMHHSDILLANLLSDITPPTDAIKMSTFVQLG	69	524-592	PYISSDCRKELYRLLLCLTLTPNPKLPAPLHCAIRIFRGGTTEESLQVSRFSTEALAICRILIHPRVPS
	Eukaryota	Opisthokonta	Metazoa	Chordata	Amphibia	Eleutherodactylus coqui	A0A8J6B1T2	997	ASSAAVSVLLSCCTSRLSSASTRTEGLSLLSLVLEESSTDVFQQHCVSWIRSVLQVIQSQDPPRVVSLAVFVLRSLLAHSSALPELSREISTNHIPGLLTSLLGLRRQCLMPALEGIRSCLISYPRACGSLRGKLTAFVLSLLDEENLQIQELACQCFSLLPSLGSGFSQGVKHTENWERQIQSVLCSLHATFQQLYQAAETDTTRYEGPGTELDLPVLEDDGPSSILQLVRRFTALGQCVRMLLRENFPAPVRVPASDILNLVCRVVNVSAKNLSWQGEEALKMLLLPRVHKGALDILEAAILACGPRLLAFSSVICRLFPQLLSSWASVRSAGGFPPGQEKPYSSLRGSVYLVVERWVTMCGVSSGILQGMSHHSDILLAHLLSDITPPADSVKMSG…	142	VSVLLSCCTSRLSSASTRTEGLSLLSLVLEESSTDVFQQHCVSWIRSVLQVIQSQDPPRVVSLAVFVLRSLLAHSSALPELSREISTNHIPGLLTSLLGLRRQCLMPALEGIRSCLISYPRACGSLRGKLTAFVLSLLDEEN	61	344-404	PYSSLRGSVYLVVERWVTMCGVSSGILQGMSHHSDILLAHLLSDITPPADSVKMSGFVQLG	69	480-548	PYTNSECRKQLYRLLLSLTLSPNPRLPPPLHCAIRIFRMGLTEENMQVSMFCTEALSICRVIIHPRVPS
	Eukaryota	Opisthokonta	Metazoa	Chordata	Amphibia	Xenopus laevis	A0A974HUK2	1020	MAAVCVGTRGMEVTIAGILERDLSEGELAEAIRGLREHGAFRGEGLPAAMSGLLSSCNSRLTSASSRIEGLSLLALAVEESPTDVFVQHCVSWLRSLLQIIQSQDPPRVVSLAVFVLRSLLAHSSALPELSREISTNHIPGLLTSLLGLRRQCLVPALEGIRSCFLSYPRACGSLRGKLTAFLLSLLDAENQQIQEVACQCYSLLPSLGSGFSQGIKHTENWERQIQSVICSLHSVFLQLYQGSETDTARYEGSGTELEFPSVEDDGTHGVLQLARRFTALGQCMRLLLREQFPAPVRVPVSDILSLVCRVVNVSPKNLSWHGEESLKLLLLPRVHSSILEILEATIIACGPRLLPFSAVICRLFPQLLLSWAAVKGITGIPSGQERPYSSLRCSVYRV…	173	RDLSEGELAEAIRGLREHGAFRGEGLPAAMSGLLSSCNSRLTSASSRIEGLSLLALAVEESPTDVFVQHCVSWLRSLLQIIQSQDPPRVVSLAVFVLRSLLAHSSALPELSREISTNHIPGLLTSLLGLRRQCLVPALEGIRSCFLSYPRACGSLRGKLTAFLLSLLDAENQQ	61	388-448	PYSSLRCSVYRVLETWVTTCGISSGVLQGPMHHSDILLANLLSDITPPTDAIKMSTFVQLG	69	524-592	PYISSDCRKELYRLLLCLTLTPNPKLPAPLHCAIRIFRGGTTEESLQVSRFSTEALAICRILIHPRVPS
	Eukaryota	Opisthokonta	Metazoa	Chordata	Amphibia	Geotrypetes seraphini	A0A6P8PX50	1182	MAAVATHEVWEQLVESVSGLLRRGDRPGATTPAPLLLLPGLVRGLREHGGLRAQSSTAIGGLTGISSARLNSIKTRFEGLCLLSLLAAESPTDHFQQHCVSWLRSVQHIIQSQDLPPTMELAVLVLHDLLKYSSLLPALSREISMNLIPGLLTSLLDLKPECQAPALEGMKACMTFYPRACGSLRGKLASFFMNRLETESPQIQQLACECYTLLPSLGSGFAQGVKHTECWEHQLQCLLATLHATVGQLYEGAETELLHYEGAGVELLPPVADDGEALHVLRLKHRFSGICKCLCLLLSSSFSVPVTVPVQDVLDAICRVLSISSKNISWLGDGPLKTLLLPSVHAEVLDLLAALILACGSRLVRFAGLFCRLFAQVLTLWSGKRDDIIPGQEKPYSAV…	173	RDLSEGELAEAIRGLREHGAFRGEGLPAAMSGLLSSCNSRLTSASSRIEGLSLLALAVEESPTDVFVQHCVSWLRSLLQIIQSQDPPRVVSLAVFVLRSLLAHSSALPELSREISTNHIPGLLTSLLGLRRQCLVPALEGIRSCFLSYPRACGSLRGKLTAFLLSLLDAENQQ	61	395-449	PYSSLRCSVYRVLETWVTTCGISSGVLQGPMHHSDILLANLLSDITPPTDAIKMSTFVQLG	69	541-609	PYISSDCRKELYRLLLCLTLTPNPKLPAPLHCAIRIFRGGTTEESLQVSRFSTEALAICRILIHPRVPS
	Eukaryota	Opisthokonta	Metazoa	Chordata	Amphibia	Xenopus laevis	Q58HI1	1012	MEVTIAGILERDLSEGELAEAIRGLREHGAFRGEGLPAAMSGLLSSCNSRLTSASSRIEGLSLLALAVEESPTDVFVQHCVSWLRSLLQIIQSQDPPRVVSLAVFVLRSLLAHSSALPELSREISTNHIPGLLTSLLGLRRQCLVPALEGIRSCFLSYPRACGSLRGKLTAFLLSLLDAENQQIQEVACQCYSLLPSLGSGFSQGIKHTENWERQIQSVICSLHSVFLQLYQGSETDTARYEGSGTELEFPSVEDDGTHGVLQLARRFTALGQCMRLLLREQFPAPVRVPVSDILSLVCRVVNVSPKNLSWHGEESLKLLLLPRVHSSILEILEATIIACGPRLLPFSAVICRLFPQLLLSWAAVKGITGIPSGQERPYSSLRCSVYRVLETWVTTCGI…	173	RDLSEGELAEAIRGLREHGAFRGEGLPAAMSGLLSSCNSRLTSASSRIEGLSLLALAVEESPTDVFVQHCVSWLRSLLQIIQSQDPPRVVSLAVFVLRSLLAHSSALPELSREISTNHIPGLLTSLLGLRRQCLVPALEGIRSCFLSYPRACGSLRGKLTAFLLSLLDAENQQ	61	378-438	PYSSLRCSVYRVLETWVTTCGISSGVLQGPMHHSDILLANLLSDITPPTDAIKMSTFVQLG	69	514-582	PYISSDCRKELYRLLLCLTLTPNPKLPAPLHCAIRIFRGGTTEESLQVSRFSTEALAICRILIHPRVPS
	Eukaryota	Opisthokonta	Metazoa	Chordata	Amphibia	Xenopus tropicalis	F7DYK4	1018	MAAVCVGTRGMEVTITGLLERDLSEGELAETIRGLREHGALRGEGLPAAMSGLLSSCNSRLISAGTRVEGLSLLALAVEESPTGVFEQHCVSWLRSILQIIQSQDPPRVVSLAVFVLRSLLAHSSALPELSREISTNHIPGLLTSLLGLRRQCLVPALEGIRSCFISYPRACGSLRGKLTAFLLSLIDAENQQIQEVACQCYSLLPSLGSGFSQGIKHTENWERQIQSVICSLHTVFLQLYQGSETDTARYEGSGTELELPPVEDDGTHSVLQLARRFTALAQCMRLLLREQFPAPVRVPVSDVLSLVCRVVNVSPKNLSWHGEESLKLLLLPRMHSSVLEILEATMIACGPRLLPFSAVICRLFPQLLLSWAAVKGMAGIPSGQERPYSSLRCSVYRV…	175	LERDLSEGELAETIRGLREHGALRGEGLPAAMSGLLSSCNSRLISAGTRVEGLSLLALAVEESPTGVFEQHCVSWLRSILQIIQSQDPPRVVSLAVFVLRSLLAHSSALPELSREISTNHIPGLLTSLLGLRRQCLVPALEGIRSCFISYPRACGSLRGKLTAFLLSLIDAENQQ	61	388-448	PYSSLRCSVYRVLETWVTMCGISSGVLQGPTHHSDILLANLLSDITPPTDAIKMSSFVQLG	69	524-592	PYTSSECRKELYRLLLCLTLTPNPRLPAPLHCAIKIFRVGISEESLQVSRFSTEALAICRILIHPRVPS
	Eukaryota	Opisthokonta	Metazoa	Chordata	Amphibia	Xenopus tropicalis	A0A803KBS8	968	MAAVCVGTRGMEVTITGLLERDLSEGELAETIRGLREHGALRGEGLPAAMSGLLSSCNSRLISAGTRVEGLSLLALAVEESPTGVFEQHCVSWLRSILQIIQCLVPALEGIRSCFISYPRACGSLRGKLTAFLLSLIDAENQQIQEVACQCYSLLPSLGSGFSQGIKHTENWERQIQSVICSLHTVFLQLYQGSETDTARYEGSGTELELPPVEDDGTHSVLQLARRFTALAQCMRLLLREQFPAPVRVPVSDVLSLVCRVVNVSPKNLSWHGEESLKLLLLPRMHSSVLEILEATMIACGPRLLPFSAVICRLFPQLLLSWAAVKGMAGIPSGQERPYSSLRCSVYRVLETWVTMCGISSGVLQGPTHHSDILLANLLSDITPPTDAIKMSSFVQLGA…	125	LERDLSEGELAETIRGLREHGALRGEGLPAAMSGLLSSCNSRLISAGTRVEGLSLLALAVEESPTGVFEQHCVSWLRSILQIIQCLVPALEGIRSCFISYPRACGSLRGKLTAFLLSLIDAENQQ	61	338-398	PYSSLRCSVYRVLETWVTMCGISSGVLQGPTHHSDILLANLLSDITPPTDAIKMSSFVQLG	69	474-542	PYTSSECRKELYRLLLCLTLTPNPRLPAPLHCAIKIFRVGISEESLQVSRFSTEALAICRILIHPRVPS
	Eukaryota	Opisthokonta	Metazoa	Chordata	Amphibia	Xenopus laevis	A0A1L8H380	1020	MAAVCVGTRGMEVTIAGILERDLSEGELAEAIRGLREHGAFRGEGLPAAMSGLLSSCNSRLTSASSRIEGLSLLALAVEESPTDVFVQHCVSWLRSLLQIIQSQDPPRVVSLAVFVLRSLLAHSSALPELSREISTNHIPGLLTSLLGLRRQCLVPALEGIRSCFLSYPRACGSLRGKLTAFLLSLLDAENQQIQEVACQCYSLLPSLGSGFSQGIKHTENWERQIQSVICSLHSVFLQLYQGSETDTARYEGSGTELEFPSVEDDGTHGVLQLARRFTALGQCMRLLLREQFPAPVRVPVSDILSLVCRVVNVSPKNLSWHGEESLKLLLLPRVHSSILEILEATIIACGPRLLPFSAVICRLFPQLLLSWAAVKGITGIPSGQERPYSSLRCSVYRV…	125	LERDLSEGELAETIRGLREHGALRGEGLPAAMSGLLSSCNSRLISAGTRVEGLSLLALAVEESPTGVFEQHCVSWLRSILQIIQCLVPALEGIRSCFISYPRACGSLRGKLTAFLLSLIDAENQQ	61	388-448	PYSSLRCSVYRVLETWVTMCGISSGVLQGPTHHSDILLANLLSDITPPTDAIKMSSFVQLG	69	524-592	PYTSSECRKELYRLLLCLTLTPNPRLPAPLHCAIKIFRVGISEESLQVSRFSTEALAICRILIHPRVPS
	Eukaryota	Opisthokonta	Metazoa	Chordata	Amphibia	Geotrypetes seraphini	A0A6P8PE30	1064	MELAVLVLHDLLKYSSLLPALSREISMNLIPGLLTSLLDLKPECQAPALEGMKACMTFYPRACGSLRGKLASFFMNRLETESPQIQQLACECYTLLPSLGSGFAQGVKHTECWEHQLQCLLATLHATVGQLYEGAETELLHYEGAGVELLPPVADDGEALHVLRLKHRFSGICKCLCLLLSSSFSVPVTVPVQDVLDAICRVLSISSKNISWLGDGPLKTLLLPSVHAEVLDLLAALILACGSRLVRFAGLFCRLFAQVLTLWSGKRDDIIPGQEKPYSAVRTKVYQVLEMWIKVCGASSGVLQGPGHHCDVLLAHLTSDISPPSDTIKLRVGRLGAEISLNNGKPGSKKQKMDLGDGSQLQSHRKQDVNANSDTCIMALRVLSRAILLCGTLIKEDTH…	82	ELAVLVLHDLLKYSSLLPALSREISMNLIPGLLTSLLDLKPECQAPALEGMKACMTFYPRACGSLRGKLASFFMNRLETESP	55	277-331	PYSAVRTKVYQVLEMWIKVCGASSGVLQGPGHHCDVLLAHLTSDISPPSDTIKLR	69	423-491	PYTSSECRKELYRLLLCLLLTPHPRWPPPLHCAVCIFSQGQKENNMKVSSFCAEALVICNCIVHPRVPS
	Eukaryota	Opisthokonta	Metazoa	Chordata	Amphibia	Hymenochirus boettgeri	A0A8T2J8G0	544	MAAACVGTRGMEATMTGLLERDLSEGELAEAVRALREHGVLRGEGSFAAISGLLGCCNSRLMSAGTRIEGLSLLSLIVEESPTDVFVQNCVSWIRSILQVIQSQDPPRVVSLAVFVLRSLLAHSSGIPELSREVSTNHIPGLLTSLLGLRCQCLIPALEGIRSCLLSYPRACGSLRGKVTAFLLSLLDSENQQTQELACQCYSLLPSLGSGFSQGIKHTENWERQMQSVICSLHGVFRQLYQSSETDTARYEGSATELELPSLEDDGVHSVLQLVRRFTALAHCVCLLLREQFPAPVRVPASDLLSLICRVVNVSPKNLSWHGEESLKLLLLPRIHSSVLDILEATIIACGPRLLPFSAVICRLFPQLLLSWAAVKGMANIPSGQERPYSSLRGSIYRV…	175	LERDLSEGELAEAVRALREHGVLRGEGSFAAISGLLGCCNSRLMSAGTRIEGLSLLSLIVEESPTDVFVQNCVSWIRSILQVIQSQDPPRVVSLAVFVLRSLLAHSSGIPELSREVSTNHIPGLLTSLLGLRCQCLIPALEGIRSCLLSYPRACGSLRGKVTAFLLSLLDSENQQ	61	388-448	PYSSLRGSIYRVLESWVTVCGISSGVLQGPSHHSDMLLANLLNDITPPTDVIKMSGFVQLG
	Eukaryota	Opisthokonta	Metazoa	Cnidaria	Anthozoa	Exaiptasia diaphana	A0A913WZI7	822	MAADIAFLVSSYLDGNKPTNLSISTLLEAVSETQSLQGSGCTKEWIGKLNSLLNSNNDRWLGIALLGPTLQQCNTDVFTANCISWMKVLQHILELPTSSLSLIQTSVTILDDLMRYTTQFPELMRNTSNSTIPAILSALLSLQGKDTVCSLVGICACLKYFPGPSSQFKTQIEDYLISCLDRNSPNIRKYCAQCFALVAGLSNNQNDKQKKNWDLQWYRVVGTLNVTLDILHAYESTTSEIKIIETLPVKTIETDEPKKTNTCTSRLRSLLKCLDAMIRQGSRRVSMVPLDITIALLERVLSLNGKMLRGSISVDNVLLQGCLPLIHLDAVHLLCSLVQRCGSLLLPNANRIAKLMVNELSWMSDKHLNASQNGSIKPYSNLSCAVYDCILHWGQLNAG…	166	LSISTLLEAVSETQSLQGSGCTKEWIGKLNSLLNSNNDRWLGIALLGPTLQQCNTDVFTANCISWMKVLQHILELPTSSLSLIQTSVTILDDLMRYTTQFPELMRNTSNSTIPAILSALLSLQGKDTVCSLVGICACLKYFPGPSSQFKTQIEDYLISCLDRNSPN	70	519-588	PYNSPDCRKEIYHCLLGCVLSRPSGAPNAISCVIKYLNDGLQDMSFQVSNYCREALTITTALIHPVVPSI
	Eukaryota	Opisthokonta	Metazoa	Cnidaria	Anthozoa	Actinia tenebrosa	A0A6P8HB07	836	MAADTAVVVGSYLNDNNKTDKHIFTLLKCVKENQCLLEYECSKDWTAKANSFLNSKTERWLGISLLATIIPQCDTETFTINCITWIKAIVQVIQSSSASSSLIQCSVRVMDDLMKYAIQFPDISRTIANSVMPSLISALLSRKDKDVDSILSGICTCVRYMPGPVAPFKVQIESYIIPCLDSWNTKIRKNTCQCFALLAGCSSNTTSTDKYKTNWECQWNRVLATINHALNNLYANVEMSNNPLNDTLLGKTETLAVSDITDAEPERTNVLTARLISLLDCLNIMTREGTHRISMIPIEDTLLLVERIVAVNGNMLKSVSVDVVLLKTCLSVIHESAIRLLNSLLQRCRSLLLPNNHQISNVLIRELSWTLNDKSQDKRHDGHKPYSNLRCILFKCFIN…	175	VGSYLNDNNKTDKHIFTLLKCVKENQCLLEYECSKDWTAKANSFLNSKTERWLGISLLATIIPQCDTETFTINCITWIKAIVQVIQSSSASSSLIQCSVRVMDDLMKYAIQFPDISRTIANSVMPSLISALLSRKDKDVDSILSGICTCVRYMPGPVAPFKVQIESYIIPCLDSW	69	522-590	PYSDADCRKSLYQCLLACVVACPPQAPSSIQCAIRCCTRGLQDMHPKVSSYCREALTILTAIIHPLVPS
	Eukaryota	Opisthokonta	Metazoa	Cnidaria	Anthozoa	Nematostella vectensis	A7S5S7	591	MAADVAVVVNALLNEDSTPEKYISTVLDCLEEKKSLQDSRTTSEWIGKVNGYLNSKKERSLGLCMLEATIEQCDTDAFNANCCTWVRALLQIIQSSPESRTTIHCAIQLLENILQYAVQFSELSRTLATSILPSILGALLSLPDQLDSLSGLSACMRHMPGPAGAVKVQIEDLVVSCFEHSNENIRKASSECFALLASLSSGGGGQNKQQINWELQWRRLLLSLKQSLEMLYEDTSEHSSSESRVQLGELLSLKDVPDEEPSRTMTLATRCAAMLDALTAMTRTGISRFAVIPLEQTLQLVERVSSITEPVLKQSGSLTVVLLRTVLPLVHIPAIDLLSALIQRCGSLLLPFTSEIGNLLTRALGWTGNATNNNHEQAIPYSKLRCAVYECIINWSHLN…	177	VVNALLNEDSTPEKYISTVLDCLEEKKSLQDSRTTSEWIGKVNGYLNSKKERSLGLCMLEATIEQCDTDAFNANCCTWVRALLQIIQSSPESRTTIHCAIQLLENILQYAVQFSELSRTLATSILPSILGALLSLPDQLDSLSGLSACMRHMPGPAGAVKVQIEDLVVSCFEHSNEN	48	380-427	PYSKLRCAVYECIINWSHLNCSLSQQMFSKLVASILSDITPQVSQTKL
	Eukaryota	Opisthokonta	Metazoa	Cnidaria	Anthozoa	Pocillopora damicornis	A0A3M6V4K3	718	MAAELSILASSFLETKPESYTAFFLECIESKQHLNLEKIPDGWIGKVNSVCLLGITVEQCDTEAFRTNCSSWLRGLLQIIQTSKKSSVLQYCSKILDNILKHAAEFSELSRELSNSVLPSIISTLLANKCSDESSVLLMLSSCIRYFPGPSGPSRNQIEKFILPPLNSFCNETMKAACNCYALLPRCSRSGSGDKQQLCPWNIQWNKVLCTIHKLLDSAYENVEPVANKPSQDSENESLPLGDVPATEPDRTHTLVIRLNSLLHLLSGMIREEHLKVVAVPIDSTMNLLARIMNVTCNSLKSAVVVESVLLRASLPLIHTNAVDLLTTLITRCRNVMLPYCDLLIKLLVQELTWTKTQDPAYGFNKPYRKLRCSVYHCMEHWVQLTNSLPEEGSVGNKL…	119	VCLLGITVEQCDTEAFRTNCSSWLRGLLQIIQTSKKSSVLQYCSKILDNILKHAAEFSELSRELSNSVLPSIISTLLANKCSDESSVLLMLSSCIRYFPGPSGPSRNQIEKFILPPLNS	19	367-385	PYRKLRCSVYHCMEHWVQL	69	458-526	PYTSAYCRQALYHALLNCLLTNSPCVPPPVHHAARLFSLGLQDSDFKVSSFCQEALAVVNTIIHPRIFP
	Eukaryota	Opisthokonta	Metazoa	Chordata	Ascidiacea (tunicates)	Ciona intestinalis	P008744	512	ISWLHICCETATSPHEDDSSRQVAAENFHEILKYSKNLAELSRKLSTETISQIMSKLISLKPTDHSNKHFLICLEAVLKFFPGPCGPFKGKIAKCLASSMLSLESELRKFSVRCWSYIPVLGGGGTGRRNHVMQWQQQITDILDCLDHICSCLFDDHHNEEILDPSLLMLSIQFPPLSKEEPLLSNQLIQRLFTFCECLSSLLEVNLPAQVEIPFERIFYFLLSCFNVNPKQLGFTSEKILRSSYLCDIHMSCLNVFDVLTRQCRQHISRHSSALNQIFLNLLTLWRDRTPMAGRTNLFSEIRLQIYNSVSCWIKCCGSKSNFLCGESHVVEPMLELLIKDILPTPDNIKLSGQGENLYEKNRNKNKLNNLTGLSGSRIFDNSSNWEVCTKALEVGRLC…	127	KSRVESLVLLNDLLSQCSTETLSQYTITWTRLLIQIIKGYAPASIHRLACYVLGSLTEKSSTCPELARQVALDSLPQLIPALLVMKEESLEAALYCIGKCMQFYSGPCGTFKGKIENWVIDQLTKEN	53	300-352	PYGNLRKEVYSTLVVWVQTLGASSNVHNIIDQLLTQLKRDITPDVDVIKLETI	69	441-505	PYSDPECRRELYHVIQCLFLIPASKCPPPTHCVIRLFTGGQNDPDRKVSSFCQEALTICEAVIHPRVPS
	Eukaryota	Opisthokonta	Metazoa	Chordata	Ascidiacea (tunicates)	Phallusia mammillata	A0A6F9DPF1	764	MQEVDKELFSLLHKKSWSKNLDISNINEWIRLSAERWKGFYTMELVLSRCTEDVILKNGISWIEIAATTVVKNHIEESVRTIAASNFAKLLEISTQIPSVSKELSSNHVINILQLLLSSDNCNPVPCLACMEAIMKHFPAPCNPHKGKVSKYIFPHTLSLKTNAQDAAIRCWSMVALLGGGGQGRKNHALQWEQQFDETLKAWKFISTNLWDPKLDEGEVDPSIGSLSFHFDPLPSSEPDLSITLVQRFLMVCKCLCGLLNLNFPHLLNVSVDKIFNLLIANFDVTPKSLKHIIESHLSVDCLQTVHIHCLYVLRACIESGHTALCRRATQVNRMFLNLLTMWRDTNPTFGMSKNCIKIRLNIYGVMLYWVESCGSKSRFLMGQKHFTQPLLEYMVENF…	120	AERWKGFYTMELVLSRCTEDVILKNGISWIEIAATTVVKNHIEESVRTIAASNFAKLLEISTQIPSVSKELSSNHVINILQLLLSSDNCNPVPCLACMEAIMKHFPAPCNPHKGKVSKYI	35	359-393	IRLNIYGVMLYWVESCGSKSRFLMGQKHFTQPLLE	71	493-563	PYTHCAGCRKELYHLLLALTVVPSPEYPAPLQLALTIIRHGSARDSDMDVRSFCMEASATLSNIVRPRIPA
	Eukaryota	Opisthokonta	Metazoa	Echinodermata	Asteroidea	Acanthaster planci	A0A8B7YKJ6	861	MAQPTEAMCSMMLEVLRQKSNTSSPDTSINLLSSFIEDSTELQIFSQERNCASWIGHINGCLNSSKTRLEGLIVLRALVNQCPAEVFQQYCASWVRLLTQILQSYDPPPVIALASVALRNILKEAAQVSELSREISNTFITPIITAALELKTEWQDSAIQILAACIQSFPGPCGTFRTRTENFLIQVMGSSGSVDIAVSASQCLALLPRVGGGGQGGTKHAEAWSYYCHRVLATIKDLTDKIYHDSQPEKQSDSSHPPFTMPDAPLKEPTRMYTLVRQFKVMSACLQHMLRAEFPEMVKIPVKSILSLCVRILVPSMLFKGLKSALQTGNFSSVHSEAFNILAALLISCRGNLSLHKDIINELFVKSHAFRPSVQSDDAKYRVLSGLKLSVYGALEIWL…	180	LEVLRQKSNTSSPDTSINLLSSFIEDSTELQIFSQERNCASWIGHINGCLNSSKTRLEGLIVLRALVNQCPAEVFQQYCASWVRLLTQILQSYDPPPVIALASVALRNILKEAAQVSELSREISNTFITPIITAALELKTEWQDSAIQILAACIQSFPGPCGTFRTRTENFLIQVMGSSG	69	529-597	PYSNADCRRALYHVLLSSVTAPHPRWPAPLQCTAGLFSRGRQDASINVSSFCAEASIICQSIIHPRVPC
	Eukaryota	Opisthokonta	Metazoa	Echinodermata	Asteroidea	Patiria miniata	A0A913ZFE7	803	MARPMEDMCSVMLEIFKQESSPLSPDSSISLLTSFIEDTKELQIFGQERNCASWIGYINGCLNSSKTRLEGLSCLGALVSQCPAEIFQQHCVSWVRLLTQTLQSYDSPPIIALASGALRSILKEASQVSELSRELSNTHIAPIITAALELKTEWQESAVEILTACIQYFPGPSGTFRTRVENFLVQLMGSSNDIDIAVSAGQCLALLPRVGGGGQGGVKHTEAWSYYCQRALASIDGVVDKIYGNSRPGKQTEPSQPPFPLPDAPLKEPTRTYTLIRQYKVLCACLQHMLRTDFPEIVKIPVNRILSLCVSILVPNMLSKGLKSSLQSGNFSSVHIEAFNILAALISSCRGNLSLHRNVVNELFVKSHAFRQGVQSEDTKHRVLSGLKLSAYAALEIWL…	144	NCASWIGYINGCLNSSKTRLEGLSCLGALVSQCPAEIFQQHCVSWVRLLTQTLQSYDSPPIIALASGALRSILKEASQVSELSRELSNTHIAPIITAALELKTEWQESAVEILTACIQYFPGPSGTFRTRVENFLVQLMGSSND	69	527-595	PYSSADCRKALYHVLLSSVIAPHPRWSAPLQCAVGLFSRGRQDTSIKVSSFCAEASIICQSIIHPRVPC
	Eukaryota	Opisthokonta	Metazoa	Echinodermata	Asteroidea	Patiria miniata	A0A913ZGG4	802	MARPMEDMCSVMLEIFKQESSPLSPDSSISLLTSFIEDTKELQIFGQERNCASWIGYINGCLNSSKTRLEGLSCLGALVSQCPAEIFQQHCVSWVRLLTQTLQSYDSPPIIALASGALRSILKEASQVSELSRELSNTHIAPIITAALELKTEWQESAVEILTACIQYFPGPSGTFRTRVENFLVQLMGSSNDIDIAVSAGQCLALLPRVGGGGQGGVKHTEAWSYYCQRALASIDGVVDKIYGNSRPGKQTEPSQPPFPLPDAPLKEPTRTYTLIRQYKVLCACLQHMLRTDFPEIVKIPVNRILSLCVSILVPNMLSKGLKSSLQSGNFSSVHIEAFNILAALISSCRGNLSLHRNVVNELFVKSHAFRQGVQSEDTKHRVLSGLKLSAYAALEIWL…	144	NCASWIGYINGCLNSSKTRLEGLSCLGALVSQCPAEIFQQHCVSWVRLLTQTLQSYDSPPIIALASGALRSILKEASQVSELSRELSNTHIAPIITAALELKTEWQESAVEILTACIQYFPGPSGTFRTRVENFLVQLMGSSND	69	527-595	PYSSADCRKALYHVLLSSVIAPHPRWSAPLQCAVGLFSRGRQDTSIKVSSFCAEASIICQSIIHPRVPC
	Eukaryota	Opisthokonta	Metazoa	Echinodermata	Asteroidea	Patiria miniata	A0A913ZFE8	865	MARPMEDMCSVMLEIFKQESSPLSPDSSISLLTSFIEDTKELQIFGQERNCASWIGYINGCLNSSKTRLEGLSCLGALVSQCPAEIFQQHCVSWVRLLTQTLQSYDSPPIIALASGALRSILKEASQVSELSRELSNTHIAPIITAALELKTEWQESAVEILTACIQYFPGPSGTFRTRVENFLVQLMGSSNDIDIAVSAGQCLALLPRVGGGGQGGVKHTEAWSYYCQRALASIDGVVDKIYGNSRPGKQTEPSQPPFPLPDAPLKEPTRTYTLIRQYKVLCACLQHMLRTDFPEIVKIPVNRILSLCVSILVPNMLSKGLKSSLQSGNFSSVHIEAFNILAALISSCRGNLSLHRNVVNELFVKSHAFRQGVQSEDTKHRVLSGLKLSAYAALEIWL…	69	PYSSADCRKALYHVLLSSVIAPHPRWSAPLQCAVGLFSRGRQDTSIKVSSFCAEASIICQSIIHPRVPC	69	527-595	PYSSADCRKALYHVLLSSVIAPHPRWSAPLQCAVGLFSRGRQDTSIKVSSFCAEASIICQSIIHPRVPC
	Eukaryota	Opisthokonta	Metazoa	Chordata	Aves	Geospiza parvula	A0A8C3Q550	951	SLAATLGWAGQTALIRKVGGVCHPPQQPIRAVGRVCVGVSRLSQWRCSFEGLCLLSLLVSESPSEAFQQHCLGWLRLLQHLLQSQDPPPTVALGVAVLRELLRFSAQLPELARDIGTNHIPGILTSLLALRPEVCPPPQFRGNLGRGLGPGTPRNLPEFRAQGKLAAHFLSRIDSESPRLQQLACECYALLPALGRGFSQGLRHTECWQQQLQGVLATLHGLLGALFEGCETDPLPYEGPGVELLLPPPQDDAGGILTLHSRFSGLCRVLKLLLRYQNPRNSPQKSPKSWFGEGPLRGLLLPQVHLDALDVLGALLLACGARLVRWGSLLGRLFPQVLSSWSGPRDPPPGQERPFGAVRSRLYQVLELWVQVAGAASGVLQSPGTPSEALLAHLVSDIS…	85	SFEGLCLLSLLVSESPSEAFQQHCLGWLRLLQHLLQSQDPPPTVALGVAVLRELLRFSAQLPELARDIGTNHIPGILTSLLALRP	55	354-408	PFGAVRSRLYQVLELWVQVAGAASGVLQSPGTPSEALLAHLVSDISPPSDGAKVR	65	502-566	PYGSARCRGGLYGVLQALLLGAPPGAAPPLQCALRAFGQGQRDPDVSSQCRESLLLCTALCRPLL
	Eukaryota	Opisthokonta	Metazoa	Chordata	Aves	Catharus ustulatus	A0A8C3US63	1066	MALQVRGAVGGAGGGVSPLSQWRCRFEGRGGGACPRSANGVAGSRGCGWGRGRVPAQPMALQVRGAVGGAGQGACPGSANGVAGSRGCGRGGGVSRLSQWRCRFDGQGRGGRVPAQPMALQVRGAVGGAGQGGVSPLSQWRCRFEGLCLLSLLVSESPTEAFQQHCLGWLRLLQHLLQSQDPPPTVALGVSVLRELLRFSAQLPELARDIGTNHIPGILTSLLALRPEVGSKWGWGLQMGVGASGGKGLGGVIFNVFNPFFAVSQLACECYALLPSLGRGFSQGLRHTECWHQQLQGVLATLHGLLGALFEGCETDPLPYEGPGVPLLLPPPQDGDSGDFLTLHSRFSGLCRVLRLLLSKDFVAPVTVPVQDILDLVCRALNVTTKNLSWFGEGPLRGL…	84	RFEGLCLLSLLVSESPTEAFQQHCLGWLRLLQHLLQSQDPPPTVALGVSVLRELLRFSAQLPELARDIGTNHIPGILTSLLALR	55	454-508	PYGAVRTRLYQVLELWVQVSGAASGVLQTPGPPSEALLAQLLCDISPPSEGAKLR	67	590-656	PFGSGRCRGGLYGVLQALLLGTPPGAAPPLSCAIRAFTQGQRDPDVSSLCSEFLVVANALARPWVPP
	Eukaryota	Opisthokonta	Metazoa	Chordata	Aves	Aquila chrysaetos chrysaetos	A0A663F224	941	MKTRFEGLCLLSLLVSESPTEPFQQHCLGWLRCLQHLLQSQDPAPTMALGVAVLHDLLLFSSQLPELARDIGTNHIPGLLTSLLALKPECEVSTLEGIKSCMTFYPRACGSMRGKLAAYFLSRIDSESPQLQQLACECYALLPALGRGFSQGLRHTECWNQEVQGLLATLHGLLGALFEGSETDPLPYEGPGVEMLLPAPQDGDTGFVLTLHNRFSGLARVLQLLLSKEFVAPVTVPVQDVLDLICRALNITSKNINWFGDGPLKMLLLPSVHLDMLDVLSSLILACGARLVRWGSVLGRLFPQVLSAWSGAREAALPGQEKPFSAVRTRLYQVLELWVEVAGAASGVLQGPGAPGEVLLAHLLSDITPPAEGIKLKADPKPSAPKRPKLGDGGDAPAL…	127	TRFEGLCLLSLLVSESPTEPFQQHCLGWLRCLQHLLQSQDPAPTMALGVAVLHDLLLFSSQLPELARDIGTNHIPGLLTSLLALKPECEVSTLEGIKSCMTFYPRACGSMRGKLAAYFLSRIDSESP	56	323-378	PFSAVRTRLYQVLELWVEVAGAASGVLQGPGAPGEVLLAHLLSDITPPAEGIKLKA	33	469-501	PFSAVRTRLYQVLELWVEVAGAASGVLQGPGAPGEVLLAHLLSDITPPAEGIKLKA
	Eukaryota	Opisthokonta	Metazoa	Chordata	Aves	Taeniopygia guttata	A0A674H6W4	987	MALQVRGAVPAAANQGFGRGWGRVPADQWRCRFEGLCLLSLLVSESPGDAFQQHCLGWLRLLQHLLQSQDPPPTVALGVSVLRELLRFSAQLPELARDIGTNHIPGILTSLLALRPECELSTLEGIKSCLSFYPGACGSMRGKLAAHFLSRIDSDSPRLQQLACECYALLPALGRGFSQGLRHTECWHQELQGVLATLHGLLGALFEGCETDPLPYEGPGVELLLPPPPDGDAGGVLTLHSRFSGLCRVLRLLLSKDFVAPVTVPVQDILDLVCRALNVTTKNLVSGPLRGLLLPQVHLDVLDVLGALLLACGARLVRWGSLLGRLFPQVLSSWSGPRDPPPGQERPFGAVRSRLYQVLELWVQVAGAASGVLQGPGTPGEVLLSHLISDISPPSEGAK…	126	RFEGLCLLSLLVSESPGDAFQQHCLGWLRLLQHLLQSQDPPPTVALGVSVLRELLRFSAQLPELARDIGTNHIPGILTSLLALRPECELSTLEGIKSCLSFYPGACGSMRGKLAAHFLSRIDSDSP	56	347-402	PFGAVRSRLYQVLELWVQVAGAASGVLQGPGTPGEVLLSHLISDISPPSEGAKLRA	69	492-560	PYASSRCRGALYGLLQALLLGAPPGAAPPLHCALRAFGQGQRDPDVSSQCRESLLLLSSALCRPWLPPA
	Eukaryota	Opisthokonta	Metazoa	Chordata	Aves	Accipiter nisus	A0A8B9NHV7	903	MALGVAVLHDLLLFSSQLPELARDIGTNHIPGLLTSLLALKPECEVSTLEGIKSCMTFYPRACGSMRGKLAAYFLSRIDSESPQLQQLACECYALLPALGRGFSQGLRHTECWNQEVQGLLATLHGLLGALFEGSETDPLPYEGPGVEMLLPAPQDGDTGFVLTLHNRFSGLARVLQLLLSKEFVAPVTVPVQDVLDLICRALNITSKNINWFGDGPLKMLLLPSVHLDMLDVLSSLILACGARLVRWGSVLGRLFPQVLSAWSGAREAVLPGQEKPFSAVRTRLYQVLELWVEVAGAASGVLQGPGAPGEVLLAHLLSDITPPAEGIKLKADPKPSAPKRPKLGDGVDAPALHRKLEPAANSDVCQAALRALRRAILTGGPLIKEETHRRLQELVVPL…	79	VAVLHDLLLFSSQLPELARDIGTNHIPGLLTSLLALKPECEVSTLEGIKSCMTFYPRACGSMRGKLAAYFLSRIDSESP	56	277-332	PFSAVRTRLYQVLELWVEVAGAASGVLQGPGAPGEVLLAHLLSDITPPAEGIKLKA	69	420-488	PYASPPCRAALYQLLLALVLAPAPAGAPPLHCALRAFGQGQRDPALQVSSVCTEALVVANALARPWVPP
	Eukaryota	Opisthokonta	Metazoa	Chordata	Aves	Gallirallus okinawae	A0A6G1RDW7	495	PSRRALPELVRGLRDSAGTQSAQAIGGLLGVTSARLGSMKTRFEGLCLLSLLVSESPTEPFQQHCLGWLRCLQHLLQSQDPAPTMALGVAVLHQLLLFSAQLPELARDIGTNHIPGLLTSLLGLKPECEVSTLEGIKSCMTFYPRACGSMRGKLAAYFLSRIDSESPQLQQLACECYALLPALGRGFSQGLRHTECWHQELRGLLGTLHRVLGGLLGGSQNEPLPYEGPGVEMLLPPPQDGDTGLLLTLHTRFSGLARVLRLLLSKDLVAPVTVPVQDILDLVCRALNITSKNLSWFGDGPLKMLLLPSVHMDMLDVLAALILACGARLVRWGSVLGRLFPQVLSAWSSARDPPPPGQERPFGAVRTRLYEVLELWVQVAGAASGVLQGAGTPPEVLLT…	130	MKTRFEGLCLLSLLVSESPTEPFQQHCLGWLRCLQHLLQSQDPAPTMALGVAVLHQLLLFSAQLPELARDIGTNHIPGLLTSLLGLKPECEVSTLEGIKSCMTFYPRACGSMRGKLAAYFLSRIDSESP	56	361-416	PFGAVRTRLYEVLELWVQVAGAASGVLQGAGTPPEVLLTHLLNDITPPADNVKLKA
	Eukaryota	Opisthokonta	Metazoa	Chordata	Aves	Melopsittacus undulatus	A0A8V5HB30	575	MGGGHCGSQSGAAEGAGAANQGAALALLSQWPCSFEGLCLLSLLVSESPTEPFTQHCLGWLRALQHLLQSQDPAPTMALGVLVLRELLRFSSQLPELARDIGTDHIPGMLTSLLALRPECEVSTLEGIKACMSFYPRACGSMRGKLAAYFLARIDSDSPQVQQLACECYALVPALGRGFAQGLRHTEAWQQELQGLLATLHALLGELFEGCESEPLPYEGPGVELLLPAPPDGDPSISLTLHKRCSGLARVLQLLLSKEFVAPVTVPVQDILDLVCRALSITPKTINAAGDGALRLLLLPAVHLDALDVLEALVLACGARLVRWGSALARLFPQVLSAWSGAREALPGQEKPFGEVRARLYHVMELWAQVGGASCGLLQQPGAATEALLSHVMGDIAPP…	126	FEGLCLLSLLVSESPTEPFTQHCLGWLRALQHLLQSQDPAPTMALGVLVLRELLRFSSQLPELARDIGTDHIPGMLTSLLALRPECEVSTLEGIKACMSFYPRACGSMRGKLAAYFLARIDSDSPQ	55	352-406	PFGEVRARLYHVMELWAQVGGASCGLLQQPGAATEALLSHVMGDIAPPCDSLRVS
	Eukaryota	Opisthokonta	Metazoa	Mollusca	Bivalvia	Pinctada imbricata	A0AA89BYM2	821	MWLRSILQILQSHDPPNVLKMTCHVCRDLLKTVSVFTSLGREITAIIPQILTAVIAASQQWRDDSFIVINSCIRYYSGTCGTFRETIYCWALLARCGTGGNQGIKYTEGWSTQCSKVISTLEHVAFLLYRDINDGNLTPSLPSISVISTQCSKVISTLEHVAFLLYRDINDDFISSRHLQSSIPLGQIPSTVSDKLPILTTRFETLTRCLVKLIRFKTLLLPYSKQIISMYVTELIWSHSSSDYGQLKLYSSLRGSVYTGLTRWFQHCKCLIETVNEEDNLLSEILHDCRPHVDNVKVRYYFAVGLIYTMSRPHIDECQGEILHDCRPHIDERQGEILHDCRPHIDECQGEILYDCRPHIDECQGEILHDCRQHIDNVKINSKISNVKSGSDPPPAKKK…	86	WLRSILQILQSHDPPNVLKMTCHVCRDLLKTVSVFTSLGREITAIIPQILTAVIAASQQWRDDSFIVINSCIRYYSGTCGTFRETI	51	250-300	YSSLRGSVYTGLTRWFQHCKCLIETVNEEDNLLSEILHDCRPHVDNVKVRY	68	473-540	PYGESHCRLQLLHCLKALTMVPHPKVVCPVQCVISILKTASCDTCTQVSTFCSETLRYLDVIIHPRAP
	Eukaryota	Opisthokonta	Metazoa	Mollusca	Bivalvia	Crassostrea virginica	A0A8B8ET28	798	MAASMENVMSQLLCDKNLPNGELVNLLRKINDTHFFQTKKSNLSEIVGPVHTFLNTSRDRVRGLLILSCLVSNCESKDLVQYIETWLRLIIQILQTRERVVVFKLTCHVCCQIIRVSTPLQTLRKPMLSFVPQLIPLLVSASPEWRKHSLGVLNACIIHYGGVCSPFKSKIEEVVNHALQQAPITKEAVLSFCLLSCCGSSGNQKIKYTEAWGSRLSHLLDDLHGILGHFDSEDGFSIDVQMSETDLAPTKEDHQVTFFRTLMVCLQGMLRKSFGATIKLPVEKILTFVDQVLALNVYSESLLHGYLPLLHTDAVNIINVLFESCRKLMLPYCKRIVQVLNRELLWSHANPGDRGSIHFRELREAVYRALQTMLMATGCFRETLSEEDSVLQELLADCK…	159	ELVNLLRKINDTHFFQTKKSNLSEIVGPVHTFLNTSRDRVRGLLILSCLVSNCESKDLVQYIETWLRLIIQILQTRERVVVFKLTCHVCCQIIRVSTPLQTLRKPMLSFVPQLIPLLVSASPEWRKHSLGVLNACIIHYGGVCSPFKSKIEEVVNHALQ	66	491-556	PYSDWRCRLHLLKVLQACIMTPHTEGPSPLQCAIAIFKMAEQDNNLQVSSFSMEAQRLVEVLVHSR
	Eukaryota	Opisthokonta	Metazoa	Mollusca	Bivalvia	Potamilus streckersoni	A0AAE0WC21	856	MEDYREHVVSTYKTTWLEDDRGQQNILSALDIAAQHQLFALQKKGSCQEILSYIHDCLNSYKNSGPGLLLLSHLIKECSTEVFMENAMTWLRLCTQIIQSYNKAAVHSLACDVCANILSIATSFTDLSREITSSVIPQLLPPLLIANKEWRQFAFICINSCIRNFSGSCGPFKNKIEACVLEDIRTCKPCKAAVVCFSLLARCGGGGNQGVKYTEGWKQQCDQLTDSMSHTLSLLYDGMETDKNLREQCAKLIFTSTVPDSLSERLTNLVGRWKVLCDCLSSLLSESFPAVVNLPIERILGLICRTLSVHGKMLLSRPTTERVILASLIPAVHESALEMLKVLFTCCKGLLIPFTRVISDMISQELSWTKSVDQYGQEKPYGQLRRLVYECVITWCQNL…	135	PYTDSECRQSLYRVLLALSLLTHHTVPPPLQCALGLFRTGLLDTSLKVSSFCIEASRVCEALIHPRVPC	69	523-591	PYTDSECRQSLYRVLLALSLLTHHTVPPPLQCALGLFRTGLLDTSLKVSSFCIEASRVCEALIHPRVPC
	Eukaryota	Opisthokonta	Metazoa	Mollusca	Bivalvia	Crassostrea gigas	A0A8W8IH25	788	MAAPMKNMISKHLFDNKLSLDDLIAYLKRIDDTQSLQITKLNLSELTGQTHTFLHTSSNRLRGLFILSSLLRNYDVQELSPHLDTWMKIIIQILQSRDPAPVHKLTCHVCCQLIKMSNEIQTARKAMQSYLPQLIPLVIAASPEWRRQSLAVLNACITHYGGTCGPFKSKIEEVVTQELQCVPVTKEAVLSYCLLSCCGTSGNQKCKYTEGWGARLSHLLSDLHGIIDLITTDDVSNTAVSLSDLDAEPLHADHSVTYFRTLMQCLQKMLRKAFSAPIKLPLEKILDFVDKVLSMDVSSVKSSSSKDSLLLGYLPIIHTDAISVINVLYEGCRKLMLPYNKKIVRVLSRELMWSHSNSSVTQTRPYRELRVAVYRTLQTMMMTTGCFLETLREEDSVLQ…	156	DLIAYLKRIDDTQSLQITKLNLSELTGQTHTFLHTSSNRLRGLFILSSLLRNYDVQELSPHLDTWMKIIIQILQSRDPAPVHKLTCHVCCQLIKMSNEIQTARKAMQSYLPQLIPLVIAASPEWRRQSLAVLNACITHYGGTCGPFKSKIEEVVTQ	66	501-566	PYNDWSCRLHLLRLLQACLMTPHTEGTSPLQCAIAIFKMAEQDNNLQVSSFCMEAQRLCDLLIHSR
	Eukaryota	Opisthokonta	Metazoa	Mollusca	Bivalvia	Mytilus coruscus	A0A6J8DVR9	796	MDAPMENVIFAFKSEIIKNSKEISDFTCLLQLTDENKFFSLQKTYGLQETISYIHGCLNTSKLRTEGLILLEKLIEQCVTEIFTQNAVTWIRFIVQCLESHDPVVVKRLSCHVGCKIIPLTVNFTALSKDIISVLPQLLATLISASSEWLTASLKLLGVCIQSYPGPCGTFKTKLEAMVMELFKEQSVPKEAIALYVLLARCGGGGNKGIRFTEAWSYKFQQIITSLTEIVNLLYNGLNIPELASTFSVPVLPMRELPEMYTNRFNILSSYHHTYSLCLQELLSQPFPAPVKIPVSDVIKLVTKVLSVNIRDLTVRPSTERLLLSGYISTLHSDATVRPSTERLLLSGYISTLHSDAVLSLHSLISRCKTLLLPYSKSIITVMVKELMLFRTKVVYGQN…	126	SKLRTEGLILLEKLIEQCVTEIFTQNAVTWIRFIVQCLESHDPVVVKRLSCHVGCKIIPLTVNFTALSKDIISVLPQLLATLISASSEWLTASLKLLGVCIQSYPGPCGTFKTKLEAMVMELFKEQ	74	542-615	PYADDRCRHSLLRVMQAFNTMPHPTASSLLHYSLSVLRCTSQDSSLLVSSYSIESLQACEALIHARAPSYNVLK
	Eukaryota	Opisthokonta	Metazoa	Mollusca	Bivalvia	Mytilus coruscus	A0A6J8DXE7	774	MDAPMENVIFAFKSEIIKNSKEISDFTCLLQLTDENKFFSLQKTYGLQETISYIHGCLNTSKLRTEGLILLEKLIEQCVTEIFTQNAVTWIRFIVQCLESHDPVVVKRLSCHVGCKIIPLTVNFTALSKDIISVLPQLLATLISASSEWLTASLKLLGVCIQSYPGPCGTFKTKLEAMVMELFKEQSVPKEAIALYVLLARCGGGGNKGIRFTEAWSYKFQQIITSLTEIVNLLYNGLNIPELASTFSVPVLPMRELPEMYTNRFNILSSYHHTYSLCLQELLSQPFPAPVKIPVSDVIKLVTKVLSVNIRDLTVRPSTERLLLSGYISTLHSDAVLSLHSLISRCKTLLLPYSKSIITVMVKELMLFRTKVVYGQNRAHSSLRQIVYRTLVLWLKTTK…	126	SKLRTEGLILLEKLIEQCVTEIFTQNAVTWIRFIVQCLESHDPVVVKRLSCHVGCKIIPLTVNFTALSKDIISVLPQLLATLISASSEWLTASLKLLGVCIQSYPGPCGTFKTKLEAMVMELFKEQ	74	520-593	PYADDRCRHSLLRVMQAFNTMPHPTASSLLHYSLSVLRCTSQDSSLLVSSYSIESLQACEALIHARAPSYNVLK
	Eukaryota	Opisthokonta	Metazoa	Mollusca	Bivalvia	Mytilus coruscus	A0A6J8DW64	750	MDAPMENVIFAFKSEIIKNSKEISDFTCLLQLTDENKFFSLQKTYGLQETISYIHGCLNTSKLRTEGLILLEKLIEQCVTEIFTQNAVTWIRFIVQCLESHDPVVVKRLSCHVGCKIIPLTVNFTALSKDIISVLPQLLATLISASSEWLTASLKLLGVCIQSYPGPCGTFKTKLEAMVMELFKEQSVPKEAIALYVLLARCGGGGNKGIRFTEAWSYKFQQIITSLTEIVNLLYNGLNIPELASTFSVPVLPMRELPEMYTNRFNILSSYHHTYSLCLQELLSQPFPAPVKIPVSDVIKLVTKVLSVNIRDLTVRPSTERCKTLLLPYSKSIITVMVKELMLFRTKVVYGQNRAHSSLRQIVYRTLVLWLKTTKSFTITTEEEDWLVQEILHDVRPHT…	126	SKLRTEGLILLEKLIEQCVTEIFTQNAVTWIRFIVQCLESHDPVVVKRLSCHVGCKIIPLTVNFTALSKDIISVLPQLLATLISASSEWLTASLKLLGVCIQSYPGPCGTFKTKLEAMVMELFKEQ	74	496-569	PYADDRCRHSLLRVMQAFNTMPHPTASSLLHYSLSVLRCTSQDSSLLVSSYSIESLQACEALIHARAPSYNVLK
	Eukaryota	Opisthokonta	Metazoa	Mollusca	Bivalvia	Dreissena polymorpha	A0A9D4G4M3	682	MAAPMESMIEKLLNNSFQKYAVQRSGDLQLQSFVKVIETNKLLLKRDDEGSNDIVGYIHQCLNNSKQRYEGLILLGVLVKQSSTAIFQKNAVTWLKLLLNILQSHCPPPVHQACCKLLSQVIDHSDSFSDVSREVTSTFIPQLLPLLLTCEPGCLSAALTCVSMCIRKYPGPVGPFKAKLQTLVEQKLANGKNYEELYECFALLASCGSGGNLGIKHTEAWSELAEGVLASLHETLSCMYSDVDMGSGSSCTGKPLAGLPPIDFSHNDRVVALFKRWCSLTKCMQALLREDFNAVARVPADDILNIIFHCLSVNTNMLMSRPTSERSLLASFSQDVHIHALYLLQQLITLCGRNLIPQGVMIVSVLTQELSWSHSEGDGHDQHYGCLREVVFETLTVWI…	165	GDLQLQSFVKVIETNKLLLKRDDEGSNDIVGYIHQCLNNSKQRYEGLILLGVLVKQSSTAIFQKNAVTWLKLLLNILQSHCPPPVHQACCKLLSQVIDHSDSFSDVSREVTSTFIPQLLPLLLTCEPGCLSAALTCVSMCIRKYPGPVGPFKAKLQTLVEQKLAN	69	496-569	PYADPSCRRGLYRVLSACVTSTHANVPPPVQVALGLFSAGLRDKHADVSSYCMEAMRLCEVLIHHRVPC
	Eukaryota	Opisthokonta	Metazoa	Mollusca	Bivalvia	Mytilus coruscus	A0A6J8DV91	785	MDAPMENVIFAFKSEIIKNSKEISDFTCLLQLTDENKFFSLQKTYGLQETISYIHGCLNTSKLRTEGLILLEKLIEQCVTEIFTQNAVTWIRFIVQCLESHDPVVVKRLSCHVGCKIIPLTVNFTALSKDIISVLPQLLATLISASSELLATLISASSEWLTASLKLLGVCIQSYPGPCGTFKTKLEAMVMELFKEQSVPKEAIALYVLLARCGGGGNKGIRFTEAWSYKFQQIITSLTEIVNLLYNGLNIPELASTFSVPVLPMRELPEMYTNRFNILSSYHHTYSLCLQELLSQPFPAPVKIPVSDVIKLVTKVLSVNIRDLTVRPSTERLLLSGYISTLHSDAVLSLHSLISRCKTLLLPYSKSIITVMVKELMLFRTKVVYGQNRAHSSLRQIVY…	137	SKLRTEGLILLEKLIEQCVTEIFTQNAVTWIRFIVQCLESHDPVVVKRLSCHVGCKIIPLTVNFTALSKDIISVLPQLLATLISASSELLATLISASSEWLTASLKLLGVCIQSYPGPCGTFKTKLEAMVMELFKEQ	74	531-604	PYADDRCRHSLLRVMQAFNTMPHPTASSLLHYSLSVLRCTSQDSSLLVSSYSIESLQACEALIHARAPSYNVLK
	Eukaryota	Opisthokonta	Metazoa	Arthropoda	Branchiopoda	Daphnia magna	A0A0P5ZPZ6	808	MDGLLNLLPLYTESVEGEHNLWQFLETCKSHQSFGELVANETDLNHAVGVINGKLNNPNTRAEGALLLEVVITQCGTDMFTSNCVLWTQQVMRLLHGPTKRTVGQNVFKVLGKLLAFSSQFPELSRQLSTTVISQLVTLLCEPEFSQKASIAVHVLECLKSCMKYYGNPCGPVKGAIERHLLSLIDWDEMATDSSLRAVWAACMAYLPSVGSSGSQGAQHRSNWIEFCLQLIDSIHFTINGMFRNIEELKIQEVSSNPLKLPELQHKNPMVLLHDQQRRFVNLCSALVVLLNEPFPTTKNVPIDRFLAMISRLLALNSKSLSKTSRANFEQLTLASIIPDLQSSMLDVLKSLVAVCRTQLLTRATTVMNFFVQVLQWTFTPVDRRRVGIERPYGKLRSQ…	132	NNPNTRAEGALLLEVVITQCGTDMFTSNCVLWTQQVMRLLHGPTKRTVGQNVFKVLGKLLAFSSQFPELSRQLSTTVISQLVTLLCEPEFSQKASIAVHVLECLKSCMKYYGNPCGPVKGAIERHLLSLIDW	59	392-450	PYGKLRSQVYRNLCLWVVASRSACGWGKCVDVLFSQLLSDILVHRDTVQLLTVNTPSNA	69	527-595	PYNDPRCRAAMYRVLEKLVLCPSPQWPAPLNYASAIFSSGMNDPNIEVSSVCIEALASIQSILRPRGPT
	Eukaryota	Opisthokonta	Metazoa	Arthropoda	Branchiopoda	Daphnia galeata	A0A8J2S4H9	802	MDGLLNLLPLYTDSVEGEHNLGQFLETCRAHQSFGELVANEIDLNHAVGVINSKLNNPDSRIEGALLLDVVITQCGTDTFTSNCVLWTQQVLRLLQGPSKISVGRTACKVLGKLLAFSSKFPELSRQLSTTVISQLVALLCEQEFLQKASITVHVLECLKSCMKYYGNPCGTVKGTIERHLLSLIDWDVMATDPSLRSTWAACMAQLPSVGSSGSQGAQHRSNWIEFCLQLVDSIHCTINGMFRNIEELKTQEASSNPLKLPELKHKNPMVLLHDQQRRFINLCSALVFLLNEPFPTIKNVPIDRLLAMISRLLALNSKSLSKTARANFEQLTLASIIPDLQSSVLDVLKSLVAVCRSQLLTRATTVMNLFVQVLQWTFTPLDRRRVGAERPYGKLRSQ…	131	NNPDSRIEGALLLDVVITQCGTDTFTSNCVLWTQQVLRLLQGPSKISVGRTACKVLGKLLAFSSKFPELSRQLSTTVISQLVALLCEQEFLQKASITVHVLECLKSCMKYYGNPCGTVKGTIERHLLSLID	51	392-442	PYGKLRSQVYRILCLWVAASRSACGMGKCVDILFSQLLSDILVHRDTVQLL	76	528-603	PYNDPRCRTGLYQVLEKLVLCPSPQWPAPLNYASAVLNSGLNDPNLEVSTRCIEVLASIQSILRPRGPTLNFAMEM
	Eukaryota	Opisthokonta	Metazoa	Arthropoda	Branchiopoda	Daphnia sinensis	A0AAD5LFD2	800	MDGLLNLLPLYTESVEGEHNLWQFLETCKSHQSFGELAANETDLNHTVGVINGKLNNTSTRAEGALLLEVVITQCGTDTFTSNCVLWTQQVMRLLHGPTKMTVSPTVFKVLGKLLAFSSQFPELSRQLSTTVISQLVTLLCEPEFSQKASITVHVLECLKSCMKYYGNPCGPVKGAIERHLLSLIDWDEMATDPNLRTVWASCMAYLPSVGSSGSQGAQHRSNWIEFCLQLIDSIHFTINGMFRNIEELKIQEVSSNPLNLPELQHKSPMVLLHDQQRRFVNLCSALVVLLNEPFPTTKNIPIDRLLAMISRLLALNSKSLSKTARANFEQLTLASIIPDLQSSMLDVLRSLVAVCRTQLLTRATTVMNLFVQVLQWTFTPVDRRRVGIERPYGKLRIQ…	142	TVGVINGKLNNTSTRAEGALLLEVVITQCGTDTFTSNCVLWTQQVMRLLHGPTKMTVSPTVFKVLGKLLAFSSQFPELSRQLSTTVISQLVTLLCEPEFSQKASITVHVLECLKSCMKYYGNPCGPVKGAIERHLLSLIDWD	52	392-443	PYGKLRIQVYRTLCLWVAASRSSCGWGKCVDVLFSQLLSDIIVHRDTVQLLT	69	527-595	PYNDPRCRAGMYRVLEKLVVCPSPQWPAPLNYASAIFSNGMNDPNIEVSSVCIEALASIQSILRPRGPT
	Eukaryota	Opisthokonta	Metazoa	Arthropoda	Branchiopoda	Artemia franciscana	A0AA88IAQ7	683	MPSMESILPASTVSEINRLLNSSGTRLDGLNTLELSLNYFSLDVLNDNASQWIVQLLRIMRAGDYGFQKAAKALGNLLEISASSSELSRDLSSAIPQVINVLGNPKQKEENLPASFDCLATVLKNFRGPVFPFKNAMEDLLLSYFDLVDLIAVSSLAKCYAQLPQIGGSGIKGLSHKQAWSEQSDKVILSLKSTLKSFLGETVSEEGLNLPKMTAVDPITDMHRMAVRYRNLCMVLSRMLSDPFPAPKCIPVASILSLSNEVFCLSPLALSKRIGGNTSEGKERQKLFPDLQVVMLQLLNNLIKSCRKQLLPHGRSICSFALQVLQWSHTPLELREVGRDRPHRKLRSAAYNTLAHWVNASNTGSRIEKFAIDLSKEIFSDIVTDRDVVALQKVEISAK…	133	VSEINRLLNSSGTRLDGLNTLELSLNYFSLDVLNDNASQWIVQLLRIMRAGDYGFQKAAKALGNLLEISASSSELSRDLSSAIPQVINVLGNPKQKEENLPASFDCLATVLKNFRGPVFPFKNAMEDLLLSYF	70	473-542	PYSDSAVCRKSIYKVLEALVVCPHSSGYPPYSYAISAFSCGQNDPDLEVSSTCFDALKSCEAIIHPVTVP
	Eukaryota	Opisthokonta	Metazoa	Arthropoda	Branchiopoda	Artemia franciscana	A0AA88I454	711	MPSMESILPASTVSEINRLLNSSGTRLDGLNTLELSLNYFSLDVLNDNASQWIVQLLRIMRAGDYGFQKAAKALGNLLEISASSSELSRDLSSAIPQVINVLGNPKQKEENLPASFDCLATVLKNFRGPVFPFKNAMEDLLLSYFDLVDLIAVSSLAKCYAQLPQIGGSGIKGLSHKQAWSEQSDKVILSLKSTLKSFLGETVSEEGLNLPKMTAVDPITDMHRMAVRYRNLCMVLSRMLSDPFPAPKCIPVASILSLSNEVFCLSPLALSKRIGGNTSEGKERQKLFPDLQVVMLQLLNNLIKSCRKQLLPHGRSICSFALQVLQWSHTPLELREVGRDRPHRKLRSAAYNTLAHWVNASNTGSRIEKFAIDLSKEIFSDIVTDRDVVALQKVEISAK…	133	VSEINRLLNSSGTRLDGLNTLELSLNYFSLDVLNDNASQWIVQLLRIMRAGDYGFQKAAKALGNLLEISASSSELSRDLSSAIPQVINVLGNPKQKEENLPASFDCLATVLKNFRGPVFPFKNAMEDLLLSYF	70	473-542	PYSDSAVCRKSIYKVLEALVVCPHSSGYPPYSYAISAFSCGQNDPDLEVSSTCFDALKSCEAIIHPVTVP
	Eukaryota	Opisthokonta	Metazoa	Arthropoda	Chilopoda	Strigamia maritima	T1J4S9	733	MDITSLLALFTDANVPKSCTHLWIEMMRTHGNLSKDGPEIKSVIKYLDNALKKYKSDVTGPLMLLNYLVEDCSDSVFVENCMSWLDKLSKIIQVNCNVKIVSLACDVVINIISFVVQNSDLNRQFCNSVLSNLVTSLLDINEHKLCCLRKVMKTFPGPCRQFQIKIENLVMEIFLESTNQQLQREAAQCFLILPNLNLESDVGWNECFKKILATIHNILTELFETVERGDPIWKSDYTESLSFVAIPNAQPMLKFQSLYQRFNLLCYCISEMLSGVYSGIKQIPVRDVIGFVTRVLIITPFSIKSATTENLMLAGVLPLLHEYAFRVLHSLIIVCRKYLIPESSTISKLIIKGLKWTSRVQSETTSKKPFSDLRCQIYSTLTLENSSVENNRKKRKRGN…	118	MLLNYLVEDCSDSVFVENCMSWLDKLSKIIQVNCNVKIVSLACDVVINIISFVVQNSDLNRQFCNSVLSNLVTSLLDINEHKLCCLRKVMKTFPGPCRQFQIKIENLVMEIFLESTNQ	69	359-393	PYDDFKCRHALYDVILAFVLVAPQETGSCIQLCMKIFSCGRQDAYQKISSLCLQAQSTCLEIIHPRLPP
	Eukaryota	Opisthokonta	Metazoa	Chordata	Chondrichthyes (cartilaginous fishes) (cartilaginous fishes)	Chiloscyllium punctatum	A0A401RHN7	1059	MLFRQVLNSDWDNSSDLSGLISISNSSLRSVKSRFEGVCLLAVLVADSPTDTFQDQCISWLRAVQHIIQSQDPQTTTELAIWVLHDLLKYSSQLLELAREVAMNHVPAIVTALLALKPECQGAALEGMKACMTFYPRACGSLRGKLAAYFLSKLDTGSPHMQELACQCYVLLPGLGAGFAQGMKYVESWAQQLHYLLATLHGLVEQLYEGAETDPVRYEGPGVMLPLPELNDGDPFHVLQLRQRFSALSKCLSLLLSSDFPVPVKLPVQDVLNLVCRILNISTKNMVLTAWSTPRESAVPGQERAYSSVRVKAYEVLGTWLKVCGASSGVLQGPFHHCDILLANLIADVTPAVDTTKLRPSKPAGDGSQPFNYGKPSAKRQKLMDLEDAAAMPGHRKRD…	154	VLNSDWDNSSDLSGLISISNSSLRSVKSRFEGVCLLAVLVADSPTDTFQDQCISWLRAVQHIIQSQDPQTTTELAIWVLHDLLKYSSQLLELAREVAMNHVPAIVTALLALKPECQGAALEGMKACMTFYPRACGSLRGKLAAYFLSKLDTGSP	59	306-364	YSSVRVKAYEVLGTWLKVCGASSGVLQGPFHHCDILLANLIADVTPAVDTTKLRPSKPA	71	453-523	PYLRADCRRELYRLLLFLLLVPNSKWPPPLHCAVRMFSQGQNDSNTEVSSFCLEAMVICNCLIHPRVPSLQ
	Eukaryota	Opisthokonta	Metazoa	Chordata	Chondrichthyes (cartilaginous fishes) (cartilaginous fishes)	Callorhinchus milii	A0A4W3JEA4	552	PPPLSGHLSPAENNNKLCAIGLCLLAQLVADSPTEIFQDQCISWLRAVQHIVQAQDPLPTVEMAVWVLRELLRYSSQLPELGREVAMNHIPSLVSSLLSLKPEVSHYTSNTICLTLSLSLSLSNCLACHCYALLPGLGTGFAQGMKYSESWSQQLHCLLSSLHRLTEEIYQGSETEPSRYEGPGVDLPLPTLNDTDPYHVLHLSQRFTALSKCLAQLLRYQLPVTARHCLSVSLSLSLTRSRYLTQEGFLSAVKVLVLPSLHTDALDILSALITTCGKRLLRFADVICRLFPQVLTAWATPRGSTPPGQERGHSGVRVTVYTVMETWLKVAGVASGVLQGAAHHPDILLSHLLSDVTPPSHTLQVNTSPVRGHHKQDLTANSDVCLAALRGTAPTWLFV…	98	NNKLCAIGLCLLAQLVADSPTEIFQDQCISWLRAVQHIVQAQDPLPTVEMAVWVLRELLRYSSQLPELGREVAMNHIPSLVSSLLSLKPEVSHYTSNT	54	314-367	SGVRVTVYTVMETWLKVAGVASGVLQGAAHHPDILLSHLLSDVTPPSHTLQVNT	69	423-491	PYLRAQCRLELHRLLLFLLLVPNPHRPPPLHCAINTFSLGQQDSSTEVSAFCWEALVTCNALIHPRVAS
	Eukaryota	Opisthokonta	Metazoa	Chordata	Chondrichthyes (cartilaginous fishes) (cartilaginous fishes)	Callorhinchus_milii	P024990	537	VRLEGVCLLAQLVADSPTEIFQDQCISWLRAVQHIVQAQDPLPTVEMAVWVLRELLRYSSQLPELGREVAMNHIPSLVSSLLSLKPEYQLAAMEGMKACMTHYSRACGSLRGKLAAYFLSKMDTSSPQVQELACHCYALLPGLGTGFAQGMKYSESWSQQLHCLLSSLHRLTEEIYQGSETEPSRYEGPGVDLPLPTLNDTDPYHVLHLSQRFTALSKCLAQLLRKDFSVAVTIPVQDVLGLVCRVLNISSKNMSCLGEGAVKVLVLPSLHTDALDILSALITTCGKRLLRFADVICRLFPQVLTAWATPRGSTPPGQERGHSGVRVTVYTVMETWLKVAGVASGVLQGAAHHPDILLSHLLSDVTPPSHTLQVRAKPAAEVQTGSYGKPYGKRARLGE…	127	RLEGVCLLAQLVADSPTEIFQDQCISWLRAVQHIVQAQDPLPTVEMAVWVLRELLRYSSQLPELGREVAMNHIPSLVSSLLSLKPEYQLAAMEGMKACMTHYSRACGSLRGKLAAYFLSKMDTSSPQ	54	323-376	SGVRVTVYTVMETWLKVAGVASGVLQGAAHHPDILLSHLLSDVTPPSHTLQVRA	69	467-535	PYLRAQCRLELHRLLLFLLLVPNPHRPPPLHCAINTFSLGQQDSSTEVSAFCWEALVTCNALIHPRVAS
	Eukaryota	Opisthokonta	Metazoa	Chordata	Cladistia (bony fishes)	Polypterus senegalus	A0A8X7XMS0	1251	MAGLVSLSNIRLGSVKTRFEGLCIMAVMVKDSSTELFQQHCLTWLRSIQQIIQSQDPLQTMELAVHVLHDLLQYSSQLPELARNIGLNSIPGILTSLLSVKPECHIAAMEGMHACMTFYPRACGSLRGKLGAYFLSKMDSENTRMQELACSCYSILPTLGSGFSQGIKTSEAWAQQLQCILATAHSLLGQLYEGAETDPVIYMGPGVELNFSPLDERDPLFILRLSQRYAGLCQSLSKLLSIDVTVPVKLPVQDIINLVCRALAVTRKKLNWLGDGPLKMLVLPTIHFRTLDVLIALIETGGSRLIRYSTVLCHLFAQTLNAWSFTNDTILPGQQRAYSTVRVQVYKTVQIWVSVAGSSSGVLQGSANSSEVLLGHILSDITPGTDTIKLRTEKAMPEL…	130	SVKTRFEGLCIMAVMVKDSSTELFQQHCLTWLRSIQQIIQSQDPLQTMELAVHVLHDLLQYSSQLPELARNIGLNSIPGILTSLLSVKPECHIAAMEGMHACMTFYPRACGSLRGKLGAYFLSKMDSENT	55	338-392	YSTVRVQVYKTVQIWVSVAGSSSGVLQGSANSSEVLLGHILSDITPGTDTIKLRT	69	489-557	PYFSPENRKELYHVLLALLLVPSPRWPPPLQCAVRAFSLGLGDINIMVASFCREALAICNVLIHPRTPS
	Eukaryota	Opisthokonta	Metazoa	Echinodermata	Echinoidea	Strongylocentrotus purpuratus	A0A7M7NL82	789	MLAGAVEMEHRLIENASKLLQQNVHQATSKQASKLLARQSTENSVDNLIFSGKRSGTLHDWISQVNVNLSTSASRLEGLVVLRAIVQQCSQETFSECCVTWVRLLINIFQPHQTPSIVEITSGILVDILRIASRSNEISRDLAINHIPGLLGTLLNAESEEWLVPSLRLLSVCMECFPGPCGAISYKLEAMVTPHLDSTYPDIQKLSQRCYPLLARLGGGGSGGIKYTEAFKHYTMTILYTLQTQLAVLYADCSTEPEPTPEEGIEPISLSLAPTEEPMRTLHLTNQLKSLSNCLQIMLRNEFPAKASIPVKSTLEYISSALEVTGKTLGDHVTSESSMLAIVLPRIHQTTLQLLKALIESCCMNHYNHQINQIFLRMLGGTHSQDQVKPFRNLRAEIY…	177	QATSKQASKLLARQSTENSVDNLIFSGKRSGTLHDWISQVNVNLSTSASRLEGLVVLRAIVQQCSQETFSECCVTWVRLLINIFQPHQTPSIVEITSGILVDILRIASRSNEISRDLAINHIPGLLGTLLNAESEEWLVPSLRLLSVCMECFPGPCGAISYKLEAMVTPHLDSTYPD	69	390-445	PFRNLRAEIYRTIVMWLKTAGVSSGFATLVGEKLIHQCIQDATPPTSATKLASGVQ	56	531-599	PYTCCDCRRELYGILLAGVLVPHPQAPSPLNLAVAIFKEGKNDKSIEVSSACCEAAVICDVIIHPRRPP
	Eukaryota	Opisthokonta			Filasterea	Capsaspora owczarzaki (strain ATCC 30864)	A0A0D2WKE6	889	MLTLLGGATSSASDASASAAASSSSGHPSSAGAAATPANSMMLKMLAETTAAAPSGSGAGSQSSHDWCLKLLQAISHVMKSKSAAASLDAALTCLARVLESHLPAELRRDILSTHLARLVQQTTALASSAGLTTQVAAFGALSAMIRSLSSAMRPHVDKVEAVCSEALDSVHIDVVRAAASCLALCPTCGGSSSTYTQANPSDAWLVLANRALLTATKLLDVVRIDETAYLAPAVAGTPSSSASSSAKATKTNGGSKGNKSAKNGQSGALPMDESTTEPVVANNVAAGVLLPLFPYLDQQQQLAQPAAGTNTSISSLSQAALARDANVNSPTLSALIARRIQATFIVLAAMLQQPVSFVVSMPTHRILSLRHVLYLSEQQLLQEASKRPNKLAWIAWLP…	108	SSHDWCLKLLQAISHVMKSKSAAASLDAALTCLARVLESHLPAELRRDILSTHLARLVQQTTALASSAGLTTQVAAFGALSAMIRSLSSAMRPHVDKVEAVCSEALDS	65	606-670	TCRRALYRLLLACVVASASPVHSPVLMQVLRLLTTGTRDPALKVSTFCREAVAVCDNIIRPKFPT
	Eukaryota	Opisthokonta			Filasterea	Capsaspora owczarzaki (strain ATCC 30864)	A0A0D2VJA3	968	MDASDLPQEAALQLLLANWMTDEIALHHVPHILASLSSLHLTHEAYHRLFKRLTALARSEVQVARCSSLLILAAIIPDGMLTLLGGATSSASDASASAAASSSSGHPSSAGAAATPANSMMLKMLAETTAAAPSGSGAGSQSSHDWCLKLLQAISHVMKSKSAAASLDAALTCLARVLESHLPAELRRDILSTHLARLVQQTTALASSAGLTTQVAAFGALSAMIRSLSSAMRPHVDKVEAVCSEALDSVHIDVVRAAASCLALCPTCGGSSSTYTQANPSDAWLVLANRALLTATKLLDVVRIDETAYLAPAVAGTPSSSASSSAKATKTNGGSKGNKSAKNGQSGALPMDESTTEPVVANNVAAGVLLPLFPYLDQQQQLAQPAAGTNTSISSLSQA…	108	SSHDWCLKLLQAISHVMKSKSAAASLDAALTCLARVLESHLPAELRRDILSTHLARLVQQTTALASSAGLTTQVAAFGALSAMIRSLSSAMRPHVDKVEAVCSEALDS	65	685-749	TCRRALYRLLLACVVASASPVHSPVLMQVLRLLTTGTRDPALKVSTFCREAVAVCDNIIRPKFPT
	Eukaryota	Opisthokonta	Fungi	Mucoromycota	Glomeromycetes	Ambispora leptoticha	A0A9N9C5W4	678	MAQQRAPELILHSLLVNYLSKEDNIESNVPFLLETITFHQLLSSISSDGSGSGKTDSNNDTAEKIKTPLHKWCTRVNSLLLSKVPSARWAGVCFVKVSIEQSWLLFTENLSQWSSALLSLLARPEPVTTLRVTISTLSEMFSKTVDRPELQREVTSQLLPRFNSCLINLSGNKDLLQFPSMFRPILQNAQGLCLSIFDNNSDDSYDSDSEVVKKAAKCYANICNAGGKISASDQWQLSLTWLVGSAHVILDRLFDTMDEENKFTKKQQPHPPGQHQFEFLKVTDDYIIGFPILFKRFRILCQFIVSMLSSTNLASVQVPVNLLMGLICRVCNVCDGGSDNKDKNEFSILLIGLPTLQLAINRVLGSLILCLVRASTYNLFNLCIQKYRNGFLLSSSSSS…	190	SLLVNYLSKEDNIESNVPFLLETITFHQLLSSISSDGSGSGKTDSNNDTAEKIKTPLHKWCTRVNSLLLSKVPSARWAGVCFVKVSIEQSWLLFTENLSQWSSALLSLLARPEPVTTLRVTISTLSEMFSKTVDRPELQREVTSQLLPRFNSCLINLSGNKDLLQFPSMFRPILQNAQGLCLSIFDNNSD	60	465-524	RLYECLLASVIAPSEYQANILPYALRIYTSGINDDSLEIQSFCSYALTICDLIYHSRLPP
	Eukaryota	Opisthokonta	Fungi	Mucoromycota	Glomeromycetes	Rhizophagus clarus	A0A8H3QT74	758	MNSTESPKFLTTLIANYTFNDNKIEAHVPFILETITQHQLLSSKNEPTREQQVALHKWCTRINSLLQSKVTNARWAGVCFIKISLKQSEELFVQNLQSWTTSLMVLLTKSEPTFILKEIITALTEIFNKTQNKPELQREITTQQLPRFNTFLIKLSGLNKELLPTILNALSHSVKNFPTIFRPVNDQTQKLCLNILLDDTCYYESELVKMAIECFPRIINFGGKLNMDYWKLTLLKLVGSLNNILDRLFDTIDEEKGISKKLTGFEMPQVSEDYVVAFPILFSRFKCLSECLISLISLPTSSPVQIPVNQILDLLYRVYNIYDVSFVTDSKDKNEYYTLMLGIPSLLINCNKVLSAVTLSVGEHLTRHLRMVSSILLKLLNNSKTRWLLRVSTYNLISL…	176	IEAHVPFILETITQHQLLSSKNEPTREQQVALHKWCTRINSLLQSKVTNARWAGVCFIKISLKQSEELFVQNLQSWTTSLMVLLTKSEPTFILKEIITALTEIFNKTQNKPELQREITTQQLPRFNTFLIKLSGLNKELLPTILNALSHSVKNFPTIFRPVNDQTQKLCLNILLDD	93	478-570	VQCSALEVLKILLKTCGSSISSNKRLSLDNILLSRILLRNISSTYNSKYQPTILPHALRIFSAGQNSQSIQLRSFCSYALSICDLIFHNRLPP
	Eukaryota	Opisthokonta	Fungi	Mucoromycota	Glomeromycetes	Rhizophagus clarus	A0A2Z6SEU8	784	MNSTESPKFLTTLIANYTFNDNKIEAHVPFILETITQHQLLSSKNEPTREQQVALHKWCTRINSLLQSKVTNARWAGVCFIKISLKQSEELFVQNLQSWTTSLMVLLTKSEPTFILKEIITALTEIFNKTQNKPELQREITTQQLPRFNTFLIKLSGLNKELLPTILNALSHSVKNFPTIFRPVNDQTQKLCLNILLDDTCYYESELVKMAIECFPRIINFGGKLNMDYWKLTLLKLVGSLNNILDRLFDTIDEEKGISKKLTGFEMPQVSEDYVVAFPILFSRFKCLSECLISLISLPTSSPVQIPVNQILDLLYRVYNIYDVSFVTDSKDKNEYYTLMLGIPSLLINCNKVLSAVTLSVGEHLTRHLRMVSSILLKLLNNSKTRWLLRVSTYNLISL…	176	IEAHVPFILETITQHQLLSSKNEPTREQQVALHKWCTRINSLLQSKVTNARWAGVCFIKISLKQSEELFVQNLQSWTTSLMVLLTKSEPTFILKEIITALTEIFNKTQNKPELQREITTQQLPRFNTFLIKLSGLNKELLPTILNALSHSVKNFPTIFRPVNDQTQKLCLNILLDD	59	538-596	LYECLLYSIISPSEYQPTILPHALRIFSAGQNSQSIQLRSFCSYALSICDLIFHNRLPP
	Eukaryota	Opisthokonta	Fungi	Mucoromycota	Glomeromycetes	Glomus cerebriforme	A0A397S9F8	776	MRDNAESSQFLTTLLANYTFNDNKIETYVPFILETITQHQLLSNKNELSGREQQVVALHKWCTRINSLLQSKVTNARWAGICFIKITLKQSEESFIQNLQSWTTTLMVLLTKPEPILILKEIITTLTELFNKTQNKPELQREITTQQLPRFNTFLIKLSGLNKELLPTILNALSHSVKNFPTIFRPVNEQTQKLCLNILLDGTYEFESELVKMAIECFTHIINFGGKLNMDYWKITLLKLVGSLNNILDRLFDAIDEDKDASKKLTGFEMPRVSEDYVVAFPILFSRFKCLSECLISLISLPTSLPVQIPVNQILDLLCRVYNIHDGSLIANNKDKTEYYTLMLGIPSLFMRCNKILSAVILSVDGHLTRHLRMISSILLKLLNNSKSRWLLRVSTYNL…	179	DNKIETYVPFILETITQHQLLSNKNELSGREQQVVALHKWCTRINSLLQSKVTNARWAGICFIKITLKQSEESFIQNLQSWTTTLMVLLTKPEPILILKEIITTLTELFNKTQNKPELQREITTQQLPRFNTFLIKLSGLNKELLPTILNALSHSVKNFPTIFRPVNEQTQKLCLNILL	56	545-600	CLLYSIISPSVYQPTILPHALRIFSAGQNSQSIQLQSFCSYALSICDLIFHNRLPP
	Eukaryota	Opisthokonta	Metazoa	Chordata	Hyperoartia (Fishes)	Petromyzon marinus	S4RY41	385	RWDGLSLLAALVRDCSTQVFVQHCCAWLRAVTQLLQPYEPEGGLALAVRVLADLLRFSAQLPELAREVSQSHLPALMSALLALRDQRECMAMEGLLACMRFYPKTSGTTKHWIAIAVLPQWLDNKPRVTKARRASHYRCRRTCWQRPTVYNAILKYKARHCLLSLHSGLNALYRPSVRCRRQTDGDEADMALPEPQADSPVYLLLVKQEFSCLARALFAMLREEFAAPVKVPAQPILTLVCRALAISPKRLAAVGEATMQLLVLPAVHTDALSLLEALIRTRAARCGKRLLRFGDVINRAFPQVLATWSPPAETGGDPGRESPYSEVRVRAYGALAAWVDACGATCRVLQDELQHAHDLLRHLVRDASPASDLIRVRPLSPAESP	106	RWDGLSLLAALVRDCSTQVFVQHCCAWLRAVTQLLQPYEPEGGLALAVRVLADLLRFSAQLPELAREVSQSHLPALMSALLALRDQRECMAMEGLLACMRFYPKTS	57	545-600	RWDGLSLLAALVRDCSTQVFVQHCCAWLRAVTQLLQPYEPEGGLALAVRVLADLLRFSAQLPELAREVSQSHLPALMSALLALRDQRECMAMEGLLACMRFYPKTS
	Eukaryota	Opisthokonta	Metazoa	Chordata	Hyperoartia (Fishes)	Petromyzon_marinus	P038269	385	RWDGLSLLAALVRDCSTQVFVQHCCAWLRAVTQLLQPYEPEGGLALAVRVLADLLRFSAQLPELAREVSQSHLPALMSALLALRDQRECMAMEGLLACMRFYPKTSGTTKHWIAIAVLPQWLDNKPRVTKARRASHYRCRRTCWQRPTVYNAILKYKARHCLLSLHSGLNALYRPSVRCRRQTDGDEADMALPEPQADSPVYLLLVKQEFSCLARALFAMLREEFAAPVKVPAQPILTLVCRALAISPKRLAAVGEATMQLLVLPAVHTDALSLLEALIRTRAARCGKRLLRFGDVINRAFPQVLATWSPPAETGGDPGRESPYSEVRVRAYGALAAWVDACGATCRVLQDELQHAHDLLRHLVRDASPASDLIRVRPLSPAESP	106	RWDGLSLLAALVRDCSTQVFVQHCCAWLRAVTQLLQPYEPEGGLALAVRVLADLLRFSAQLPELAREVSQSHLPALMSALLALRDQRECMAMEGLLACMRFYPKTS	57	323-379	PYSEVRVRAYGALAAWVDACGATCRVLQDELQHAHDLLRHLVRDASPASDLIRVRPL
	Eukaryota	Opisthokonta	Metazoa	Arthropoda	Insecta	Ladona fulva	A0A8K0P465	937	MEGLTHLFHTVLQSPHRNSCLGDLLLDCAEHQAFSTIDSSELQSVVAQINSNLNEHNNRFCGILILKTFLSQCPDEIFSSNAFSWVSQLMRAINDKTELAVDSENELSFLVLRDIIVASSQFPDVSKQLLPLIPKLLTILTSGITKDCEESLLCLQSCMKYYSSQCFSFKAAICKLLLDELTSECESLVEVAAECFALLPLLGGSSGIKRVSIINGINANYSGEWNQLLSKVIRTLHIILNSFFAGVNEVKGYSEMEDVLPLPSESDDFSVVMKQNVVRKFTNLSRYLCLMLQNPLPAAKIIPVEEVMGLLCRALAVTCNSLKDKVSSEFLALGARLPEIHSASFSILSVLMAWMHLLPYGSLIVKLVMQSLKWTSTSKDWPSSIRKPYSTLRCSAYHC…	151	STIDSSELQSVVAQINSNLNEHNNRFCGILILKTFLSQCPDEIFSSNAFSWVSQLMRAINDKTELAVDSENELSFLVLRDIIVASSQFPDVSKQLLPLIPKLLTILTSGITKDCEESLLCLQSCMKYYSSQCFSFKAAICKLLLDELTSEC	25	388-412	PYSTLRCSAYHCISMWLHVSAAASC
	Eukaryota	Opisthokonta	Metazoa	Arthropoda	Insecta	Cryptotermes secundus	A0A2J7RT13	960	MDGMLSLFETVAHSNCDEVLMQTFLKTCTEHQAFVNKAPVILQSVVANINGKLNSTATRYDGLLLLKTFLPQCPVEIFGKNVISWMQQCIKSVDGKQNKHALASTSYQVLKTLLQMSQQMPELKRTVSGFVVPKIIDTFQRIAPVEVSLSMLECLGVLMYNYGPSCGQHKNMLEKCVLQYVDSSDVNVIKRVAHCVAFLPLLGGGGSLGANHVSQWKEEHQKVCATLHYILDELFDGVREIQNSHSSVTSDRMLSLPPTSATVPLPRVYQLMNRFMNVSKFLQAMLLSEFPVEKTVLPGEILGIVCRGLAVTSHTMGKKVSADLLMVGAMLPQIHIALLKVLDSLTTCCGNNLLPYAPIICKLVLQTLKWTSAEKWPYGIEKPYGQLRVAACNTLMLWL…	159	TEHQAFVNKAPVILQSVVANINGKLNSTATRYDGLLLLKTFLPQCPVEIFGKNVISWMQQCIKSVDGKQNKHALASTSYQVLKTLLQMSQQMPELKRTVSGFVVPKIIDTFQRIAPVEVSLSMLECLGVLMYNYGPSCGQHKNMLEKCVLQYVDSSDVN	67	522-588	PYADTACRLELYRLLHTLVLEPHTTWPPPTQFALHMLSAGRSDPNLEVSSFCTSALIAAEKLVHPAS
	Eukaryota	Opisthokonta	Metazoa	Arthropoda	Insecta	Zootermopsis nevadensis	A0A067QXQ9	945	MDGMLSLFETVSQYNCNDTILQKFLKTCTENKTFLNKAPVVIQPVVANINSKLNASATRYDGLLLLKTFLPQCSVQIFGENVISWMQQCIKSIERGQNNHALASISYQVLKLLLEMSEQMPEMKRVVSGFVVTKIIDNFQQIVPQEASLSMLECLEVLMCNYGPSCGQQKNVLEKCVLQYVDSADVIVINSAARCVAFLPLLGGGGSQGANHVSRWKQQQQKVCTTLHCILDELFDNVREIPNCHSSLASCGTLSLPATSEIVPLLRIYQLMTRFINISKFLQAMLISEFPVEKAVLPDEIFGVVCRGLAVTSHTMEKKVSTDLLMVGAMMPQIHVALLKVLDSLIMCCGRNLLPYAPVICKLVLQTLKWTSAEKWAYGIEKPYGQLRVTAYNTLILWL…	159	TEHQAFVNKAPVILQSVVANINGKLNSTATRYDGLLLLKTFLPQCPVEIFGKNVISWMQQCIKSVDGKQNKHALASTSYQVLKTLLQMSQQMPELKRTVSGFVVPKIIDTFQRIAPVEVSLSMLECLGVLMYNYGPSCGQHKNMLEKCVLQYVDSSDVN	67	528-594	PYADTACRLELYRLLHTLVLEPHTTWPPPTQFALHMLSAGRSDPNLEVSSFCTSALIAAEKLVHPAS
	Eukaryota	Opisthokonta	Metazoa	Arthropoda	Insecta	Bemisia tabaci	A0A9P0AKA7	819	MEQVIDLLQTCLESSQEDFQQILSSFTEHKVFLRKGFKVDSVVSQINALLNSDDNRAKGVLLLHAFLPQCSSSVLATHGFFWMQQCLKSAEQDAAILILELQTLGHLFTLSAESIDLRKNVVNTLLPKFFDKLDGKGSKEIRAAKMKCLINVMSHYAGACGLRRGIIDKFIQKSLKVMSEDDKEWLADACKCYLLLAQCGGSGNQGSIHKGNWSQQVQVLLNTAHSLLDSLFDSVTEIQVSKTLSADVTEKKLGAMESVPTFENSLARYNFYSSMFYKTMKALQIMLLGAFPAPKSIMPIAVFNLICRGLAVNCKTVSKSSLTLDRIALVSVIPFIHVGLLDTLDALIKCCGRNLIPYGSLICKLTCQSLKWTNEEWEYALEKPYKSVRISTYKALQSW…	148	DLLQTCLESSQEDFQQILSSFTEHKVFLRKGFKVDSVVSQINALLNSDDNRAKGVLLLHAFLPQCSSSVLATHGFFWMQQCLKSAEQDAAILILELQTLGHLFTLSAESIDLRKNVVNTLLPKFFDKLDGKGSKEIRAAKMKCLINVM	67	523-589	PYLDVSCRLQLYRTLHFLVMESHSDSCPPTTYSAFIFMHGLRDSSHQVSSFCAEALSSIEKIIHPIC
	Eukaryota	Opisthokonta	Metazoa	Arthropoda	Insecta	Cimex lectularius	A0A8I6S0I9	797	MSDPAESLRLIVQNDDRLELLNYLNCCKESKIFSQEDDVWPTLISSMNKFINDRSKRIYGLIILEKLLDQCPKSFISPNLIFWIDQCIKGNFQVDDESIMTLSISLLSQLLTMSVGFSDVKKEITLTLLPKILDSFFKHGNLKQGNKFEKLKCLEVILKLYAKSCAKWKENIHQYIFEHLESGDAEVHHAGMCYLYLALAGPPSTQNVKYTEAWKQQTYYIISALHSRLNILFENINEIQSPYNDYLVEVDLKDLADINLEKSLFTKMQRVTSQFKNLAEFLYILCRAKIPCQTPIRVEAILSIICRGAAVNGQTLKANVSADSINLLTQMPVIHQACIRLAEALILSLNFNVFRYTVIPKVLLQTLSWTQSSDWPIGHQKPYSKLRISAYRCLSLWMS…	146	VWPTLISSMNKFINDRSKRIYGLIILEKLLDQCPKSFISPNLIFWIDQCIKGNFQVDDESIMTLSISLLSQLLTMSVGFSDVKKEITLTLLPKILDSFFKHGNLKQGNKFEKLKCLEVILKLYAKSCAKWKENIHQYIFEHLESGD	68	523-590	PYSDDNCRLELYRSLLVMTLYCKPQFPSPVLYASKLFQEGYHDTCPEISKFCAFAILSVNNVLYPNVP
	Eukaryota	Opisthokonta	Metazoa	Arthropoda	Insecta	Triatoma dimidiata	A0A0V0G6Y3	785	MNSTVDLLKLALGESDKYALKNFLQVCTDSTLFQRKDCNIENVVSLVNSLLNVSADYEKGVLILKVLLPQCKSDLVERNLLQWLQQCLKGLQSHSYLVTPYALLRELLIYSKDYPDIRKQTALNIISKILEHYFKNTRQLATELLLPFLQCLEQILLHYGKACGHWKNKVEQFLLQHLECRSAVVNACARCFLKLSGIGPITPDMEVIKEQWYGKQKFLISALHTLLDRLYNHINEIQGTYEKYVVRSDSTCLPEISETFSLKNAQRLTVQFTSLAEFLRVMLLGMFPVTKRIYPDAILSVICRGLSVTCTTLEANVSNDSIILATQIPAIHCACLNILDSLIQSCRRSLLPQAELICKLPSQTLKWTKVNFCEFGQCKPYSFLRVRAYNCLSTWLTVS…	174	DLLKLALGESDKYALKNFLQVCTDSTLFQRKDCNIENVVSLVNSLLNVSADYEKGVLILKVLLPQCKSDLVERNLLQWLQQCLKGLQSHSYLVTPYALLRELLIYSKDYPDIRKQTALNIISKILEHYFKNTRQLATELLLPFLQCLEQILLHYGKACGHWKNKVEQFLLQHLE	69	521-589	PYTDESCRLALYTTLLALCNDHHPKFPAPCNYAVQIFTNGLNDNSLLVSRFCGQAVSNIDKMLHPIGPT
	Eukaryota	Opisthokonta	Metazoa	Arthropoda	Insecta	Timema douglasi	A0A7R8VSP2	1098	MYMFVCSFRLQGLLILEAFLPQCSDQVFVEHAVSWMQQCLKGVETRNDARTTALSYKLLKHVLEMSSNFSELTKQVASSVIPKFLERFSKDMEGMLAGLRCLEVVLTNYGGACGPGRVSLERFLMKLVDVPTAPRLLRAVGRCVALMPLVGGGGTQRTNHRQQWIKAHLTLCHTLHHLLNQLYQPAEDMRTLLPDAETLSLRKVRDKDPVTRVQRLTTQLGNVAKFLQAMLNGVFPVPKNVSAQAVLDVVCRGLSVQCASLLSRNSSSEAVILACHLPDIHLQLLDVLKSLILCAGRNLLPHASIICKLVLQELKWTSTDSPQYGVERPYRVLRTKAYETLVTWLRAAKVGSSVEKVSDELVIALIQDIHTNKADVTLTVLGAKNKNLSKRQKRKLAQD…	121	RLQGLLILEAFLPQCSDQVFVEHAVSWMQQCLKGVETRNDARTTALSYKLLKHVLEMSSNFSELTKQVASSVIPKFLERFSKDMEGMLAGLRCLEVVLTNYGGACGPGRVSLERFLMKLVD	66	471-536	PYTVANCRRELYELLLVLVLEPHPKWPPPTHLAMRAFSLGQIDSHQEVSAVCISALSSIEKLIHPP
	Eukaryota	Opisthokonta	Metazoa	Arthropoda	Insecta	Timema shepardi	A0A7R9G1Z7	1892	MSQIRFPWLLNGLVALSGSALSSFAVDHDPLATGQDLARRNNCPESPVLDMVRCLQELPVETLVQADSGLQELRLAAQGFVAGLTSLLGASPAVDGSDDQRSLPGFIEKSPLEALKLGQFPDIPLLTGVTAAETASALSGPYLKEVLEKSRTVPDFWNSVMHDFTKQSGVPLFANATNQWMNTWTSGYQNLLQHGHNNQSNGTNIVSQLVEATDDALFNVQAFETANLWSQKSSSFLYSFDHQSARHGGSHFLAGLPIVASANSTSQEKTRPSHGDDLPFLFDIFSLEGHSEGPHLKLTDPEDVKVQDIFTELVAQFITSRIPNLPNKPAWPTFSSDTSSYLSISSIPKLSDNFRYCEMALWNGLVSHLQSSTCSAIKGIEQLQAQLFGTVNSVANTII…	118	GLLILEAFLPQCSDQVFVEHAVSWMQQCLKGVETRNDARTTALSYKLLKHVLEMSSNFSELTKQVASSVIPKFLERFSKDMEGMLAGLRCLEVALTNYGGACGPGRVSLERFLMKLVD	66	1184-1249	PYTVANCRRELYELLLVLVLEPHPKWPPPTHLAMRAFSLGQIDSHQEVSAVCVSALSSIEKLIHPP
	Eukaryota	Opisthokonta	Metazoa	Arthropoda	Insecta	Neodiprion lecontei	A0A6J0BN46	782	MADILNLISTSNQNNDERYKFIQDLLVYKSDVPFDKDEVNAIQNSLLSLINNHLNHAATRHEGLKLLLKTLPRCSRDVLLKHAMLWMTKALQSLEAVQNEQLQVTTAAKVVATLAISCKTIPELQKQISMQNVKQIITHANNLPDARRFGAIFYLVAVLLYHYPEPCERLQVTIRKLILPLVDSGQDNLVNAGARCFALLTAATERSFQPIAGKANLTAWTHSQILICNSLHETMDDLFSGVAEIEHIDIGDKLTLPIIPQTDMMLHYLGLERRFNNLCIYLGITLRGCGSKNSVSPSNIFKILSRGLFITPAGLGNENAFRKQILHLILPNLHSSLLHVLDAFVLGFGKELVPYAQTILQLLHQVLTWTKKTTENTRTLGGTRPFKNIRIRVYKSLST…	147	IQNSLLSLINNHLNHAATRHEGLKLLLKTLPRCSRDVLLKHAMLWMTKALQSLEAVQNEQLQVTTAAKVVATLAISCKTIPELQKQISMQNVKQIITHANNLPDARRFGAIFYLVAVLLYHYPEPCERLQVTIRKLILPLVDSGQDN	51	385-435	PFKNIRIRVYKSLSTWLMHAGVLSGVENVCEELLSHILKDIVPEKDRVVLS
	Eukaryota	Opisthokonta	Fungi	Zoopagomycota	Kickxellomycetes	Coemansia sp. RSA	A0A9W7ZJU6	770	MDAKVERAERTLSLLTTTFLANSDSVKANIDLVLDAVLSQDLFAFVGAPDVSAEISKRYSSAIHKWLARINSLATGRTSDARMAGILLIKHTAQQSPQLFSENVAKWNTALLSVLSKAEITPVIATTLQTLLVFIDAVRDIPMLHREIVSAHVPRMNQAILAMVDKNVDLTSPVLEMLEYSAAWFPTLFRPSIDKAEALCLRLLDGSKIRRSPEQCQQAARCLAAFSLVGGKISPEERWFQCVQKAIGTMRLCVDHIMCVDTNATEQPQQHFALAGLSDDFAKSLPQATDRITVMAEVIIALLTQPTSMDISVPADRIVDIASRVAMISMRAANSKSKRTEYDLIPLLTPQLQSASIRVMAALAISLGSHMQPFLSAVARTATAIHTRQIVSPTISVAL…	165	AFVGAPDVSAEISKRYSSAIHKWLARINSLATGRTSDARMAGILLIKHTAQQSPQLFSENVAKWNTALLSVLSKAEITPVIATTLQTLLVFIDAVRDIPMLHREIVSAHVPRMNQAILAMVDKNVDLTSPVLEMLEYSAAWFPTLFRPSIDKAEALCLRLLDGSK	62	539-600	KVLLYECLEASLLSPDPWQRAILPHAISAFNCGLEDPSSQVQKVCSTALLAIDPIIHSRLPA
	Eukaryota	Opisthokonta	Fungi	Zoopagomycota	Kickxellomycetes	Coemansia brasiliensis	A0A9W8I9Z8	861	MSTDVAASILFGDLRESYTKQQMRVDILRKAAERLEAQFLASVCERATKRSSCVSKEERQMHEEIRLALGRTRLQLADEIKLLQWIRRRHNMASMDARVERAERTLSLLTTTFLANSEAVKANIDLVLDAVLSQNLFAFVGASDISAEITKRYSSAIHKWLARINSLATGRTSDARMAGVLLIKHTAQQSPQLFSENVAKWNTVLLSVLSKAEITPVIEVTLQTLLLFIDAVRDIPMLYREIVSAHVPRMNQAILAMVDKNTDLTVPVLEMLEHSATWFPTLFRPSIDKAEALCLRLLDGSNSRMLLEQCQQAARCLAAFSLAGGKNTPEERWFQCMQKAAGTMRQCVDHIMCVDANSNDQPQQQFALAGLSDDFTKSIPQAADRIAAMAEVIVALLTQ…	187	SEAVKANIDLVLDAVLSQNLFAFVGASDISAEITKRYSSAIHKWLARINSLATGRTSDARMAGVLLIKHTAQQSPQLFSENVAKWNTVLLSVLSKAEITPVIEVTLQTLLLFIDAVRDIPMLYREIVSAHVPRMNQAILAMVDKNTDLTVPVLEMLEHSATWFPTLFRPSIDKAEALCLRLLDGSNS	64	631-694	SFKVLLYRCLEASLLSPDPWQRAIIPHAISAFNCGLEDPSPQVQKVCSEALLTIDPIVHSRLPA
	Eukaryota	Opisthokonta	Metazoa	Chordata	Lepidosauria (Reptilia-Lizards & Snakes)	Pantherophis guttatus	A0A6P9CU85	1028	MGSMKTRFEGLCLLSLLVTESGSETFAQNCLVWLRSLQHLLQSQDPPATMELAVLVLRDLLRYSAQLPELARDIGTNHIPGLLTSLLALKPECQLPVLEGCQACMMFYPRACGSLRGKLATYFLSCMDAETPHLQQLACECYALLPSLGAGFAQGLKYRESWEQQAHSLVATLHRLLGTLYEGAETEPLHYDGPGEEVLLPPRDEETNSLLLLLAKRRFAGLAKCLCRMLRNDFGAPVAVPAQAILDLVCRALDVSVKNMSWFGDGPLRMLLLPSIHLEALDLLAALILACGPRLVRFGGALCRLFPQVLNMWRAGQDLSSPGLQRPYSAVRARLYQVLDLWVQVAGAASGVLLGHSSQSDALLGHFINDISPPSDTLKIQLSPASEGKPSAAKKPKLS…	127	KTRFEGLCLLSLLVTESGSETFAQNCLVWLRSLQHLLQSQDPPATMELAVLVLRDLLRYSAQLPELARDIGTNHIPGLLTSLLALKPECQLPVLEGCQACMMFYPRACGSLRGKLATYFLSCMDAET	55	327-381	PYSAVRARLYQVLDLWVQVAGAASGVLLGHSSQSDALLGHFINDISPPSDTLKIQ	69	467-535	PFAGASCRRELYRLLLALSLSPAPACPPPLHCALRLLSQGRTDPNLLVSSFCTEAAVICSALLHPRVPS
	Eukaryota	Opisthokonta	Metazoa	Chordata	Lepidosauria (Reptilia-Lizards & Snakes)	Pogona vitticeps	A0A6J0U8G0	1060	MQLAVLILRDLLGYSCQLPELAREISTNHIPGLLTSLLALKPECQLSALEGSKACMMFYPRACGSLRGRLAAYFLACLEAETPQLQQLACECYALLPSLGAGFTQGLKYKECWEHQAHCLLATLHSLLGTLYEGAETDPLHYEGPGMEILLPAPEDGESSFLLQLKHRFSALMKCLCKMLSDEFVAPVTVPVQDVLDLVCRSLDISAKSISWFGDGPLRMLLLPAIHLESLDLLAALLLACGPRLVRFGGTLCRLFPQVLTMWSSSRDLFPPGQERPYSAIRTRLYQVLDLWIQVAGAASGILQGPGTQTEALLGHLISDISPPSDTLKIREGCSGSEGKPSAPKKPRLSDVGGSGSLSHKHDPRANSSVCLAALQGLSRAVLLTGSLIKEQTHKRLQE…	81	QLAVLILRDLLGYSCQLPELAREISTNHIPGLLTSLLALKPECQLSALEGSKACMMFYPRACGSLRGRLAAYFLACLEAET	55	277-331	PYSAIRTRLYQVLDLWIQVAGAASGILQGPGTQTEALLGHLISDISPPSDTLKIR	69	418-486	PYASADCRRELYRLLLALVLAPSPSCPPPLHCALRLLGQGRLDLNLQVSSFCAEALVVCSALLHPVALA
	Eukaryota	Opisthokonta	Metazoa	Chordata	Lepidosauria (Reptilia-Lizards & Snakes)	Anolis_carolinensis	P025139	558	AQASPSLGGLLSVSNARLGSIKTRFEGLCLLSLLVTESSTETFSQNCLPWLRSLQHLIQSQDPPPTMELAVLILGDLLEFSCQLPDLAREIGTNHIPGLLTSLLALKPQCQLSALEGSKACMTFYPRACGSLRGKLAAFFLSCVDAEVPRLQQLACECYALLPSLGAGFTQGLKYTECWEQQAHCLLATLHSLLGTLYEGAETDPLHYEGPGMEMGLPPSEDGETGFLLQLRQRFSGLLRCLCNMLSKEFVAPVTVPVQDILDLVCRALDINTKNISWFGDGPLRMLFLPSVHLEALDLLSALILACGPRLVRFGGTLRRLFPQVLGTWGAGRELFPAGQERPYSAVRTRLYQVLDLWVQVAGASSGVLQGQRTPSDEALLGHLLSDISPPTETLKMRE…	125	KTRFEGLCLLSLLVTESSTETFSQNCLPWLRSLQHLIQSQDPPPTMELAVLILGDLLEFSCQLPDLAREIGTNHIPGLLTSLLALKPQCQLSALEGSKACMTFYPRACGSLRGKLAAFFLSCVDA	56	343-398	PYSAVRTRLYQVLDLWVQVAGASSGVLQGQRTPSDEALLGHLLSDISPPTETLKMR	69	488-556	PLASAACRREMYRLLLALALAPAPSAPAPLHCALRLLSQGRADPNLQVSSFCAEALTVCNALLHPRVPS
	Eukaryota	Opisthokonta	Metazoa	Chordata	Lepidosauria (Reptilia-Lizards & Snakes)	Podarcis muralis	A0A670KFD4	783	TLGGLVSLSNTRLGSIKTRFEGLCLLSLLVTESSTEAFSQNCLGWLRSLQHLIQSQDPPPTMELAVLILRDLLEYSCQIPELARDIGTNHIPGLLTSLLALKPECQISTLEGSKACMMFYPRACGSLRGKLAAYFLARVDAETPHLQQLACDCYALLPSLGAGFTQGLKYTECWGQQAHCLLATLHSLLGTLYEGAETDPLHYEGPGVEILLPTPEDGEVNFILHLKHRFSGLAKCLCQMLSNDFVAPVSVPVQDILDLVCRALNISTKNISWFGDGPLRMLLLPSVHLEALDLLSALILACGPRLVRFGATFCRLFPQVLTTWSSGRDLSPPGQERPYSAVRTRLYEVLDLWVQTAGAACGILQGPRTQSEALLGHLISDISPPADTLKMRDSRPASD…	128	IKTRFEGLCLLSLLVTESSTEAFSQNCLGWLRSLQHLIQSQDPPPTMELAVLILRDLLEYSCQIPELARDIGTNHIPGLLTSLLALKPECQISTLEGSKACMMFYPRACGSLRGKLAAYFLARVDA	57	338-394	PYSAVRTRLYEVLDLWVQTAGAACGILQGPRTQSEALLGHLISDISPPADTLKMRDS	69	458-526	PYASAPCRRQLHRLLLALVLAPPPSWPPPFHCALRLFSQGRADPNLQVSSFCTEALAVCNALLHPRVPS
	Eukaryota	Opisthokonta	Metazoa	Chordata	Lepidosauria (Reptilia-Lizards & Snakes)	Podarcis muralis	A0A670KIL1	803	TLGGLVSLSNTRLGSIKTRFEGLCLLSLLVTESSTEAFSQNCLGWLRSLQHLIQSQDPPPTMELAVLILRDLLEYSCQIPELARDIGTNHIPGLLTSLLALKPECQISTLEGSKACMMFYPRACGSLRGKLAAYFLARVDAETPHLQQLACDCYALLPSLGAGFTQGLKYTECWGQQAHCLLATLHSLLGTLYEGAETDPLHYEGPGVEILLPTPEDGEVNFILHLKHRFSGLAKCLCQMLSNDFVAPVSVPVQDILDLVCRALNISTKNISWFGDGPLRMLLLPSVHLEALDLLSALILACGPRLVRFGATFCRLFPQVLTTWSSGRDLSPPGQERPYSAVRTRLYEVLDLWVQTAGAACGILQGPRTQSEALLGHLISDISPPADTLKMRDSRPASD…	126	IKTRFEGLCLLSLLVTESSTEAFSQNCLGWLRSLQHLIQSQDPPPTMELAVLILRDLLEYSCQIPELARDIGTNHIPGLLTSLLALKPECQISTLEGSKACMMFYPRACGSLRGKLAAYFLARVDA	57	338-394	PYSAVRTRLYEVLDLWVQTAGAACGILQGPRTQSEALLGHLISDISPPADTLKMRDS	50	458-506	PYASAPCRRQLHRLLLALVLAPPPSWPPPFHCALRLFSQGRADPNLQVSL
	Eukaryota	Opisthokonta	Metazoa	Chordata	Lepidosauria (Reptilia-Lizards & Snakes)	Podarcis muralis	A0A670KMP7	799	TLGGLVSLSNTRLGSIKTRFEGLCLLSLLVTESSTEAFSQNCLGWLRSLQHLIQSQDPPPTMELAVLILRDLLEYSCQIPELARDIGTNHIPGLLTSLLALKPECQISTLEGSKACMMFYPRACGSLRGKLAAYFLARVDAETPHLQQLACDCYALLPSLGAGFTQGLKYTECWGQQAHCLLATLHSLLGTLYEGAETDPLHYEGPGVEILLPTPEDGEVNFILHLKHRFSGLAKCLCQMLSNDFVAPVSVPVQDILDLVCRALNISTKNISWFGDGPLRMLLLPSVHLEALDLLSALILACGPRLVRFGATFCRLFPQVLTTWSSGRDLSPPGQERPYSAVRTRLYEVLDLWVQTAGAACGILQGPRTQSEALLGHLISDISPPADTLKMRDSRPASD…	126	IKTRFEGLCLLSLLVTESSTEAFSQNCLGWLRSLQHLIQSQDPPPTMELAVLILRDLLEYSCQIPELARDIGTNHIPGLLTSLLALKPECQISTLEGSKACMMFYPRACGSLRGKLAAYFLARVDA	57	338-394	PYSAVRTRLYEVLDLWVQTAGAACGILQGPRTQSEALLGHLISDISPPADTLKMRDS	49	458-506	PYASAPCRRQLHRLLLALVLAPPPSWPPPFHCALRLFSQGRADPNLQVS
	Eukaryota	Opisthokonta	Metazoa	Chordata	Lepidosauria (Reptilia-Lizards & Snakes)	Phrynocephalus forsythii	A0A9Q0XFH6	1235	MAAAAAAAATALAAGPGVVSSSSSSSSSSSSSSSSSSSSSSGAAAAAGGPGSCGLLLSPPPCPGGGAAAFLGGAGDRRLEALAGLLRSPPGAAPWRLLPGLVRCARQSGTREGQASPALGGLLSISNLRLGSSKTRFEGLCLLSLLVTESSAETFSQNCLSWLLSLQHLLQSQDPPPTVELAVLILRDLLQYSCQLPEVAREIGTNHIPGLLTSLLALKPECQLSALEGCKACMTFYPRACGSLRGRLTAYFLACLDAETPQLQLLACECYTLLPSLGAGFTQGLKHKECWEHQAHSLLATLHSLLGTLYEGAETDPLHYEGPGMEILLPAPEDGESSFLLQLKHRFSALTKCLCKMLSDGFVAPVTVPVQDILDLICRSLDISAKNISWFGDGPLRML…	133	RLGSSKTRFEGLCLLSLLVTESSAETFSQNCLSWLLSLQHLLQSQDPPPTVELAVLILRDLLQYSCQLPEVAREIGTNHIPGLLTSLLALKPECQLSALEGCKACMTFYPRACGSLRGRLTAYFLACLDAETP	55	455-509	PYSALRTRVYQVLDLWVQVAGAASGILQGHGTQAEALLGHLVSDISPPSDTLKMQ	69	596-664	PYASADCRRELYRLLLALVLAPSPSCPPPLHCALRLLDLGRTDPNLQVSSFCAEALVVCNALLHPRAPS
	Eukaryota	Opisthokonta	Metazoa	Chordata	Lepidosauria (Reptilia-Lizards & Snakes)	Varanus komodoensis	A0A8D2LHP3	1086	MTPSCAGPWPPSWRPFLSGAGTWGGLLWAHVGWLGGARRGAGLVPRRRPDPVLRSYPFCRPPCRFEGLCLLSLLVTESTTETFSQNCLSWLRSLQHLIQSQDPAPTMELAVLVLRDLLECSCQLPELARDISTNHVPGLLTSLLALRPECQLSALEGSKACMMFYPRACGSLRGKLAAYFLSRVDAETPQVQQLACECYALLPSLGAGFTQGLKYTECWEQQAHCLLATLHSLMGTLYEGAETDPLHYEGPGMEIPLPAPEEGETNFVLHLKQRFSGLAKCLCRMLSNEFVAPVTVPVQDILDFICRALDISMKNISWFGDGPLRMLFLHSVHLESLDLLFALILACGPRLVRFGGTLCRLFPQVLTAWSAGRDLVPAGQERPYSAVRTRLYQVLDLWA…	129	RFEGLCLLSLLVTESTTETFSQNCLSWLRSLQHLIQSQDPAPTMELAVLVLRDLLECSCQLPELARDISTNHVPGLLTSLLALRPECQLSALEGSKACMMFYPRACGSLRGKLAAYFLSRVDAET	57	383-439	PYSAVRTRLYQVLDLWAQVAGAASGLLQGHGTQSEALLGHLLSDISPPTDTLKLRES	69	517-585	PYASAACRRELFRLLLALVLAPAPACPPPLHCALWLLKQGCADPSLQVSSFCSEALVVCNALLHPRVPA
	Eukaryota	Opisthokonta	Metazoa	Chordata	Lepidosauria (Reptilia-Lizards & Snakes)	Salvator merianae	A0A8D0AZP9	1063	MPGRGGGTWCFVRTRSVQESGRRACSDGGGGGASVVLLVVPGGGVLLAAGAREPGRAAARRTCRGAPASSREPCGHPPGPGRSGAMRLGGGRGGRRRGRQGEGAPRRGGARRAVETPPAFTLSLPPQVSSLLGSLASLSALRLGSMKTRFEGLCLLSLLVTESNAETFSQHCLSWLRSLQHLIQSQDPPPTMELAMLILRDLLEYSCQFPELSRDISTNHIPGLLTSLLALKPECQLSALEGIKTCMILYPRACGSLRVTGPSSFCQLACECYALVPSLGAGFTKGLKYTECWEQQAHGLLATLHSLLGTLYEGAETDPLLYEGPGXEVPLPAPEDEDTNLILHLQHRFTGLMKCLCRMLSNEFVAPVTVPVQDVLDLVCRVLATSMKNFTWFGDGPLR…	113	GSMKTRFEGLCLLSLLVTESNAETFSQHCLSWLRSLQHLIQSQDPPPTMELAMLILRDLLEYSCQFPELSRDISTNHIPGLLTSLLALKPECQLSALEGIKTCMILYPRACGS	56	457-512	PYSVVRTRXYEVLELWIKVAGAASGVLQGPEAQSEALLGHLISDISPPSDTLKLHE	69	598-666	PYASASCRQELYRLVLSLVLAPPPSCPPPLQCALRLLSHGRRDPNLQVSAFCAEALVVCNALLHPRVPS
	Eukaryota	Opisthokonta	Metazoa	Chordata	Lepidosauria (Reptilia-Lizards & Snakes)	Podarcis lilfordi	A0AA35L9A9	1136	MAASGLSAGSCSSSSVLGGPGGAAPSGRLVLETLAGLLRGGAQAGGGPETTPGLAGLLRCAREAGGGGGAQASPTLGGLVSLSNTRLGSIKTRFEGLCLLSLLVTESSTEAFSQNCLGWLRSLQHLIQSQDPPPTMELAVLILRDLLEYSCQIPELARDIGTNHIPGLLTSLLALKPECQISTLEGSKACMMFYPRACGSLRGKLAAYFLARVDAETPHLQQLACDCYALLPSLGAGFTQGLKYTECWGQQAHCLLATLHSLLGTLYEGAETDPLHYEGPGVEILLPTPEDGEVNFILRLKHRFSGLAKCLCQMLSNDFVAPVSVPVQDILDLVCRALNISTKNISWFGDGPLRMLLLPSVHLETLDLLSALILACGPRLVRFGATLGRLFPQVLTTWS…	131	TRLGSIKTRFEGLCLLSLLVTESSTEAFSQNCLGWLRSLQHLIQSQDPPPTMELAVLILRDLLEYSCQIPELARDIGTNHIPGLLTSLLALKPECQISTLEGSKACMMFYPRACGSLRGKLAAYFLARVDA	57	412-468	PYSAVRTRLYEVLDLWVQSAGAACGILQGPRTQSEALLGHLISDISPPADTLKMRDS	69	553-621	PYASAPCRRELHRLLLALVLAPPPSWPPPFHCALRLFSQGRADPNLQVSSFCTEALAVCNALLHPRVPS
	Eukaryota	Opisthokonta	Metazoa	Chordata	Lepidosauria (Reptilia-Lizards & Snakes)	Podarcis lilfordi	A0AA35L8U9	1223	MAASGLSAGSCSSSSVLGGPGGAAPSGRLVLETLAGLLRGGAQAGGGPETTPGLAGLLRCAREAGGGGGAQASPTLGGLVSLSNTRLGSIKTRFEGLCLLSLLVTESSTEAFSQNCLGWLRSLQHLIQSQDPPPTMELAVLILRDLLEYSCQIPELARDIGTNHIPGLLTSLLALKPECQISTLEGSKACMMFYPRACGSLRGKLAAYFLARVDAETPHLQQLACDCYALLPSLGAGFTQGLKYTECWGQQAHCLLATLHSLLGTLYEGAETDPLHYEGPGVEILLPTPEDGEVNFILRLKHRFSGLAKCLCQMLSNDFVAPVSVPVQDILDLVCRALNISTKNISWFGDGPLRMLLLPSVHLETLDLLSALILACGPRLVRFGATLGRLFPQVLTTWS…	131	TRLGSIKTRFEGLCLLSLLVTESSTEAFSQNCLGWLRSLQHLIQSQDPPPTMELAVLILRDLLEYSCQIPELARDIGTNHIPGLLTSLLALKPECQISTLEGSKACMMFYPRACGSLRGKLAAYFLARVDA	57	412-468	PYSAVRTRLYEVLDLWVQSAGAACGILQGPRTQSEALLGHLISDISPPADTLKMRDS	69	553-621	PYASAPCRRELHRLLLALVLAPPPSWPPPFHCALRLFSQGRADPNLQVSSFCTEALAVCNALLHPRVPS
	Eukaryota	Opisthokonta	Metazoa	Chordata	Lepidosauria (Reptilia-Lizards & Snakes)	Eublepharis macularius	A0AA97LBD5	1136	MAAAAASSGAAPAGPGPLVLETLAGLVRGPEPPGGEGGGSAALPRGLPGLVRCARDSGGGGEAQASPALGGLVSVSHVRLGSLQTRFEGLCLLSLLVTGSSAEAFGQNCLGWLRSLQQVIQSQDPPATMGLAVLVLRDLLGYSCQLPELARDLGTNHIPGLLTSLLALKPECQISALEGSKACMMYYPRACGSLRGKLTTYFLARVDAETPHLQQLACDCYALLPSLGAGFAQGLKYTECWEQQVHCLLATLHSLLGTLYEGAETESLHYEGRGVEIPLPTPEQGETSFLLHLKLRFTGLAKCLCRMLSNEFPAPVTVPVQDILDLICRTLNVSTKNFGWFGDGPLRMLLLPAVHLEILDLLSALILACGPRLVRFGGILCRLFPQVLTSWSAGRDLLL…	129	QTRFEGLCLLSLLVTGSSAEAFGQNCLGWLRSLQQVIQSQDPPATMGLAVLVLRDLLGYSCQLPELARDLGTNHIPGLLTSLLALKPECQISALEGSKACMMYYPRACGSLRGKLTTYFLARVDAE	55	405-459	PYSAVRTRLYQVLDLWVQVAGAASGILQGHKPRSEALLGHLIADVSPPSETLKLQ	69	546-614	PYSSACCRQELYRLLLALVLAPAPSCPPPLHCALRLLSQGRADASLQVSSFCAEALVVCSSLLHPRVPS
	Eukaryota	Opisthokonta	Metazoa	Chordata	Lepidosauria (Reptilia-Lizards & Snakes)	Eublepharis macularius	A0AA97LAL0	1080	MAAAAASSGAAPAGPGPLVLETLAGLVRGPEPPGGEGGGSAALPRGLPGLVRCARDSGGGGEAQASPALGGLVSVSHVRLGSLQTRFEGLCLLSLLVTGSSAEAFGQNCLGWLRSLQQVIQSQDPPATMGLAVLVLRDLLGYSCQLPELARDLGTNHIPGLLTSLLALKPECQISALEGSKACMMYYPRACGSLRGKLTTYFLARVDAETPHLQQLACDCYALLPSLGAGFAQGLKYTECWEQQVHCLLATLHSLLGTLYEGAETESLHYEGRGVEIPLPTPEQGETSFLLHLKLRFTGLAKCLCRMLSNEFPAPVTVPVQDILDLICRTLNVSTKNFGWFGDGPLRMLLLPAVHLEILDLLSALILACGPRLVRFGGILCRLFPQVLTSWSAGRDLLL…	129	QTRFEGLCLLSLLVTGSSAEAFGQNCLGWLRSLQQVIQSQDPPATMGLAVLVLRDLLGYSCQLPELARDLGTNHIPGLLTSLLALKPECQISALEGSKACMMYYPRACGSLRGKLTTYFLARVDAE	55	405-459	PYSAVRTRLYQVLDLWVQVAGAASGILQGHKPRSEALLGHLIADVSPPSETLKLQ	69	546-614	PYSSACCRQELYRLLLALVLAPAPSCPPPLHCALRLLSQGRADASLQVSSFCAEALVVCSSLLHPRVPS
	Eukaryota	Opisthokonta	Metazoa	Chordata	Lepidosauria (Reptilia-Lizards & Snakes)	Varanus komodoensis	A0A8D2LI79	1064	MTPSCAGPWPPSWRPFLSGAGTWGGLLWAHVGWLGGARRGAGLVPRRRPDPVLRSYPFCRPPCRFEGLCLLSLLVTESTTETFSQNCLSWLRSLQHLIQSQDPAPTMELAVLVLRDLLECSCQLPELARDISTNHVPGLLTSLLALRPECQLSALEGSKACMMFYPRACGSLRGKLAAYFLSRVDAETPQVQQLACECYALLPSLGAGFTQGLKYTECWEQQAHCLLATLHSLMGTLYEGAETDPLHYEGPGMEIPLPAPEEGETNFVLHLKQRFSGLAKCLCRMLSNEFVAPVTVPVQDILDFICRALDISMKNISWFGDGPLRMLFLHSVHLESLDLLFALILACGPRLVRFGGTLCRLFPQVLTAWSAGRDLVPAGQERPYSAVRTRLYQVLDLWA…	125	RFEGLCLLSLLVTESTTETFSQNCLSWLRSLQHLIQSQDPAPTMELAVLVLRDLLECSCQLPELARDISTNHVPGLLTSLLALRPECQLSALEGSKACMMFYPRACGSLRGKLAAYFLSRVDAET	57	383-439	PYSAVRTRLYQVLDLWAQVAGAASGLLQGHGTQSEALLGHLLSDISPPTDTLKLRES	25	522-546	LLQVSSFCSEALVVCNALLHPRVPA
	Eukaryota	Opisthokonta	Metazoa	Chordata	Lepidosauria (Reptilia-Lizards & Snakes)	Salvator merianae	A0A8D0AZQ1	1095	MPGRGGGTWCFVRTRSVQESGRRACSDGGGGGASVVLLVVPGGGVLLAAGAREPGRAAARRTCRGAPASSREPCGHPPGPGRSGAMRLGGGRGGRRRGRQGEGALASLSALRLGSMKTRFEGLCLLSLLVTESNAETFSQHCLSWLRSLQHLIQSQDPPPTMELAMLILRDLLEYSCQFPELSRDISTNHIPGLLTSLLALKPECQLSALEGIKTCMILYPRACGSLRGKLTAHFLAQVDAEMPRLQQLACECYALVPSLGAGFTKGLKYTECWEQQAHGLLATLHSLLGTLYEGAETDPLLYEGPGXEVPLPAPEDEDTNLILHLQHRFTGLMKCLCRMLSNEFVAPVTVPVQDVLDLVCRVLATSMKNFTWFGDGPLRMLLLPTLHLEALDLLAALI…	123	SMKTRFEGLCLLSLLVTESNAETFSQHCLSWLRSLQHLIQSQDPPPTMELAMLILRDLLEYSCQFPELSRDISTNHIPGLLTSLLALKPECQLSALEGIKTCMILYPRACGSLRGKLTAHFLA	56	438-493	PYSVVRTRXYEVLELWIKVAGAASGVLQGPEAQSEALLGHLISDISPPSDTLKLHE	69	579-647	PYASASCRQELYRLVLSLVLAPPPSCPPPLQCALRLLSHGRRDPNLQVSAFCAEALVVCNALLHPRVPS
	Eukaryota	Opisthokonta	Metazoa	Chordata	Lepidosauria (Reptilia-Lizards & Snakes)	Salvator merianae	A0A8D0B679	1054	MPGRGGGTWCFVRTRSVQESGRRACSDGGGGGASVVLLVVPGGGVLLAAGAREPGRAAARRTCRGAPASSREPCGHPPGPGRSGAMRLGGGRGGRRRGRQGEGAPRRGGARRAVETPPAFTLSLPPQVSSLLGSLASLSALRLGSMKTRFEGLCLLSLLVTESNAETFSQHCLSWLRSLQHLIQSQDPPPTMELAMLILRDLLEYSCQFPELSRDISTNHIPGLLTSLLALKPECQLSALEGIKTCMILYPRACGSLRGKLTAHFLAQVDAEMPRLQQLACECYALVPSLGAGFTKGLKYTECWEQQAHGLLATLHSLLGTLYEGAETDPLLYEGPGXEVPLPAPEDEDTNLILHLQHRFTGLMKCLCRMLSNEFVAPVTVPVQDVLDLVCRVLATSMK…	124	GSMKTRFEGLCLLSLLVTESNAETFSQHCLSWLRSLQHLIQSQDPPPTMELAMLILRDLLEYSCQFPELSRDISTNHIPGLLTSLLALKPECQLSALEGIKTCMILYPRACGSLRGKLTAHFLA	56	468-523	PYSVVRTRXYEVLELWIKVAGAASGVLQGPEAQSEALLGHLISDISPPSDTLKLHE	69	600-668	PYASASCRQELYRLVLSLVLAPPPSCPPPLQCALRLLSHGRRDPNLQVSAFCAEALVVCNALLHPRVPS
	Eukaryota	Opisthokonta	Metazoa	Chordata	Lepidosauria (Reptilia-Lizards & Snakes)	Varanus komodoensis	A0A8D2LGX3	1154	GGCSAPPRPAAGAPRGAAPAAGGGAVPSGPAAVGRHLPSAFHGGPGGGPWSILWHCAGPWPPSWRPFLSGAGTWGGLLWAHVGWLGGARRGAGLVPRRRPDPVLRSYPFCRPPCRFEGLCLLSLLVTESTTETFSQNCLSWLRSLQHLIQSQDPAPTMELAVLVLRDLLECSCQLPELARDISTNHVPGLLTSLLALRPECQLSALEGSKACMMFYPRACGSLRGKLAAYFLSRVDAETPQVQQLACECYALLPSLGAGFTQGLKYTECWEQQAHCLLATLHSLMGTLYEGAETDPLHYEGPGMEIPLPAPEEGETNFVLHLKQRFSGLAKCLCRMLSNEFVAPVTVPVQDILDFICRALDISMKNISWFGDGPLRMLFLHSVHLESLDLLFALILACG…	125	RFEGLCLLSLLVTESTTETFSQNCLSWLRSLQHLIQSQDPAPTMELAVLVLRDLLECSCQLPELARDISTNHVPGLLTSLLALRPECQLSALEGSKACMMFYPRACGSLRGKLAAYFLSRVDAET	57	434-490	PYSAVRTRLYQVLDLWAQVAGAASGLLQGHGTQSEALLGHLLSDISPPTDTLKLRES	69	568-636	PYASAACRRELFRLLLALVLAPAPACPPPLHCALWLLKQGCADPSLQVSSFCSEALVVCNALLHPRVPA
	Eukaryota	Opisthokonta	Metazoa	Chordata	Lepidosauria (Reptilia-Lizards & Snakes)	Micrurus lemniscatus lemniscatus	A0A2D4I2H5	315	SLLALKAECQLPVLEGCQACMTFYPRACGSLRGKLATYFLSCMDAETPHLQQLACECYALLPSLGAGFAQGLKYRESWEQQAHSLVATLHRLLGRLYEGAETEPLHYDGPGEEVLLPPPRQEEQTASLLLAKHRFAGLAKCLCRMLRNDFGTPVTVPAQAILDLVCRALDVSVKSMSWFGDGPLRMLLLPSIHLEALDLLAALILACGPRLVRFGGALCRLFPQVLNMWRAGQDLLSPGLQRPYSAVRARLYQVLDLWVQVAGASSGLLLGHSSQSDALLGHLIDDISPPSDALKMQPNPTSEGKPSAPKKAKLS	46	LLALKAECQLPVLEGCQACMTFYPRACGSLRGKLATYFLSCMDAET	55	243-297	PYSAVRARLYQVLDLWVQVAGASSGLLLGHSSQSDALLGHLIDDISPPSDALKMQ
	Eukaryota	Opisthokonta	Metazoa	Chordata	Lepidosauria (Reptilia-Lizards & Snakes)	Thamnophis sirtalis	A0A6I9Z579	416	MGSMKTRFEGLCLLSLLVTESGSETFAENCLLWLRSLQHLLQSQDPPGTMELAVLVLRDLLSYSAQLPELARDIATNHIPGLLTSLLALKPECQLPVLEGCQACMTFYPRACGSLRGKLATYFLSCMDAETPHLQQLACECYALLPSLGAGFAQGLKYRESWEQQAHSLVATLHRLLGMLYEGAETEPLHYDGPGEEVLLPPLRDEETDSLLLLLAKRRFAGLAKCLCRMLRNDFGAPVAVPAQAILDLVCRALDVSVKNMSWFGDGPLRMLLLPSIHLEALDLLAALIVACGPRLVRFGGILCRLFPQVLNVWRAGQDLPSPGLQRPYSAVRARLYQVLDLWVQVAGAASGVLLGHSSQSDALLGHLINDISPPSDTLKIQPSPPSEGKPSAAKKPKL…	127	KTRFEGLCLLSLLVTESGSETFAENCLLWLRSLQHLLQSQDPPGTMELAVLVLRDLLSYSAQLPELARDIATNHIPGLLTSLLALKPECQLPVLEGCQACMTFYPRACGSLRGKLATYFLSCMDAET	55	328-382	PYSAVRARLYQVLDLWVQVAGAASGVLLGHSSQSDALLGHLINDISPPSDTLKIQ
	Eukaryota	Opisthokonta	Metazoa	Chordata	Lepidosauria (Reptilia-Lizards & Snakes)	Laticauda laticaudata	A0A8C5SB50	1149	MPRAARRPRLPPRPARRRSRPRGWRNTRWGGGVAAAAALGARRGSSSCSSPGGGGSSSSAGAASPSPPLAPSSGLALEALVGLLLPRPGASLPPPPPPPGLPGLVRCARDCGAQAQVSARSAGFEGLCLLSLLVTESGSETFAQNCLGWLRSLQHLLQSQDPPATMELAVPVLRDLLRYSAQLPEVARDIGTNHIPGLLTSLLALKPECQLPILEGCQACMTFYPRACGSLRGKLATYFLSCMDAETPHLQQLACECYALLPSLGAGFAQGLKYRESWEQQAQSLVATLHRLLGRLYEGAETEPLHYDGPGEEVLLPPREEEANPLLLAKRRFAGLAKCLCRMLRNDFGAPVAVPAQAILDLVCRALDVSVKSMSWFGDGPLRMLLLPSIHLEALDLLA…	128	FEGLCLLSLLVTESGSETFAQNCLGWLRSLQHLLQSQDPPATMELAVPVLRDLLRYSAQLPEVARDIGTNHIPGLLTSLLALKPECQLPILEGCQACMTFYPRACGSLRGKLATYFLSCMDAET	69	593-661	PYASASCRRELYRLLLALSLAPAPSCPPPLHCALRLLSQGRTDPNLLVSSFCTEASVICSALLHPRVPS
	Eukaryota	Opisthokonta	Metazoa	Chordata	Leptocardii (lancelets)	Branchiostoma belcheri	A0A6P4Y102	811	MAAHMASVLLTSLSEKEGKTLLSWTIEAANEHQLLQSEQSAQDWVSHINTSLGAAKTRLEGLCLLGTVVRQCSADTFIQHGTTWIRLLAQVLQAYDSPLTLQMASHVLAAVVQQAAQYPEVAREVASTHVPALVQSLLGAQDHQWFPAALEALHSCMKNFPGPCGPSKGKVESVLCGLMDTNQPRLSLLVQQTCPLLAGCGGGGAGGVKYAEAWAHLCDQVLGSLHQVLDHAYQDMETGLQTYNTPQASLHLPTVPESDPARTFVLSTRFHNLCGCLQQLVSQEFPSVVRIPTPDILSFLCRALGVNAKMLFGKASMEHVLLMSALPKMHCSALSILEALIISCRSYLVPHASIISQLLIQTLGWTTSEEGVPGRQRPHSTLRSRAYTVLTVWLNVCGA…	173	LTSLSEKEGKTLLSWTIEAANEHQLLQSEQSAQDWVSHINTSLGAAKTRLEGLCLLGTVVRQCSADTFIQHGTTWIRLLAQVLQAYDSPLTLQMASHVLAAVVQQAAQYPEVAREVASTHVPALVQSLLGAQDHQWFPAALEALHSCMKNFPGPCGPSKGKVESVLCGLMDTN	53	378-430	PHSTLRSRAYTVLTVWLNVCGAAGGVDSHADIILQHVLTDTTPQADTTKLKAS	69	517-585	PYSCAKCRKGLYQLLLAAVLVLHPRWPPPTQCAVKIFSVGQQDYDLQVSSYCREALLTCMSIIHPRAPT
	Eukaryota	Opisthokonta	Metazoa	Chordata	Leptocardii (lancelets)	Branchiostoma floridae	C3ZET0	813	MANVLLTSLSEKDGKTSLPWAIEVANEHQLLQSEQNAQDWVSHINTSLGTAKTRLEGLCLLGTVVQQCSAGTFIQHGTTWIRMLTQVLQAYDSPLTLQMASHVLGSVVQQAAQYPEVAREVATTHIPTLVQCLLGAQDHQWFPSALEALQSCMKNFPGPCGSSKGKVESLICGLMDTSQPRLSQLAQQTCPLLAGCGGGGAGGVKYTEAWAHLCDQVLGSLHQVLDHAYQDMETGLQTYSVPQASLRLKTVPESDPARTFVLSTRFHNLCGCLEQLVSQEFPAVVRIPVPDILAFLCRALGVNPKMLFGKASMEHVLLMSALPKMHCSALSILEALIISCRSHLVPHASVISQLLVQTLGWTTSEEGVPGRQRPYSTLRSRAYTVLTVWLNVCSAASGV…	160	WAIEVANEHQLLQSEQNAQDWVSHINTSLGTAKTRLEGLCLLGTVVQQCSAGTFIQHGTTWIRMLTQVLQAYDSPLTLQMASHVLGSVVQQAAQYPEVAREVATTHIPTLVQCLLGAQDHQWFPSALEALQSCMKNFPGPCGSSKGKVESLICGLMDTSQ	53	374-426	PYSTLRSRAYTVLTVWLNVCSAASGVDSHADVILQHVLKDATPQADTTKLKAS	67	513-579	PYSCGRCRKGLYQLLLAAVLVLHPRWPPPTQCAVKIFSVGQQDYDLQVSSFCREALLTCMSIIHPRA
	Eukaryota	Opisthokonta	Metazoa	Chordata	Leptocardii (lancelets)	Latimeria_chalumnae	P032313	809	VSALLGSLKEHRNLAAQSSSVMGGLVAISNSRLGSVKTRFEGLCLLALLVAESSTEHFQQHCLLWLRNVQHVLQSQDPQPTVDLAVFVLRDLLKYSSQLPELSREISLNHIPGILTSLLGLKPECQVAALEGMRACMTFYPRPCGSLRSKLAAFFLCRQEAENPELQELACRCYALLPGLGAGFSQGVKYTELWQQQLHCLLATLHGILGQLYEGAETEAVCYEGPGVELSLPALNETDQLHTLQLKHRFSGLSKSLSLLLSADFSVPVNVPAQEILNFVIRTLSISSRNISWMGEGPLKVLVLPAVHLDALEVLSSLIIACGSRLARFANVICRLFPQVLSAWTVGGDSAVPGQEKAYSAIRFKVYKVLELWVKVCGAASGVLQGSYQHSRALLTHLL…	152	LLGSLKEHRNLAAQSSSVMGGLVAISNSRLGSVKTRFEGLCLLALLVAESSTEHFQQHCLLWLRNVQHVLQSQDPQPTVDLAVFVLRDLLKYSSQLPELSREISLNHIPGILTSLLGLKPECQVAALEGMRACMTFYPRPCGSLRSKLAAFF	55	359-413	YSAIRFKVYKVLELWVKVCGAASGVLQGSYQHSRALLTHLLSDITPATDTLKLKA	69	505-573	PYLRAECRRELYRLLLFLLLTPSAKRPPPLHCAIRTFSLGQKDNDIEVAAFCAEALVICNSLIHPRVPS
	Eukaryota	Opisthokonta	Metazoa	Chordata	Leptocardii (lancelets)	Branchiostoma_floridae	P007737	543	VSHINTSLGTAKTRLEGLCLLGTVVQQCSAGTFIQHGTTWIRMLTQVLQAYDSPLTLQMASHVLGSVVQQAAQYPEVAREVATTHIPTLVQCLLGAQDHQWFPSALEALQSCMKNFPGPCGSSKGKVESLICGLMDTSQPRLSQLAQQTCPLLAGCGGGGAGGVKYTEAWAHLCDQVLGSLHQVLDHAYQDMETGLQTYSVPQASLRLKTVPESDPARTFVLSTRFHNLCGCLEQLVSQEFPAVVRIPVPDILAFLCRALGVNPKMLFGKASMEHVLLMSALPKMHCSALSILEALIISCRSHLVPHASVISQLLVQTLGWTTSEEGVPGRQRPYSTLRSRAYTVLTVWLNVCSAASGVDSHADVILQHVLKDATPQADTTKLKASRPGAQEQSKRQKK…	129	AKTRLEGLCLLGTVVQQCSAGTFIQHGTTWIRMLTQVLQAYDSPLTLQMASHVLGSVVQQAAQYPEVAREVATTHIPTLVQCLLGAQDHQWFPSALEALQSCMKNFPGPCGSSKGKVESLICGLMDTSQ	53	334-386	PYSTLRSRAYTVLTVWLNVCSAASGVDSHADVILQHVLKDATPQADTTKLKAS	67	473-539	PYSCGRCRKGLYQLLLAAVLVLHPRWPPPTQCAVKIFSVGQQDYDLQVSSFCREALLTCMSIIHPRA
	Eukaryota	Opisthokonta	Metazoa	Chordata	Leptocardii (lancelets)	Branchiostoma floridae	A0A9J7M1L4	431	MAAHMANVLLTSLSEKDGKTSLPWAIEVANEHQLLQSEQNAQDWVSHINTSLGTAKTRLEGLCLLGTVVQQCSAGTFIQHGTTWIRMLTQVLQAYDSPLTLQMASHVLGSVVQQAAQYPEVAREVATTHIPTLVQCLLGAQDHQWFPSALEALQSCMKNFPGPCGSSKGKVESLICGLMDTSQPRLSQLAQQTCPLLAGCGGGGAGGVKYTEAWAHLCDQVLGSLHQVLDHAYQDMETGLQTYSVPQASLRLKTVPESDPARTFVLSTRFHNLCGCLEQLVSQEFPAVVRIPVPDILAFLCRALGVNPKMLFGKASMEHVLLMSALPKMHCSALSILEALIISCRSHLVPHASVISQLLVQTLGWTTSEEGVPGRQRPYSTLRSRAYTVLTVWLNVCSA…	162	LPWAIEVANEHQLLQSEQNAQDWVSHINTSLGTAKTRLEGLCLLGTVVQQCSAGTFIQHGTTWIRMLTQVLQAYDSPLTLQMASHVLGSVVQQAAQYPEVAREVATTHIPTLVQCLLGAQDHQWFPSALEALQSCMKNFPGPCGSSKGKVESLICGLMDTSQ	51	378-428	PYSTLRSRAYTVLTVWLNVCSAASGVDSHADVILQHVLKDATPQADTTKVC
	Eukaryota	Opisthokonta	Metazoa	Brachiopoda	Lingulata	Lingula anatina	P008775	579	NSGLNAAKSRVESLVLLNDLLSQCSTETLSQYTITWTRLLIQIIKGYAPASIHRLACYVLGSLTEKSSTCPELARQVALDSLPQLIPALLVMKEESLEAALYCIGKCMQFYSGPCGTFKGKIENWVIDQLTKENPRVVEAAVSVFPWLSQCGGGGNQGIKHAESWSSNCHKLLGSLHDTLDQLYEGVESGVEENKKKSEKLSLSPVQGTGMERIVGLRNRLDMLCGCLGGMLSTTFPAVVRIPVPEVIGFIQRALAVTGRALLLRPSTDNLQLLSVLPFLHTSVLRVLSCLISRYVLPFLHTSVLRVLSCLISRYVLPFLHTSVLRVLSCLILSCQKNLISYTSTVNQLLIQTLSWTITEDTADGRKRPYGNLRKEVYSTLVVWVQTLGASSNVHNIID…	127	KSRVESLVLLNDLLSQCSTETLSQYTITWTRLLIQIIKGYAPASIHRLACYVLGSLTEKSSTCPELARQVALDSLPQLIPALLVMKEESLEAALYCIGKCMQFYSGPCGTFKGKIENWVIDQLTKEN	53	369-421	PYGNLRKEVYSTLVVWVQTLGASSNVHNIIDQLLTQLKRDITPDVDVIKLETI	69	509-577	PYSDPECRRELYHVIQCLFLIPASKCPPPTHCVIRLFTGGQNDPDRKVSSFCQEALTICEAVIHPRVPS
	Eukaryota	Opisthokonta	Metazoa	Brachiopoda	Lingulata	Lingula unguis	A0A1S3HU57	829	MHHRFWDSSEFQKASQIQDEIRKINSGLNAAKSRVESLVLLNDLLSQCSTETLSQYTITWTRLLIQIIKGYAPASIHRLACYVLGSLTEKSSTCPELARQVALDSLPQLIPALLVMKEESLEAALYCIGKCMQFYSGPCGTFKGKIENWVIDQLTKENPRVVEAAVSVFPWLSQCGGGGNQGIKHAESWSSNCHKLLGSLHDTLDQLYEGVESGVEENKKKSEKLSLSPVQGTGMERIVGLRNRLDMLCGCLGGMLSTTFPAVVRIPVPEVIGFIQRALAVTGRALLLRPSTDNLQLLSVLPFLHTSVLRVLSCLISRYVLPFLHTSVLRVLSCLISRYVLPFLHTSVLRVLSCLILSCQKNLISYTSTVNQLLIQTLSWTITEDTADGRKRPYGNLRK…	127	KSRVESLVLLNDLLSQCSTETLSQYTITWTRLLIQIIKGYAPASIHRLACYVLGSLTEKSSTCPELARQVALDSLPQLIPALLVMKEESLEAALYCIGKCMQFYSGPCGTFKGKIENWVIDQLTKEN	53	393-445	PYGNLRKEVYSTLVVWVQTLGASSNVHNIIDQLLTQLKRDITPDVDVIKLETI	69	533-601	PYSDPECRRELYHVIQCLFLIPASKCPPPTHCVIRLFTGGQNDPDRKVSSFCQEALTICEAVIHPRVPS
	Eukaryota	Opisthokonta	Metazoa	Chordata	Mammalia	Canis lupus familiaris	A0A8C0MNK9	1242	MAAAVLSGPSAGSAAGVPGGAGGLSAVGSGPRLRLLLLESVSGLLQPRAGSAVAPVHPPVRSAPHLPGLMCLLRLHGTVGGAQNLSAVGALVGLSNARLGSIKTRFEGLCLLSLLVGESPTEMFQQHCVSWLRSIQQVLQSQDPPPTMELAVAVLRDLLRYAAQLPTLFRDISMNHLPGLLTSLLGLRPECELSALEGMKACMTYFPRACGSLKGKLASFFLSRVDALSPQLQQLACECYSRLPSLGAGFSQGLKHTESWEQELHSLLASLHSLLGALYEGAETAPVQYEGPGVEVLLTPSEDGDTHVLLRLRQRFSGLARCLGLMLSSEFGAPVSVPVQEILDVICRTLSISAKNISLLGDGPLRLLLLPSIHLDALDLLSALILACRSRLLRFGALI…	152	LHGTVGGAQNLSAVGALVGLSNARLGSIKTRFEGLCLLSLLVGESPTEMFQQHCVSWLRSIQQVLQSQDPPPTMELAVAVLRDLLRYAAQLPTLFRDISMNHLPGLLTSLLGLRPECELSALEGMKACMTYFPRACGSLKGKLASFFLSRVD	55	424-478	PYSTVRTKVYAVLELWVQVCGASAGMLQGGSSGEALLSHLLSDISPPADTLKLRS	70	570-639	PYTSSRCRQELYRLLLALLLAPSPRCPPPLACALQAFSLGQREDSLEVSSFCSEALVTCVALTHPRVPSL
	Eukaryota	Opisthokonta	Metazoa	Chordata	Mammalia	Tursiops truncatus	A0A6J3QLU3	1007	MAAAVLSGPSAGSAAGVPGGTGGLSAVNSGPRLRLLLLESVSGLLQPRAGSTVSPVHPPTRSVPHLPGLMCLLRLHGTVGGAQNLSAVGALVGLSNARLGSIKTRFEGLCLLSLLVGESPTEMFQQHCVSWLRSIQQVLQGKLASFFLSRVDALSPQLQQLASPMQYEGPGVETLLSPSEDGDAHVLLRLWQRFSGLARCLGLMLSSEFGAPVSVPVQEILDLICRTLSVSAKNISLLGDGPLRLLLLPSLHLEALDLLSALILACRGRLLRFGALISRLLPQVLNAWSIGRDSLSPGQERPYSTMRTKVYTVLELWVQVCGASAGVLQGGASGEALLTHLLSDISPPADALKLRSPRGSPDGGLQTGKPSAPKKLKLDMGEALAPPSHRKGDSNANSD…	77	LPGLMCLLRLHGTVGGAQNLSAVGALVGLSNARLGSIKTRFEGLCLLSLLVGESPTEMFQQHCVSWLRSIQQVLQGK	55	302-356	PYSTMRTKVYTVLELWVQVCGASAGVLQGGASGEALLTHLLSDISPPADALKLRS	69	448-516	PYTSSRCRRELYRLLLALLLAPSPRCPPPLACALQAFSLGQREDSLEVSAFCSEALVTCAALTHPRVPP
	Eukaryota	Opisthokonta	Metazoa	Chordata	Mammalia	Tursiops truncatus	A0A6J3QME7	1055	MAAAVLSGPSAGSAAGVPGGTGGLSAVNSGPRLRLLLLESVSGLLQPRAGSTVSPVHPPTRSVPHLPGLMCLLRLHGTVGGAQNLSAVGALVGLSNARLGSIKTRFEGLCLLSLLVGESPTEMFQQHCVSWLRSIQQVLQGKLASFFLSRVDALSPQLQQLACECYSRLPSLGAGFSQGLKHTDSWEQELHSLLTSLHSLLGALYAGADTAPMQYEGPGVETLLSPSEDGDAHVLLRLWQRFSGLARCLGLMLSSEFGAPVSVPVQEILDLICRTLSVSAKNISLLGDGPLRLLLLPSLHLEALDLLSALILACRGRLLRFGALISRLLPQVLNAWSIGRDSLSPGQERPYSTMRTKVYTVLELWVQVCGASAGVLQGGASGEALLTHLLSDISPPADA…	107	LPGLMCLLRLHGTVGGAQNLSAVGALVGLSNARLGSIKTRFEGLCLLSLLVGESPTEMFQQHCVSWLRSIQQVLQGKLASFFLSRVDALSPQLQQLACECYSRLPSL	55	350-404	PYSTMRTKVYTVLELWVQVCGASAGVLQGGASGEALLTHLLSDISPPADALKLRS	69	496-564	PYTSSRCRRELYRLLLALLLAPSPRCPPPLACALQAFSLGQREDSLEVSAFCSEALVTCAALTHPRVPP
	Eukaryota	Opisthokonta	Metazoa	Chordata	Mammalia	Mustela putorius furo	G9KFZ9	686	RDISMNHLPGLLTSLLGLRPECELSALEGMKACMTYFPRACGSLKGKLASFFLSRVDALSPQLQQLACECYSKLPSLGAGFSQGLKHTESWEQELRSLLASLHSLLGALYEGAETAPMQYEGPGVEMLLTPSEDGDAHVLLRLRQRFCGLARCLGLMLSSEFGAPVSVPVQEILDVICRALSISAKSISLLGDGPLRLLLLPSIHLDALDLLSALILACGGRLLRFGALISRLLPQVLNAWNLGRDTLSPGQERPYSTVRAKVYAVLELWVQVCGASAGVLQGGASGEALLSHLLSDISPPADTLKLRSPRGSPDAGLQSGKPSAPKKLKLDMGDAAAPPSHRKGDANANSDVCAAALRGLSRTVLMCGPLIKEETHRRLHDLVLPLVMGVQQGEVLGS…	57	RDISMNHLPGLLTSLLGLRPECELSALEGMKACMTYFPRACGSLKGKLASFFLSRVD	55	255-309	PYSTVRAKVYAVLELWVQVCGASAGVLQGGASGEALLSHLLSDISPPADTLKLRS	69	401-469	PYTSSRCRRELYRLLLALLLAPAPRCPPPLSCAVQAFSLGQREDSLEVASFCSEALVTCAALTHPRVPP
	Eukaryota	Opisthokonta	Metazoa	Chordata	Mammalia	Canada lynx	A0A667HQW4	1056	MAAAVLSGPSAGSAAGVPGGTGGLSAVGSGPRLRLLLLESVSGLLQPRAGSAVAPVHPPVRSAAHLPGLMCLLRLHGTVGGAQNLSAVGALVGLSNARLGSVKTRFEGLCLLSLLVGESPTELFQQHCVSWLRSIQQVLQGKLASFFLSRVDALSPQLQQLACECYARLPSLGAGFSQGLKHTESWEQELHSLLASLHGLLGALYEGADTAPVQCEGPGLDVLLAPSEDGDAHTLLRLRHRFSGLARCLGLLLSSEFGAPVSVPVQEILDIICRTLSISAKNISLLGDGPLRLLLLPSIHLDALDLLSALILACGSRLLRFGALISRLLPQVLNAWNLGRDALPPGQERPYSAVRTKVYAVLDLWVQVCGASAGVLQGGASGEALLSHLLSDISPPADA…	106	AHLPGLMCLLRLHGTVGGAQNLSAVGALVGLSNARLGSVKTRFEGLCLLSLLVGESPTELFQQHCVSWLRSIQQVLQGKLASFFLSRVDALSPQLQQLACECYARL	55	350-404	PYSAVRTKVYAVLDLWVQVCGASAGVLQGGASGEALLSHLLSDISPPADALKLRS	69	496-564	PYTSSRCRRELYRLLLALLLAPSPRCPPPLACALQAFSLGQREDSLEVSSFCSEALVTCAALTHPRVPP
	Eukaryota	Opisthokonta	Metazoa	Chordata	Mammalia	Spermophilus dauricus	A0A8C9PAF3	904	MELAVAVLRDLLRYAAQLPTLFRDISINHLPGLLTSLLGLRPECEQSALEGMKACMTYFPRACGSLKGKLASFFLSRVDALSPQLQQLACECYSRLPSLGAGFSQGLKHTESWEQELHSLLASLHSLLGALYEGAETAPVQNEGPGVETLLSPSEDGDAHVLLRLRQRFSGLARCLGLMLSSEFGAPVSVPVQEVLDLICRTLSVSGKNISLLGDGPLRLLLLPSIHLEALDLLSALILACGGRLLRFGALISRLLPQVLNAWSIGRDTLSPGQERPYSTIRTKVYAILELWVQVCGASAGVLQGGASGEALLTHLLSDISPPSDALKLRSPRGSPDGGLQTGKPSAPKKIKLDVGEAMAPPSHRKGENNANSDVCAAALRGLSRTILMCGPLIKEETH…	78	ELAVAVLRDLLRYAAQLPTLFRDISINHLPGLLTSLLGLRPECEQSALEGMKACMTYFPRACGSLKGKLASFFLSRVD	55	277-331	PYSTIRTKVYAILELWVQVCGASAGVLQGGASGEALLTHLLSDISPPSDALKLRS	72	423-494	PYTSSCCRRELYRLLLALLLAPSPRCPPPLACALQAFSLGQREDSLEVSSFCSEALVTCAALTHPRVPPLQA
	Eukaryota	Opisthokonta	Metazoa	Chordata	Mammalia	Pongo abelii	A0A2J8SPM6	1174	MLLPSLSPRVQPAFIQCAGPQPPPHAPSPVGGRRGVFASSRHATTEAQGKMAAAVLSGPSAGSAAGVPGGTGGLSAVSSGPRLRLLLLESVSGLLQPRTGSAVAPVHPPNRSAPHLPGLMCLLRLHGSVGGAQNLSALGALVSLSNARLSSIKTRFEGLCLLSLLVGESPTELFQQHCVSWLRSIQQVLQTQDPPATMELAVAVLRDLLRYAAQLPALFRDISMNHLPGLLTSLLGLRPECEQSALEGMKACMTYFPRACGSLKGKLASFFLSRVDALSPQLQQLACECYSRLPSLGAGFSQGLKHTESWEQELHSLLASLHTLLGALYEGAETAPVQNEGPGVEMLLSSEDGDAHVLLQLRQRFSGLARCLGLMLSSEFGAPVSVPVQEILDFICRTL…	163	PHLPGLMCLLRLHGSVGGAQNLSALGALVSLSNARLSSIKTRFEGLCLLSLLVGESPTELFQQHCVSWLRSIQQVLQTQDPPATMELAVAVLRDLLRYAAQLPALFRDISMNHLPGLLTSLLGLRPECEQSALEGMKACMTYFPRACGSLKGKLASFFLSRVD	65	473-537	PYSTVRTKVYAILELWVQVCGASAGMLQGGASGEALLTHLLSDISPPADALKLRSPRGSPDGSLQ	71	619-689	PYTSSRCRRELYCLLLALLLAPSPRCPPPLACALQAFSLGQREDSLEVSSFCSEALVTCAALTHPRVPPLQ
	Eukaryota	Opisthokonta	Metazoa	Chordata	Mammalia	Equus asinus	A0A9L0J079	1084	MDCLSNHRSGGNEHSRSSCSHVCWPQQNLSAVGALVGLSNARLGSIKTRFEGLCLLSLLVGESPTEMFQQHCVSWLRSIQQVLQSQDSPPTMELAVAVLRDLLRYAAQLPTLFRDISMNHLPGLLTSLLGLRPECELSALEGMKACMTYFPRACGSLKGKLASFFLSRVDALSPQLQQLACECYSRLPSLGAGFSQGLKHTESWEQELHSLLASLHSLLGALYEGAETAPMQYEGPGVEVLLSPSEDGDAHALLRLRQRFSGLARCLGLMLSSEFGAPVSVPVQEILDVICRTLSISAKNISLLGDGPLRLLLLPSIHLEALDLLSALILACGGRLLRFGALISRLLPQVLNAWSIGRDTLSPGQERPYSTMRTKVYAVLELWVQVCGASAGVLQGGAS…	169	DCLSNHRSGGNEHSRSSCSHVCWPQQNLSAVGALVGLSNARLGSIKTRFEGLCLLSLLVGESPTEMFQQHCVSWLRSIQQVLQSQDSPPTMELAVAVLRDLLRYAAQLPTLFRDISMNHLPGLLTSLLGLRPECELSALEGMKACMTYFPRACGSLKGKLASFFLSRVD	55	368-422	PYSTMRTKVYAVLELWVQVCGASAGVLQGGASGEALLTHLLSDISPPADALKLRS	69	514-582	PYTSSRCRHELYRLLLALLLAPSPRCPPPLACALQAFSLGQREDSLEVSSFCSEALVTCAALTHPRVPP
	Eukaryota	Opisthokonta	Metazoa	Chordata	Mammalia	Pongo abelii	A0A2J8SPL0	1124	MAAAVLSGPSAGSAAGVPGGTGGLSAVSSGPRLRLLLLESVSGLLQPRTGSAVAPVHPPNRSAPHLPGLMCLLRLHGSVGGAQNLSALGALVSLSNARLSSIKTRFEGLCLLSLLVGESPTELFQQHCVSWLRSIQQVLQTQDPPATMELAVAVLRDLLRYAAQLPALFRDISMNHLPGLLTSLLGLRPECEQSALEGMKACMTYFPRACGSLKGKLASFFLSRVDALSPQLQQLACECYSRLPSLGAGFSQGLKHTESWEQELHSLLASLHTLLGALYEGAETAPVQNEGPGVEMLLSSEDGDAHVLLQLRQRFSGLARCLGLMLSSEFGAPVSVPVQEILDFICRTLSVSSKNISLHGDGPLRLLLLPSIHLEALDLLSALILACGSRLLRFGILIS…	163	PHLPGLMCLLRLHGSVGGAQNLSALGALVSLSNARLSSIKTRFEGLCLLSLLVGESPTELFQQHCVSWLRSIQQVLQTQDPPATMELAVAVLRDLLRYAAQLPALFRDISMNHLPGLLTSLLGLRPECEQSALEGMKACMTYFPRACGSLKGKLASFFLSRVD	65	423-487	PYSTVRTKVYAILELWVQVCGASAGMLQGGASGEALLTHLLSDISPPADALKLRSPRGSPDGSLQ	71	569-639	PYTSSRCRRELYCLLLALLLAPSPRCPPPLACALQAFSLGQREDSLEVSSFCSEALVTCAALTHPRVPPLQ
	Eukaryota	Opisthokonta	Metazoa	Chordata	Mammalia	Pongo abelii	A0A2J8SPL2	977	MELAVAVLRDLLRYAAQLPALFRDISMNHLPGLLTSLLGLRPECEQSALEGMKACMTYFPRACGSLKGKLASFFLSRVDALSPQLQQLACECYSRLPSLGAGFSQGLKHTESWEQELHSLLASLHTLLGALYEGAETAPVQNEGPGVEMLLSSEDGDAHVLLQLRQRFSGLARCLGLMLSSEFGAPVSVPVQEILDFICRTLSVSSKNISLHGDGPLRLLLLPSIHLEALDLLSALILACGSRLLRFGILISRLLPQVLNSWSIGRDSLSPGQERPYSTVRTKVYAILELWVQVCGASAGMLQGGASGEALLTHLLSDISPPADALKLRSPRGSPDGSLQTGKPSAPKKLKLDVGEAMAPPSHRKGDSNANSDVCAAALRGLSRTILMCGPLIKEETHR…	78	ELAVAVLRDLLRYAAQLPALFRDISMNHLPGLLTSLLGLRPECEQSALEGMKACMTYFPRACGSLKGKLASFFLSRVD	65	276-340	PYSTVRTKVYAILELWVQVCGASAGMLQGGASGEALLTHLLSDISPPADALKLRSPRGSPDGSLQ	71	422-492	PYTSSRCRRELYCLLLALLLAPSPRCPPPLACALQAFSLGQREDSLEVSSFCSEALVTCAALTHPRVPPLQ
	Eukaryota	Opisthokonta	Metazoa	Chordata	Mammalia	Pongo abelii	A0A2J8SPN5	900	MELAVAVLRDLLRYAAQLPALFRDISMNHLPGLLTSLLGLRPECEQSALEGMKACMTYFPRACGSLKGKLASFFLSRVDALSPQLQQLACECYSRLPSLGAGFSQGLKHTESWEQELHSLLASLHTLLGALYEGAETAPVQNEGPGVEMLLSSEDGDAHVLLQLRQRFSGLARCLGLMLSSEFGAPVSVPVQEILDFICRTLSVSSKNISLHGDGPLRLLLLPSIHLEALDLLSALILACGSRLLRFGILISRLLPQVLNSWSIGRDSLSPGQERPYSTVRTKVYAILELWVQVCGASAGMLQGGASGEALLTHLLSDISPPADALKLRSPRGSPDGSLQTGKPSAPKKLKLDVGEAMAPPSHRKGDSNANSDVCAAALRGLSRTILMCGPLIKEETHR…	78	ELAVAVLRDLLRYAAQLPALFRDISMNHLPGLLTSLLGLRPECEQSALEGMKACMTYFPRACGSLKGKLASFFLSRVD	65	276-340	PYSTVRTKVYAILELWVQVCGASAGMLQGGASGEALLTHLLSDISPPADALKLRSPRGSPDGSLQ	71	422-492	PYTSSRCRRELYCLLLALLLAPSPRCPPPLACALQAFSLGQREDSLEVSSFCSEALVTCAALTHPRVPPLQ
	Eukaryota	Opisthokonta	Metazoa	Chordata	Mammalia	Nomascus leucogenys	A0A2I3HDJ9	1186	MLLFSLSPRVQPAFTQCAGPQPPPHAPSPVGGRRGVFASSRHAITGARGKMAAAVLSGPSAGSAAGVPGGTGGLSAVSSGPRLRLLLLESVSGLLQPRTGSAVAPVHPPNRSAPHLPGLMCLLRLHGSVGGAQNLSALGALVSLSNARLSSIKTRFEGLCLLSLLVGESPTELFQQHCVAWLRSIQQVLQTQDPPATMELAVAVLRDLLRYAAQLPALFRDISMNHLPGLLTSLLGLRPECEQSALEGMKACMTYFPRACGSLKVSIYALFSPPVFLSFLPQLACECYSRLPSLGAGFSQGLKHTESWEQELHSLLASLHTLLGALYEGAETAPVQNEGPGVQMLLSSEDGDAHVLLQLRQRFSGLARCLGLMLSSEFGAPVSVPVQEILDFICRTLSV…	156	PHLPGLMCLLRLHGSVGGAQNLSALGALVSLSNARLSSIKTRFEGLCLLSLLVGESPTELFQQHCVAWLRSIQQVLQTQDPPATMELAVAVLRDLLRYAAQLPALFRDISMNHLPGLLTSLLGLRPECEQSALEGMKACMTYFPRACGSLKVSIYA	65	471-535	PYSTVRTKVYAILELWVQVCGASAGMLQGGASGEALLTHLLSDISPPADALKLRSPRGSPDGSLQ	69	626-694	PYTSSRCRRELYCLLLALLLAPSPRCPPPLACALQAFSLGQREDSLEVSSFCSEALVTCAALTHPRVPA
	Eukaryota	Opisthokonta	Metazoa	Chordata	Mammalia	Nomascus leucogenys	G1S6D6	1159	MLLFSLSPRVQPAFTQCAGPQPPPHAPSPVGGRRGVFASSRHAITGARGKMAAAVLSGPSAGSAAGVPGGTGGLSAVSSGPRLRLLLLESVSGLLQPRTGSAVAPVHPPNRSAPHLPGLMCLLRLHGSVGGAQNLSALGALVSLSNARLSSIKTRFEGLCLLSLLVGESPTELFQQHCVAWLRSIQQVLQTQDPPATMELAVAVLRDLLRYAAQLPALFRDISMNHLPGLLTSLLGLRPECEQSALEGMKACMTYFPRACGSLKLACECYSRLPSLGAGFSQGLKHTESWEQELHSLLASLHTLLGALYEGAETAPVQNEGPGVQMLLSSEDGDAHVLLQLRQRFSGLARCLGLMLSSEFGAPVSVPVQEILDFICRTLSVSSKNISLHGDGPLRLLLL…	150	PHLPGLMCLLRLHGSVGGAQNLSALGALVSLSNARLSSIKTRFEGLCLLSLLVGESPTELFQQHCVAWLRSIQQVLQTQDPPATMELAVAVLRDLLRYAAQLPALFRDISMNHLPGLLTSLLGLRPECEQSALEGMKACMTYFPRACGSL	65	453-517	PYSTVRTKVYAILELWVQVCGASAGMLQGGASGEALLTHLLSDISPPADALKLRSPRGSPDGSLQ	69	599-667	PYTSSRCRRELYCLLLALLLAPSPRCPPPLACALQAFSLGQREDSLEVSSFCSEALVTCAALTHPRVPA
	Eukaryota	Opisthokonta	Metazoa	Chordata	Mammalia	Marmota monax	A0A5E4CZX9	1149	MAAAVLSGPSAGSPAGVPGGAGGLSAMNSGPRLRLLLLESVSGLLQPRTGSTVAPVHPPVCSVPHLPGLMCLLRLHGTVGGAQNLSALGALVSLSNARLGSIKTRFEGLCLLSLLVGESPTEMFQQHCVSWLRSIQQVLQSQDPPPTMELAVAVLRDLLRYAAQLPTLFRDISINHLPGLLTSLLGLRPECEQSALEGMKACMTYFPRACGSLKGKLASFFLSRVDALSPQLQQLACECYSRLPSLGAGFSQGLKHTESWEQELHSLLASLHSLLGALYEGAETAPVQNEGPGVETLLSPSEDGDAHVLLRLRQRFSGLARCLGLMLSSEFGAPVSVPVQEVLDLICRTLSVSGKNISLLGDGPLRLLLLPSIHLEALDLLSALILACGGRLLRFGALI…	162	HLPGLMCLLRLHGTVGGAQNLSALGALVSLSNARLGSIKTRFEGLCLLSLLVGESPTEMFQQHCVSWLRSIQQVLQSQDPPPTMELAVAVLRDLLRYAAQLPTLFRDISINHLPGLLTSLLGLRPECEQSALEGMKACMTYFPRACGSLKGKLASFFLSRVD	55	424-478	PYSTIRTKVYAILELWVQVCGASAGVLQGGASGEALLTHLLSDISPPSDALKLRS	72	570-641	PYTSSCCRRELYRLLLALLLAPSPRCPPPLACALQAFSLGQREDSLEVSSFCSEALVTCAALTHPRVPPLQA
	Eukaryota	Opisthokonta	Metazoa	Chordata	Mammalia	Loxodonta africana	G3UML0	1128	MAAAVLSGPSAGSAAAVPGGTGGLSAMSSGPRLRLLLLESVSGLLQPRTGSTVPSVHPPVRPGPHLPGLMCLLQLHGTVGGAQNLSALGALVGLSNARLGSIKTRFEGLCLLSLLVGESPTEMFQQHCVSWLRSIQQVLQSQDPAPTMELAVAILKDLLRYAAQLPTLFRDISMNHLPGLLTSLLGLRPECELSALEGMKACMIYFPRACGSLKGKLASFFLSRVEALSPHLQQLACECYSRLPSLGAGFSQGLKHTESWEQELHCLLASLHNLLGTLYEGAETAPVQYEGPGVDMLLSPSEDGDAHGLLRLRQRFSGLARCLGLMLSSEFGAPVSVPVQEVLDLICRTLSVSGKNISLLGDGPLRLLLLPSVHLEALDLLSALILACGSRLLRFGGLI…	161	HLPGLMCLLQLHGTVGGAQNLSALGALVGLSNARLGSIKTRFEGLCLLSLLVGESPTEMFQQHCVSWLRSIQQVLQSQDPAPTMELAVAILKDLLRYAAQLPTLFRDISMNHLPGLLTSLLGLRPECELSALEGMKACMIYFPRACGSLKGKLASFFLSRV	65	424-488	PYSTVRAKVYAVLELWVKVCGASAGVLQGGASAEALLTHLLSDISPPADGLKLRSPRGSPDGSLQ	69	570-638	PYTSSRCRRELYHLLLALLLAPSPRCPPPLSCALQAFSLGQREDSLEVSSFCSEALVTCAALTHPRVPP
	Eukaryota	Opisthokonta	Metazoa	Chordata	Mammalia	Pig USMARC	A0A4X1UV05	1125	MAAAVLSGPSAGSAAGVPGGTGGLSAVVSVPRLRLLLLDSVSGLLQPRAGSTVAPVHPPAPSAPHLPGLMCLLRLHGTVGGAPNLSAVGALVGLSNARLGSIKTRFEGLCLLSLLVGESPTEMFQQHCVSWLRSIQQVLQSQDPPPTMELAVAVLKDLLRYAAQLPTLFRDISMNHLPGLLTSLLGLRPECELSALEGMKACMTYFPRACGSLKGKLASFFLSRVDALSPQLQQLACECYSRLPSLGAGFSQGLKHTESWEQELHSLLASLHGLLGALYEGAETAPMQYEGPAVEALLSPSEDGDAHVLLRLRQRFSGLARCLGLLLSSEFGAPVSVPVQEVLDVICRTLSVSARNISLLGDGPLRLLLLPSLHLEALDLLSAILACGGRLLRFGALIS…	161	LPGLMCLLRLHGTVGGAPNLSAVGALVGLSNARLGSIKTRFEGLCLLSLLVGESPTEMFQQHCVSWLRSIQQVLQSQDPPPTMELAVAVLKDLLRYAAQLPTLFRDISMNHLPGLLTSLLGLRPECELSALEGMKACMTYFPRACGSLKGKLASFFLSRVD	55	423-477	PYSTMRTKVYAVLELWVQVCGASAGVLQGGASGEALLTHLLSDISPPADALKLRS	72	569-640	PYTSSRCRRELYRLLLALLLAPSPRCPPPLACALQAFSLGQREDSLEVSSFCSEALVTCAALTHPRVPTLQS
	Eukaryota	Opisthokonta	Metazoa	Chordata	Mammalia	Diceros bicornis minor	A0A7J7E832	1065	MAAAVLSGPSAGSAAGVAGGTGGLSAVGSGPRLRLLLLESVSGLLQPRPGSTVAPVHPQVRSAAHLPGLLCLLRLHGTVGGAQNLSAVGALVGLSNARLGSMKTRFEGLCLLSLLVGESPTELFQQHCVSWLRSIQQVLQSQDPPPTMELAVAVLRDLLRYAAQLPTLFRDISMNHLPGLLTSLLGLRPECELSALEGMKACMTYFPRACGSLKGKLASFFLSRVDALSPQLQQLACECYSRLPSLGAGFSQGLKHTESWEQELHSLLASLHSLLGALYEGAEAAPMQYEGPGVEVLLSPSEDGDAHALLRLRQRFSGLARCLGLMLSSEFGAPVSVPVQEILDVICRTLSISAKNISLLGDGPLRLLLLPSIHLEALDLLSALILACGGRLLRFGALI…	165	SAAHLPGLLCLLRLHGTVGGAQNLSAVGALVGLSNARLGSMKTRFEGLCLLSLLVGESPTELFQQHCVSWLRSIQQVLQSQDPPPTMELAVAVLRDLLRYAAQLPTLFRDISMNHLPGLLTSLLGLRPECELSALEGMKACMTYFPRACGSLKGKLASFFLSRVD	55	424-478	PYSTLRTKVYAVLELWVQVCGASAGMLQGGASGEALLTHLLSDISPPADALKLRS	69	570-638	PYTSSRCRHELYRLLLALLLAPSPRCPPPLACALQAFSLGQREDSLEVSSFCSEALVTCAALTHPRVPP
	Eukaryota	Opisthokonta	Metazoa	Chordata	Mammalia	Pig USMARC	A0A4X1UX07	1106	MAAAVLSGPSAGSAAGVPGGTGGLSAVVSVPRLRLLLLDSVSGLLQPRAGSTVAPVHPPAPSAPHLPGLMCLLRLHGTVGGAPNLSAVGALVGLSNARLGSIKTRFEGLCLLSLLVGESPTEMFQQHCVSWLRSIQQVLQSQDPPPTMELAVAVLKDLLRYAAQLPTLFRDISMNHLPGLLTSLLGLRPECELSALEGMKACMTYFPRACGSLKGKLASFFLSRVDALSPQLQQLACECYSRLPSLGAGFSQGLKHTESWEQELHSLLASLHGLLGALYEGAETAPMQYEGPAVEALLSPSEDGDAHVLLRLRQRFSGLARCLGLLLSSEFGAPVSVPVQEVLDVICRTLSVSARNISLLGDGPLRLLLLPSLHLEALDLLSALSSRCGGRLLRFGALI…	161	LPGLMCLLRLHGTVGGAPNLSAVGALVGLSNARLGSIKTRFEGLCLLSLLVGESPTEMFQQHCVSWLRSIQQVLQSQDPPPTMELAVAVLKDLLRYAAQLPTLFRDISMNHLPGLLTSLLGLRPECELSALEGMKACMTYFPRACGSLKGKLASFFLSRVD	55	424-478	PYSTMRTKVYAVLELWVQVCGASAGVLQGGASGEALLTHLLSDISPPADALKLRS	72	570-641	PYTSSRCRRELYRLLLALLLAPSPRCPPPLACALQAFSLGQREDSLEVSSFCSEALVTCAALTHPRVPTLQS
	Eukaryota	Opisthokonta	Metazoa	Chordata	Mammalia	Bos indicus x Bos taurus	A0A4W2DZX4	1217	MSGWKVSRSSVALKVSFWILAPLVLTTCSLSPTARPEPVLYPAHLPGLESWHFHAAHAHSQQARGVQCTGPGPPPHDPSPRGIRRGVFASSRHATTRAQLKMAAAVLSGPSAGSAAAVPGGPGGLSAVGSGPRLRLMLLESVSGLLQPRTGSAVAPVHPPARSAPHLPGLMCLLRLHGTVGGAQNLSAVGALVGLSNARLGSIKTRFEGLCLLSLLVGESPTEMFQQHCVSWLRSIQQILQSQDPPPTMELAVTVLKDLLRYAAQLPAVFRDISMNHLPGLLTSLLGLRPECELSALEGMKACMTHFPRACGSLKGKLASFFLSRVDALSPQLQQLACECYSRLPSLGAGFSQGLKHTDSWEQELRSLLASLHSLLGGLYEGAEAAPMQYESPGAETLL…	154	LRLHGTVGGAQNLSAVGALVGLSNARLGSIKTRFEGLCLLSLLVGESPTEMFQQHCVSWLRSIQQILQSQDPPPTMELAVTVLKDLLRYAAQLPAVFRDISMNHLPGLLTSLLGLRPECELSALEGMKACMTHFPRACGSLKGKLASFFLSRVD	55	525-579	PYSTVRTKVYAVLELWVQVCGASAGVLQGGASGEALLSHLLSDISPPADALRLRS	69	671-739	PYTSSHCRRELYHLLLALLLAPSPRCPPPLACALRAFSLGQREDSLEVSSFCSEALVTCAALTHPRVPP
	Eukaryota	Opisthokonta	Metazoa	Chordata	Mammalia	Muntiacus reevesi	A0A5N3X1R4	1115	MAAAVLSGPSAGSAAGVPGGTGGLSAVGSGPRLRLMLLESVSGLLQPRTGSAVAPVHPPARSAPHLPGLMCLLRLHGTVGGAQNLSAVGALVGLSNARLGSIKTRFEGLCLLSLLVGESPTEMFQQHCVSWLRSIQQILQSQDPPPTMELAVTVLKDLLRYAAQLPAVFRDISMNHLPGLLTSLLGLRPECELSALEGMKACMTHFPRACGSLKGKLASFFLSRVDALSPQLQQLACECYSRLPSLGAGFSQGLKHTDSWEQELRSLLASLHSLLGGLYEGAEAAPMQYESPGMETLLSPSEDADAHTLLRLRQRFSGLARCLGLMLSSEFGAPVTVPVQDILDLICRTLSVSAKNVSLLGDGPLRLLLLPSLHLEALDLLSALILACGARLLRFGALI…	154	LRLHGTVGGAQNLSAVGALVGLSNARLGSIKTRFEGLCLLSLLVGESPTEMFQQHCVSWLRSIQQILQSQDPPPTMELAVTVLKDLLRYAAQLPAVFRDISMNHLPGLLTSLLGLRPECELSALEGMKACMTHFPRACGSLKGKLASFFLSRVD	55	424-478	PYSTVRTKVYAVLELWVQVCGASAGVLQGGASGEALLSHLLSDISPPADTLRLRS	69	570-638	PYTSSHCRRELYRLLLALLLAPSPRCPPPLACALRAFSLGQREDSLEVSSFCSEALVTCAALTHPRVPP
	Eukaryota	Opisthokonta	Metazoa	Chordata	Mammalia	Sousa chinensis	A0A484GWL5	1129	MAAAVLSGPSAGSAAGVPGGTGGLSAVNSGPRLRLLLLESVSGLLQPRAGSTVSPVHPPTRSVPHLPGLMCLLRLHGTVGGAQNLSAVGALVGLSNARLGSIKTRFEGLCLLSLLVGESPTEMFQQHCVSWLRSIQQVLQSQDPPPTMELAVAVLGDLLRYAAQLPTLFRDISMNHLPGLLTSLLGLRPESELSALEGMKACMTYFPRACGSLKGKLASFFLSRVDALSPQLQQLACECYSRLPSLGAGFSQGLKHTDSWEQELHSLLTSLHSLLGALYAGADTAPMQYEGPGVETLLSPSEDGDAHVLLRLWQRFSGLARCLGLMLSSEFGAPVSVPVQEILDLICRTLSVSAKNISLLGDGPLRLLLLPSLHLEALDLLSALILACRGRLLRFGALI…	160	PGLMCLLRLHGTVGGAQNLSAVGALVGLSNARLGSIKTRFEGLCLLSLLVGESPTEMFQQHCVSWLRSIQQVLQSQDPPPTMELAVAVLGDLLRYAAQLPTLFRDISMNHLPGLLTSLLGLRPESELSALEGMKACMTYFPRACGSLKGKLASFFLSRVD	55	424-478	PYSTMRTKVYTVLELWVQVCGASAGVLQGGASGEALLTHLLSDISPPADALKLRS	69	570-638	PYTSSRCRRELYRLLLALLLAPSPRCPPPLACALQAFSLGQREDSLEVSAFCSEALVTCAALTHPRVPP
	Eukaryota	Opisthokonta	Metazoa	Chordata	Mammalia	Muntiacus muntjak	A0A5N3WRN7	1115	MAAAVLSGPSAGSAAGVPGGTGGLSAVGSGPRLRLMLLESVSGLLQPRTGSAVAPVHPPARSAPHLPGLMCLLRLHGTVGGAQNLSAVGALVGLSNARLGSIKTRFEGLCLLSLLVGESPTEMFQQHCVSWLRSIQQILQSQDPPPTMELAVTVLKDLLRYAAQLPAVFRDISMNHLPGLLTSLLGLRPECELSALEGMKACMTHFPRACGSLKGKLASFFLSRVDALSPQLQQLACECYSRLPSLGAGFSQGLKHTDSWEQELRSLLASLHSLLGGLYEGAEAAPMQYESPGMETLLSPSEDADAHTLLRLRQRFSGLARCLGLMLSSEFGAPVTVPVQDILDLICRTLSVSAKNVSLLGDGPLRLLLLPSLHLEALDLLSALILACGARLLRFGALI…	154	LRLHGTVGGAQNLSAVGALVGLSNARLGSIKTRFEGLCLLSLLVGESPTEMFQQHCVSWLRSIQQILQSQDPPPTMELAVTVLKDLLRYAAQLPAVFRDISMNHLPGLLTSLLGLRPECELSALEGMKACMTHFPRACGSLKGKLASFFLSRVD	55	424-478	PYSTVRTKVYAVLELWVQVCGASAGVLQGGASGEALLSHLLSDISPPADALRLRS	69	570-638	PYTSSHCRRELYRLLLALLLAPSPRCPPPLACALRAFSLGQREDSLEVSSFCSEALVTCAALTHPRVPP
	Eukaryota	Opisthokonta	Metazoa	Chordata	Mammalia	Camelus dromedarius	A0A5N4D5G4	1114	MAAAVLSGPSAGSAAGVPGGTGGLSAVASGPRLRLLLLESVSGLLQPRAGSTVAPVHPPVRSAPHLPGLMCLLRLHGTVGGAQNLSAVGALVGLSNARLGSIKTRFEGLCLLSLLVGESPTEMFQQHCVSWLRSVQQVLQSQDPPPTMELAVAILRDLLRYAAQLPTLFRDISMNHLPGLLTSLLGLRPEGKLASFFLSRVDALSPQLQQLACECYSRLPSLGAGFSQGLKHTESWEQELHSLLASLHSLLGALYEGAETAPMQYEGPGVETLLSPSEDGDAHVLLQLRQRFSGLARCLGLMLSSEFGAPVSVPVQEVLDVICRTLSISAKNISLLGDGPLRLLLLPSLHLEALDLLSALILACGGRLLRFGALISRLLPQVLNAWSIGRDALSPGQER…	134	LRLHGTVGGAQNLSAVGALVGLSNARLGSIKTRFEGLCLLSLLVGESPTEMFQQHCVSWLRSVQQVLQSQDPPPTMELAVAILRDLLRYAAQLPTLFRDISMNHLPGLLTSLLGLRPEGKLASFFLSRVDALSP	55	400-454	PYSTVRTKVYAVLELWVQVCGASAGVLQGGASGEALLTHLLSDIAPAADALKLRS	69	546-614	PYTSARCRLELYRLLLALLLAPSPRCPPPLACALQAFSLGQREDSLEVSSFCSEALVTCAALTHPRVPP
	Eukaryota	Opisthokonta	Metazoa	Chordata	Mammalia	Loxodonta africana	G3TBU8	1062	MAAAVLSGPSAGSAAAVPGGTGGLSAMSSGPRLRLLLLESVSGLLQPRTGSTVPSVHPPVRPGPHLPGLMCLLQLHGTVGGAQNLSALGALVGLSNARLGSIKTRFEGLCLLSLLVGESPTEMFQQHCVSWLRSIQQVLQSQDPAPTMELAVAILKDLLRYAAQLPTLFRDISMNHLPGLLTSLLGLRPECELSALEGMKACMIYFPRACGSLKGKLASFFLSRVEALSPHLQQLACECYSRLPSLGAGFSQGLKHTESWEQELHCLLASLHNLLGTLYEGAETAPVQYEGPGVDMLLSPSEDGDAHGLLRLRQRFSGLARCLGLMLSSEFGAPVSVPVQEVLDLICRTLSVSGKNISLLGDGPLRLLLLPSVHLEALDLLSALILACGSRLLRFGGLI…	161	HLPGLMCLLQLHGTVGGAQNLSALGALVGLSNARLGSIKTRFEGLCLLSLLVGESPTEMFQQHCVSWLRSIQQVLQSQDPAPTMELAVAILKDLLRYAAQLPTLFRDISMNHLPGLLTSLLGLRPECELSALEGMKACMIYFPRACGSLKGKLASFFLSRV	65	424-488	PYSTVRAKVYAVLELWVKVCGASAGVLQGGASAEALLTHLLSDISPPADGLKLRSPRGSPDGSLQ	69	570-638	PYTSSRCRRELYHLLLALLLAPSPRCPPPLSCALQAFSLGQREDSLEVSSFCSEALVTCAALTHPRVPP
	Eukaryota	Opisthokonta	Metazoa	Chordata	Mammalia	Bos indicus x Bos taurus	A0A4W2EHP8	1160	MSGWKVSRSSVALKVSFWILAPLVLTTCSLSPTARPEPVLYPAHLPGLESWHFHAAHAHSQQARGVQCTGPGPPPHDPSPRGIRRGVFASSRHATTRAQLKMAAAVLSGPSAGSAAAVPGGPGGLSAVGSGPRLRLMLLESVSGLLQPRTGSAVAPVHPPARSAPHLPGLMCLLRLHGTVGGAQSQDPPPTMELAVTVLKDLLRYAAQLPAVFRDISMNHLPGLLTSLLGLRPECELSALEGMKACMTHFPRACGSLKGKLASFFLSRVDALSPQLQQLACECYSRLPSLGAGFSQGLKHTDSWEQELRSLLASLHSLLGGLYEGAEAAPMQYESPGAETLLSSSEDADAHTLLRLRQRFSGLARCLGLMLSSEFGAPVSVPVQDILDLICRTLSVSAK…	87	QSQDPPPTMELAVTVLKDLLRYAAQLPAVFRDISMNHLPGLLTSLLGLRPECELSALEGMKACMTHFPRACGSLKGKLASFFLSRVD	55	468-522	PYSTVRTKVYAVLELWVQVCGASAGVLQGGASGEALLSHLLSDISPPADALRLRS	69	614-682	PYTSSHCRRELYHLLLALLLAPSPRCPPPLACALRAFSLGQREDSLEVSSFCSEALVTCAALTHPRVPP
	Eukaryota	Opisthokonta	Metazoa	Chordata	Mammalia	Bos indicus x Bos taurus	A0A4W2CB01	1143	MLSVAFPFSFHLVNYNSQGLLRMLAARPHRVTTCGKTEYRKFPQSKAIQTCPPSLHCCGLFNFFYKNFLSVCGVLGDDGRTSGVLQTGQPWTLCLPIPLRHLSEPGENDLNLSAVGALVGLSNARLGSIKTRFEGLCLLSLLVGESPTEMFQQHCVSWLRSIQQILQSQDPPPTMELAVTVLKDLLRYAAQLPAVFRDISMNHLPGLLTSLLGLRPECELSALEGMKACMTHFPRACGSLKGKLASFFLSRVDALSPQLQQLACECYSRLPSLGAGFSQGLKHTDSWEQELRSLLASLHSLLGGLYEGAEAAPMQYESPGAETLLSSSEDADAHTLLRLRQRFSGLARCLGLMLSSEFGAPVSVPVQDILDLICRTLSVSAKNVSLLGDGPLRLLLLPS…	140	AVGALVGLSNARLGSIKTRFEGLCLLSLLVGESPTEMFQQHCVSWLRSIQQILQSQDPPPTMELAVTVLKDLLRYAAQLPAVFRDISMNHLPGLLTSLLGLRPECELSALEGMKACMTHFPRACGSLKGKLASFFLSRVD	55	451-505	PYSTVRTKVYAVLELWVQVCGASAGVLQGGASGEALLSHLLSDISPPADALRLRS	69	597-665	PYTSSHCRRELYHLLLALLLAPSPRCPPPLACALRAFSLGQREDSLEVSSFCSEALVTCAALTHPRVPP
	Eukaryota	Opisthokonta	Metazoa	Chordata	Mammalia	Ovis aries	A0A836CZI1	1080	MSRGLVGEENGRGSSVSVKLPWEVPLVGTEKKGVVLGVRDGEEESGCDENLSAVGALVGLSNARLGSIKTRFEGLCLLSLLVGESPTEMFQQHCVSWLRSIQQILQSQDPPPTMELAVTVLKDLLRYAAQLPAVFRDISMNHLPGLLTSLLGLRPECELSALEGMKACMTHFPRACGSLKGKLASFFLSRVDALSPQLQQLACECYSRLPSLGAGFSQGLKHTDSWEQELRSLLASLHSLLGGLYEGAEAAPMQYESPGAETLLSPSEDVDAHTLLRLQQRFSGLARCLGLMLSSEFGAPVSVPVQDILDLICRTLSVSAKNVSLLGDGPLRLLLLPSLHLEALDLLSALILACGARLLRFGALISRLLPQVLSAWSIGRENLGPGQERPYSTVRTKVY…	140	AVGALVGLSNARLGSIKTRFEGLCLLSLLVGESPTEMFQQHCVSWLRSIQQILQSQDPPPTMELAVTVLKDLLRYAAQLPAVFRDISMNHLPGLLTSLLGLRPECELSALEGMKACMTHFPRACGSLKGKLASFFLSRVD	55	390-444	PYSTVRTKVYAVLELWVQVCGASAGVLQGGASGEALLSHLLSDISPPADALRLRS	69	536-604	PYTSSHCRRELYRLLLALLLAPSPRCPPPLACALRAFSMGQQEDSLEVSSFCSEALVTCAALTHPRVPP
	Eukaryota	Opisthokonta	Metazoa	Chordata	Mammalia	Nomascus leucogenys	A0A2I3HFV0	885	MELAVAVLRDLLRYAAQLPALFRDISMNHLPGLLTSLLGLRPECEQSALEGMKACMTYFPRACGSLKLACECYSRLPSLGAGFSQGLKHTESWEQELHSLLASLHTLLGALYEGAETAPVQNEGPGVQMLLSSEDGDAHVLLQLRQRFSGLARCLGLMLSSEFGAPVSVPVQEILDFICRTLSVSSKNISLHGDGPLRLLLLPSIHLEALDLLSALILACGSRLLRFGILISRLLPQVLNSWSIGRDSLSPGQERPYSTVRTKVYAILELWVQVCGASAGMLQGGASGEALLTHLLSDISPPADALKLRSPRGSPDGSLQTGKPSAPKKLKLDVGEAMAPPSHRKGDSNANSDVCAAALRGLSRTILMCGPLIKEETHRRLHDLVLPLVMGVQQGEVLG…	65	ELAVAVLRDLLRYAAQLPALFRDISMNHLPGLLTSLLGLRPECEQSALEGMKACMTYFPRACGSL	65	256-320	PYSTVRTKVYAILELWVQVCGASAGMLQGGASGEALLTHLLSDISPPADALKLRSPRGSPDGSLQ	69	402-470	PYTSSRCRRELYCLLLALLLAPSPRCPPPLACALQAFSLGQREDSLEVSSFCSEALVTCAALTHPRVPA
	Eukaryota	Opisthokonta	Metazoa	Chordata	Mammalia	Rhinopithecus bieti	A0A2K6MR96	892	MELAVAVLRDLLRYAAQLPALFRDISMNHLPGLLTSLLGLRPECEQSALEGMKACMTYFPRACGSLKGKLASFFLSRVDALSPQLQQLACECYSRLPSLGAGFSQGLKHTESWEQELHSLLASLHTLLGALYEGAETAPVQNEGPGVEMLLSSEDGDAHVLLRLRQRFSGLARCLGLMLSSEFGAPVSVPVQEILDFICRTLSVSSKNISLHGDGPLRLLLLPSIHLEALDLLSALILACGSRLLRFGILISRLLPQVLNSWSIGRDSLSPGQERPYSTVRTKVYALLELWVQVCGASAGVLQGGASGEALLTHLLSDISPPADALKLRSPRGSPDGSLQTGKPSAPKKLKLDVGEAMAPPSHRKGDSNANSDVCAAALRGLSRTILMCGPLIKEETHR…	78	ELAVAVLRDLLRYAAQLPALFRDISMNHLPGLLTSLLGLRPECEQSALEGMKACMTYFPRACGSLKGKLASFFLSRVD	65	276-340	PYSTVRTKVYALLELWVQVCGASAGVLQGGASGEALLTHLLSDISPPADALKLRSPRGSPDGSLQ	71	422-492	PYTSSRCRRELYCLLLALLLAPSPRCPPPLACALQAFSLGQREDSLEVSSFCSEALVTCAALTHPRVPPLQ
	Eukaryota	Opisthokonta	Metazoa	Chordata	Mammalia	Bos mutus	A0A6B0SA35	883	MAAAVLSGPSAGSAAAVPGGPGSLSAVGSGPRLRLMLLESVSGLLQPRTGSAVAPVHPPARSAPHLPGLMCLLRLHGTVGGAQNLSAVGALVGLSNARLGSIKTRFEGLCLLSLLVGESPTEMFQQHCVSWLRSIQQILQSQDPPPTMELAVTVLKDLLRYAAQLPAVFRDISMNHLPGLLTSLLGLRPECELSALEGMKACMTHFPRACGSLKGKLASFFLSRVDALSPQLQQLACECYSRLPSLGAGFSQGLKHTDSWEQELRSLLASLHSLLGGLYEGAEAAPMQYESPGAETLLSSSEDADAHTLLRLRQRFSGLARCLGLMLSSEFGAPVSVPVQDILDLICRTLSVSAKNVSLLGDGPLRLLLLPSLHLEALDLLSALILACGARLLRFGALI…	154	LRLHGTVGGAQNLSAVGALVGLSNARLGSIKTRFEGLCLLSLLVGESPTEMFQQHCVSWLRSIQQILQSQDPPPTMELAVTVLKDLLRYAAQLPAVFRDISMNHLPGLLTSLLGLRPECELSALEGMKACMTHFPRACGSLKGKLASFFLSRVD	55	424-478	PYSTVRTKVYAVLELWVQVCGASAGVLQGGASGEALLSHLLSDISPPADALRLRS	58	570-627	PYTSSHCRRELYHLLLALLLAPSPRCPPPLACALRAFSLGQREDSLEVSSFCSEALVT
	Eukaryota	Opisthokonta	Metazoa	Chordata	Mammalia	Monodelphis domestica	F6U4E3	1079	MAAAVLSGSPAGSGAGGPGGAGGLPAAGPGSRLRMLLLESVSGLLQPRTGSATPPSPPTAPLVPGLVRLLRLHGTMGGAQNLSAVGALVGLSNARLGSIKTRFEGLCLLSLLVAESPTEMFQQHSVSWLRSIQHVLQSQDPAPTMELAVAILRDLLRYSAQLPELSRDISTNHLPGLLTSLLGLKPECELSALEGMKACMTYFPRACGSLRGKLASFFLSRVEALSPQLQQLACECYARLPALGAGFSQGLKHTESWEQELHCLLASLHGLLGALYEGAETAPIQYEGPGVELLLPPPADNDVHGLLQLRQRFSGLARCLGLMLSSEFGAPVSVPVQDILDIICRTLSVSGKNISWLGDGPLRLLLLPSIHLEALDLLSALILSCGSRLVRFGGLICRL…	153	LRLHGTMGGAQNLSAVGALVGLSNARLGSIKTRFEGLCLLSLLVAESPTEMFQQHSVSWLRSIQHVLQSQDPAPTMELAVAILRDLLRYSAQLPELSRDISTNHLPGLLTSLLGLKPECELSALEGMKACMTYFPRACGSLRGKLASFFLSRV	55	421-475	PYSAVRAKVYSVLELWVQTCGAGAGVLQGGAQSEALLTHLLSDIFPPADALKLRG	69	567-635	PYTSARCRRELYRLLLALLLAPAPQCPPPLTCALQAFSLGQREENLEVSSFCSEALVTCAALAHPRVPP
	Eukaryota	Opisthokonta	Metazoa	Chordata	Mammalia	Monodelphis domestica	A0A5F8GYZ3	1076	MPRAPHLPYLLLLHSRSVLTSPQCAAAKSAGEDGGSRAEREPRRFWGWGSGRGRRSPGRRSWVASPHAAFGERIWVIAASDWVCHASLAPHRPAGAGARASAEAARDDGRGPEPLSCGSTGGSQQCPTWFHQDSSQDPAPTMELAVAILRDLLRYSAQLPELSRDISTNHLPGLLTSLLGLKPECELSALEGMKACMTYFPRACGSLRGKLASFFLSRVEALSPQLQQLACECYARLPALGAGFSQGLKHTESWEQELHCLLASLHGLLGALYEGAETAPIQYEGPGVELLLPPPADNDVHGLLQLRQRFSGLARCLGLMLSSEFGAPVSVPVQDILDIICRTLSVSGKNISWLGDGPLRLLLLPSIHLEALDLLSALILSCGSRLVRFGGLICRLLPQ…	85	SQDPAPTMELAVAILRDLLRYSAQLPELSRDISTNHLPGLLTSLLGLKPECELSALEGMKACMTYFPRACGSLRGKLASFFLSRV	55	418-472	PYSAVRAKVYSVLELWVQTCGAGAGVLQGGAQSEALLTHLLSDIFPPADALKLRG	69	564-632	PYTSARCRRELYRLLLALLLAPAPQCPPPLTCALQAFSLGQREENLEVSSFCSEALVTCAALAHPRVPP
	Eukaryota	Opisthokonta	Metazoa	Chordata	Mammalia	Theropithecus gelada	A0A8D2FMT2	1106	MLLPSLSPRVQPAFIQCAGPQPPPHAHSPVGGRRGVFASSRHATTGARGKMAAAVLSGPSAGSAAGVPGGTGGLSAVNSGPRLRLLLLESVSGLLQPRTGSAVAPVHPPNRSAPHLPGLMCLLRLHGSVGGAQNLSALGALVSLSNARLSSIKTRFEGLCLLSLLVGESPTELFQQHCVSWLRSIQQVLQGKLASFFLSRVDALSPQLQQLACECYSRLPSLGAGFSQGLKHTESWEQELHSLLASLHTLLGALYEGAETAPVQNEGPGVEMLLSSEDGDAHVLLRLRQRFSGLARCLGLMLSSEFGAPVSVPVQEILDFICRTLSVSSKNISLHGDGPLRLLLLPSIHLEALDLLSALILACGSRLLRFGILISRLLPQVLNSWSIGRDSLSPGQERP…	109	PHLPGLMCLLRLHGSVGGAQNLSALGALVSLSNARLSSIKTRFEGLCLLSLLVGESPTELFQQHCVSWLRSIQQVLQGKLASFFLSRVDALSPQLQQLACECYSRLPSL	65	399-463	PYSTVRTKVYAVLELWVQVCGASAGMLQGGASGEALLTHLLSDISPPADALKLRSPRGSPDGSLQ	71	545-615	PYTSSRCRRELYCLLLALLLAPSPRCPPPLACALQAFSLGQREDSLEVSSFCSEALVTCAALTHPRVPPLQ
	Eukaryota	Opisthokonta	Metazoa	Chordata	Mammalia	Theropithecus gelada	A0A8D2FP48	906	MELAVAVLRDLLRYAAQLPALFRDISMNHLPGLLTSLLGLRPECEQSALEGMKACMTYFPRACGSLKGKLASFFLSRVDALSPQLQQLACECYSRLPSLGAGFSQGLKHTESWEQELHSLLASLHTLLGALYEGAETAPVQNEGPGVEMLLSSEDGDAHVLLRLRQRFSGLARCLGLMLSSEFGAPVSVPVQEILDFICRTLSVSSKNISLHGDGPLRLLLLPSIHLEALDLLSALILACGSRLLRFGILISRLLPQVLNSWSIGRDSLSPGQERPYSTVRTKVYAVLELWVQVCGASAGMLQGGASGEALLTHLLSDISPPADALKLRSPRGSPDGSLQTGKPSAPKKLKLDVGEAMAPPSHRKGDSNANSDVCAAALKGLSRTILMCGPLIKEETHR…	78	ELAVAVLRDLLRYAAQLPALFRDISMNHLPGLLTSLLGLRPECEQSALEGMKACMTYFPRACGSLKGKLASFFLSRVD	65	276-340	PYSTVRTKVYAVLELWVQVCGASAGMLQGGASGEALLTHLLSDISPPADALKLRSPRGSPDGSLQ	71	422-492	PYTSSRCRRELYCLLLALLLAPSPRCPPPLACALQAFSLGQREDSLEVSSFCSEALVTCAALTHPRVPPLQ
	Eukaryota	Opisthokonta	Metazoa	Chordata	Mammalia	Canis lupus familiaris	A0A8I3P2E1	1138	MAAAVLSGPSAGSAAGVPGGAGGLSAVGSGPRLRLLLLESVSGLLQPRAGSAVAPVHPPVRSAPHLPGLMCLLRLHGTVGGAQNLSAVGALVGLSNARLGSIKTRFEGLCLLSLLVGESPTEMFQQHCVSWLRSIQQVLQSQDPPPTMELAVAVLRDLLRYAAQLPTLFRDISMNHLPGLLTSLLGLRPECELSALEGMKACMTYFPRACGSLKGKLASFFLSRVDALSPQLQQLACECYSRLPSLGAGFSQGLKHTESWEQELHSLLASLHSLLGALYEGAETAPVQYEGPGVEVLLTPSEDGDTHVLLRLRQRFSGLARCLGLMLSSEFGAPVSVPVQEILDVICRTLSISAKNISLLGDGPLRLLLLPSIHLDALDLLSALILACRSRLLRFGALI…	152	LHGTVGGAQNLSAVGALVGLSNARLGSIKTRFEGLCLLSLLVGESPTEMFQQHCVSWLRSIQQVLQSQDPPPTMELAVAVLRDLLRYAAQLPTLFRDISMNHLPGLLTSLLGLRPECELSALEGMKACMTYFPRACGSLKGKLASFFLSRVD	55	424-478	PYSTVRTKVYAVLELWVQVCGASAGMLQGGSSGEALLSHLLSDISPPADTLKLRS	70	570-639	PYTSSRCRQELYRLLLALLLAPSPRCPPPLACALQAFSLGQREDSLEVSSFCSEALVTCAALTHPRVPSL
	Eukaryota	Opisthokonta	Metazoa	Chordata	Mammalia	Sus scrofa	A0A8W4F864	982	MCLLRLHGTVGGAPNLSAVGALVGLSNARLGSIKTRFEGLCLLSLLVGESPTEMFQQHCVSWLRSIQQVLQSQDPPPTMELAVAVLKDLLRYAAQLPTLFRDISMNHLPGLLTSLLGLRPECELSALEGMKACMTYFPRACGSLKGKLASFFLSRVDALSPQLQQLACECYSRLPSLGAGFSQGLKHTESWEQELHSLLASLHGLLGALYEGAETAPMQYEGPAVEALLSPSEDGDAHVLLRLRQRFSGLARCLGLLLSSEFGAPVSVPVQEVLDVICRTLSVSARNISLLGDGPLRLLLLPSLHLEALDLLSALILACGGRLLRFGALISRLLPQVLSAWSIGRDTLSPGQERPYSTMRTKVYAVLELWVQVCGASAGVLQGGASGEALLTHLLSDIS…	136	LVGLSNARLGSIKTRFEGLCLLSLLVGESPTEMFQQHCVSWLRSIQQVLQSQDPPPTMELAVAVLKDLLRYAAQLPTLFRDISMNHLPGLLTSLLGLRPECELSALEGMKACMTYFPRACGSLKGKLASFFLSRVD	55	355-409	PYSTMRTKVYAVLELWVQVCGASAGVLQGGASGEALLTHLLSDISPPADALKLRS	72	501-572	PYTSSRCRRELYRLLLALLLAPSPRCPPPLACALQAFSLGQREDSLEVSSFCSEALVTCAALTHPRVPTLQS
	Eukaryota	Opisthokonta	Metazoa	Chordata	Mammalia	Camelus bactrianus	A0A9W3EL22	995	MELAVAILRDLLRYAAQLPTLFRDISMNHLPGLLTSLLGLRPECELSALEGMKACMTYFPRACGSLKGKLASFFLSRVDALSPQLQQLACECYSRLPSLGAGFSQGLKHTESWEQELHSLLASLHSLLGALYEGAETAPMQYEGPGVETLLSPSEDGDAHVLLQLRQRFSGLARCLGLMLSSEFGAPVSVPVQEVLDVICRTLSISAKNIFSPQSLLGDGPLRLLLLPSLHLEALDLLSALILACGGRLLRFGALISRLLPQVLNAWSIGRDALSPGQERPYSTVRTKVYAVLELWVQVCGASAGVLQGGASGEALLTHLLSDIAPAADALKLRSPRGSPDGGLQTGKPSAPKKLKLDVGEAMAPPSHRKGDSNANSDVCAAALRGLSRTVLMCGPLIK…	78	ELAVAILRDLLRYAAQLPTLFRDISMNHLPGLLTSLLGLRPECELSALEGMKACMTYFPRACGSLKGKLASFFLSRVD	55	281-335	PYSTVRTKVYAVLELWVQVCGASAGVLQGGASGEALLTHLLSDIAPAADALKLRS	69	427-495	PYTSARCRLELYRLLLALLLAPSPRCPPPLACALQAFSLGQREDSLEVSSFCSEALVTCAALTHPRVPP
	Eukaryota	Opisthokonta	Metazoa	Chordata	Mammalia	Sciurus carolinensis	A0AA41T5K0	1153	MAAAVLSGPSAGSPAGAPGGTGGLSAMSSGPRLRLLLLESVSGLLQPRTGSTVAPVHPPVRSVPHLPGLMCLLRLHGTVGGAQNLSALGALVSLSNARLGSIKTRFEGLCLLSLLVGESPTEMFQQHCVSWLRSIQQVLQSQDPPPTMELAVAVLRDLLRYAAQLPTLFRDISINHLPGLLTSLLGLRPECEQSALEGMKACMTYFPRACGSLKGKLASFFLSRVDALSPQLQQLACECYSRLPSLGAGFSQGLKHTESWEQELHSLLASLHSLLGALYEGAETAPVQNEGPGVETLLSHSEDGDAHVLLRLRQRFSGLARCLGLMLSSEFGAPVSVPVQEVLDLICRTLSVSGKNISLLGDGPLRLLLLPSIHLEALDLLSALILACGGRLLRFGALV…	168	HLPGLMCLLRLHGTVGGAQNLSALGALVSLSNARLGSIKTRFEGLCLLSLLVGESPTEMFQQHCVSWLRSIQQVLQSQDPPPTMELAVAVLRDLLRYAAQLPTLFRDISINHLPGLLTSLLGLRPECEQSALEGMKACMTYFPRACGSLKGKLASFFLSRVD	55	424-478	PYSTIRTKVYAVLELWVQVCGASAGMLQGGASGEALLTHLLSDISPPADALKLRS	72	570-641	PYTSSCCRRELYRLLLALLLAPSPRCPPPLACALQAFSLGQREDSLEVSSFCSEALVTCAALTHPRVPPLQA
	Eukaryota	Opisthokonta	Metazoa	Chordata	Mammalia	Ovis ammon polii	A0AAD4Y3Q2	1114	MAAAVLSGPSAGSAAAVPGGAGGLSAVGSGPRLRLMLLESVSGLLQPRTGSAVAPVHPPARSAPHLPGLMCLLRLHGTVGGAQNLSAVGALVGLSNARLGSIKTRFEGLCLLSLLVGESPTEMFQQHCVSWLRSIQQILQSQDPPPTMELAVTVLKDLLRYAAQLPAVFRDISMNHLPGLLTSLLGLRPECELSALEGMKACMTHFPRACGSLKGKLASFFLSRVDALSPQLQQLACECYSRLPSLGAGFSQGLKHTDSWEQELRSLLASLHSLLGGLYEGAEAAPMQYESPGAETLLSPSEDVDAHTLLRLRQRFSGLARCLGLMLSSEFGAPVSVPVQDILDLICRTLSVSAKNVSLLGDGPLRLLLLPSLHLEALDLLSALILACGARLLRFGALI…	154	LRLHGTVGGAQNLSAVGALVGLSNARLGSIKTRFEGLCLLSLLVGESPTEMFQQHCVSWLRSIQQILQSQDPPPTMELAVTVLKDLLRYAAQLPAVFRDISMNHLPGLLTSLLGLRPECELSALEGMKACMTHFPRACGSLKGKLASFFLSRVD	55	424-478	PYSTVRTKVYAVLELWVQVCGASAGVLQGGASGEALLSHLLSDISPPADALRLRS	69	570..638	PYTSSHCRRELYRLLLALLLAPSPRCPPPLACALRAFSMGQQEDSLEVSSFCSEALVTCAALTHPRVPP
	Eukaryota	Opisthokonta	Metazoa	Chordata	Mammalia	Bos mutus grunniens	A0A8B9YZ70	1109	MAAAVLSGPSAGSAAAVPGGPGSLSAVGSGPRLRLMLLESVSGLLQPRTGSAVAPVHPPARSAPHLPGLMCLLRLHGTVGGAQVIRSHSGHRLSCVVTQLCLTRFEGLCLLSLLVGESPTEMFQQHCVSWLRSIQQILQSQDPPPTMELAVTVLKDLLRYAAQLPAVFRDISMNHLPGLLTSLLGLRPECELSALEGMKACMTHFPRACGSLKGKLASFFLSRVDALSPQLQQLACECYSRLPSLGAGFSQGLKHTDSWEQELRSLLASLHSLLGGLYEGAEAAPMQYESPGAETLLSSSEDADAHTLLRLRQRFSGLARCLGLMLSSEFGAPVSVPVQDILDLICRTLSVSAKNVSLLGDGPLRLLLLPSLHLEALDLLSALILACGARLLRFGALIS…	123	TRFEGLCLLSLLVGESPTEMFQQHCVSWLRSIQQILQSQDPPPTMELAVTVLKDLLRYAAQLPAVFRDISMNHLPGLLTSLLGLRPECELSALEGMKACMTHFPRACGSLKGKLASFFLSRVD	55	423-477	PYSTVRTKVYAVLELWVQVCGASAGVLQGGASGEALLTHLLSDISPPADALKLRS	73	564-632	PYTSSRCRCELYRLLLALLLSPSPHCPPPLACALQAFSLGQREDSLEVSSFCSEALVTCAALTHPRVPPLQSM
	Eukaryota	Opisthokonta	Metazoa	Chordata	Mammalia	Catagonus wagneri	A0A8C3VJ53	1157	MLPGSPSAVQPPFTQCARPQPPPHAPSPRGVRRGVFASSRHATSGARVKMAAAVLSGPSAGSAAGVPGGTGGLSAVGSGPRLRLLLLESVSGLLQPRAGSTVAPVHPPARSAPHLPGLMCLLRLHGTVGGAQNLSAVGALIGLSNTRLGSIKTRFEGLCLLSLLVGESPTEMFQQHCVSWLRSIQQVLQSQDPPPTMELAVAVLKDLLRYAAQLPTLFRDISMNHLPGLLTSLLGLRPECELSALEGMKACMTYFPRACGSLKGKLASFFLSRVDALSPQLQQLACECYSRLPSLGAGFSQGLKHTESWEQELHSLLASLHGLLGALYEGAETAPVQYEGPGVEALLSPSEDGDAHVLLRLRQRFSGLARCLGLLLSSEFGAPVSVPVQEVLDVICRTL…	156	CLLRLHGTVGGAQNLSAVGALIGLSNTRLGSIKTRFEGLCLLSLLVGESPTEMFQQHCVSWLRSIQQVLQSQDPPPTMELAVAVLKDLLRYAAQLPTLFRDISMNHLPGLLTSLLGLRPECELSALEGMKACMTYFPRACGSLKGKLASFFLSRVD	55	473-527	PYSTVRTKVYAVLELWVQVCGASAGVLQGGASGEALLTHLLSDISPPADALKLRS	73	619-691	PYTSSRCRCELYRLLLALLLSPSPHCPPPLACALQAFSLGQREDSLEVSSFCSEALVTCAALTHPRVPPLQSM
	Eukaryota	Opisthokonta	Metazoa	Chordata	Mammalia	Moschus moschiferus	A0A8C6DF71	1115	MAAAVLSGPSAGSAAAVPGGTGGLSAVGSGPRLRLMLLESVSGLLQPRTGSAVAPVHPPARSAPHLPGLMCLLRLHGTVGGAQNLSAVGALVGLSNARLGSIKTRFEGLCLLSLLVGESPTEMFQQHCVSWLRSIQQILQSQDPPPTMELAVTVLKDLLRYAAQLPAVFRDISMNHLPGLLTSLLGLRPECELSALEGMKACMTHFPRACGSLKGKLASFFLSRVDALSPQLQQLACECYSRLPSLGAGFSQGLKHTDSWEQELRSLLASLHSLLGGLYEGAEAVPMQYESPGAETLLSPSEDADAHTLLRLRQRFSGLARCLGLMLSSEFGAPVSVPVQDILDLVCRTLSVSAKNVSLLGDGPLRLLLLPSLHLEALDLLSALILACGARLLRFGALI…	154	LRLHGTVGGAQNLSAVGALVGLSNARLGSIKTRFEGLCLLSLLVGESPTEMFQQHCVSWLRSIQQILQSQDPPPTMELAVTVLKDLLRYAAQLPAVFRDISMNHLPGLLTSLLGLRPECELSALEGMKACMTHFPRACGSLKGKLASFFLSRVD	55	424-478	PYSTMRTKVYAVLELWVQVCGASAGVLQGGASGEALLSHLLSDISPPADALRLRS	69	570-638	PYTSSHCRRELYRLLLALLLAPSPHCPPPLACALRAFSLGQREDSLEVSSFCSEALVTCAALTHPRVPP
	Eukaryota	Opisthokonta	Metazoa	Chordata	Mammalia	Sciurus vulgaris	A0A8D2BEE4	1153	MAAAVLSGPSAGSPAGAPGGTGGLSAMSSGPRLRLLLLESVSGLLQPRTGSTVAPVHPPVRSVPHLPGLMCLLRLHGTVGGAQNLSALGALVSLSNARLGSIKTRFEGLCLLSLLVGESPTEMFQQHCVSWLRSIQQVLQSQDPPPTMELAVAVLRDLLRYASQLPTLFRDISINHLPGLLTSLLGLRPECEQSALEGMKACMTYFPRACGSLKGKLASFFLSRVDALSPQLQQLACECYSRLPSLGAGFSQGLKHTESWEQELHSLLASLHSLLGALYEGAETAPVQNEGPGVETLLSHSEDGDAHVLLRLRQRFSGLARCLGLMLSSEFGAPVSVPVQEVLDLICRTLSVSGKNISLLGDGPLRLLLLPSIHLEALDLLSALILACGGRLLRFGALV…	162	HLPGLMCLLRLHGTVGGAQNLSALGALVSLSNARLGSIKTRFEGLCLLSLLVGESPTEMFQQHCVSWLRSIQQVLQSQDPPPTMELAVAVLRDLLRYASQLPTLFRDISINHLPGLLTSLLGLRPECEQSALEGMKACMTYFPRACGSLKGKLASFFLSRVD	55	424-478	PYSTIRTKVYAVLELWVQVCGASAGMLQGGASGEALLTHLLSDISPPADALKLRS	72	570-641	PYTSSCCRRELYRLLLALLLAPSPRCPPPLACALQAFSLGQREDSLEVSSFCSEALVTCAALTHPRVPPLQA
	Eukaryota	Opisthokonta	Metazoa	Chordata	Mammalia	Urocitellus parryii	A0A8D2KC90	1173	MAAAVLSGPSAGSPAGVPGGTGGLSAMNSGPRLRLLLLESVSGLLQPRTGSTVAPVHPPVCSVPHLPGLMCLLRLHGTVGGAQNLSALGALVSLSNARLGSIKTRFEGLCLLSLLVGESPTEMFQQHCVSWLRSIQQVLQSQDPPPTMELAVAVLRDLLRYAAQLPTLFRDISINHLPGLLTSLLGLRPECEQSALEGMKACMTYFPRACGSLKGKLASFFLSRVDALSPQLQQLACECYSRLPSLGAGFSQGLKHTESWEQELHSLLASLHSLLGALYEGAETAPVQNEGPGVETLLSPSEDGDAHVLLRLRQRFSGLARCLGLMLSSEFGAPVSVPVQEVLDLICRTLSVSGKNISLLGDGPLRLLLLPSIHLEALDLLSALILACGGRLLRFGALI…	162	HLPGLMCLLRLHGTVGGAQNLSALGALVSLSNARLGSIKTRFEGLCLLSLLVGESPTEMFQQHCVSWLRSIQQVLQSQDPPPTMELAVAVLRDLLRYAAQLPTLFRDISINHLPGLLTSLLGLRPECEQSALEGMKACMTYFPRACGSLKGKLASFFLSRVD	55	424-478	PYSTIRTKVYAILELWVQVCGASAGVLQGGASGEALLTHLLSDISPPSDALKLRS	72	570-641	PYTSSCCRRELYRLLLALLLAPSPRCPPPLACALQAFSLGQREDSLEVSSFCSEALVTCAALTHPRVPPLQA
	Eukaryota	Opisthokonta	Metazoa	Chordata	Mammalia	Canis lupus familiaris	A0A8P0PLL7	1245	MAAAVLSGPSAGSAAGVPGGAGGLSAVGSGPRLRLLLLESVSGLLQPRAGSAVAPVHPPVRSAPHLPGLMCLLRLHGTVGGAQNLSAVGALVGLSNARLGSIKTRFEGLCLLSLLVGESPTEMFQQHCVSWLRSIQQVLQSQDPPPTMELAVAVLRDLLRYAAQLPTLFRDISMNHLPGLLTSLLGLRPECELSALEGMKACMTYFPRACGSLKGKLASFFLSRVDALSPQLQQLACECYSRLPSLGAGFSQGLKHTESWEQELHSLLASLHSLLGALYEGAETAPVQYEGPGVEVLLTPSEDGDTHVLLRLRQRFSGLARCLGLMLSSEFGAPVSVPVQEILDVICRTLSISAKNISLLGDGPLRLLLLPSIHLDALDLLSALILACRSRLLRFGALI…	152	LHGTVGGAQNLSAVGALVGLSNARLGSIKTRFEGLCLLSLLVGESPTEMFQQHCVSWLRSIQQVLQSQDPPPTMELAVAVLRDLLRYAAQLPTLFRDISMNHLPGLLTSLLGLRPECELSALEGMKACMTYFPRACGSLKGKLASFFLSRVD	55	424-478	PYSTVRTKVYAVLELWVQVCGASAGMLQGGSSGEALLSHLLSDISPPADTLKLRS	70	570-639	PYTSSRCRQELYRLLLALLLAPSPRCPPPLACALQAFSLGQREDSLEVSSFCSEALVTCAALTHPRVPSL
	Eukaryota	Opisthokonta	Metazoa	Chordata	Mammalia	Canis lupus familiaris	A0A8P0SK05	1092	MLGAVSPGGGRGDYKLPGCCAHSPVCAATATATSRPTVNLSAVGALVGLSNARLGSIKTRFEGLCLLSLLVGESPTEMFQQHCVSWLRSIQQVLQSQDPPPTMELAVAVLRDLLRYAAQLPTLFRDISMNHLPGLLTSLLGLRPECELSALEGMKACMTYFPRACGSLKGKLASFFLSRVDALSPQLQQLACECYSRLPSLGAGFSQGLKHTESWEQELHSLLASLHSLLGALYEGAETAPVQYEGPGVEVLLTPSEDGDTHVLLRLRQRFSGLARCLGLMLSSEFGAPVSVPVQEILDVICRTLSISAKNISLLGDGPLRLLLLPSIHLDALDLLSALILACRSRLLRFGALISRLLPQVLNAWNLGRDTLAPGQERPYSTVRTKVYAVLELWVQVCG…	143	NLSAVGALVGLSNARLGSIKTRFEGLCLLSLLVGESPTEMFQQHCVSWLRSIQQVLQSQDPPPTMELAVAVLRDLLRYAAQLPTLFRDISMNHLPGLLTSLLGLRPECELSALEGMKACMTYFPRACGSLKGKLASFFLSRVD	55	379-433	PYTSSRCRQELYRLLLALLLAPSPRCPPPLACALQAFSLGQREDSLEVSSFCSEALVTCAALTHPRVPSL	70	525-594	PYSTVRTKVYAVLELWVQVCGASAGMLQGGSSGEALLSHLLSDISPPADTLKLRS
	Eukaryota	Opisthokonta	Metazoa	Chordata	Mammalia	Equus caballus	A0A9L0RVG2	1084	MDCLSNHRSGGNEHSRSPCGHVCWPQQNLSAVGALVGLSNARLGSIKTRFEGLCLLSLLVGESPTEMFQQHCVSWLRSIQQVLQSQDSPPTMELAVAVLRDLLRYAAQLPTLFRDISMNHLPGLLTSLLGLRPECELSALEGMKACMTYFPRACGSLKGKLASFFLSRVDALSPQLQQLACECYSRLPSLGAGFSQGLKHTESWEQELHSLLASLHSLLGALYEGAETAPMQYEGPGVEVLLSPSEDGDAHALLRLRQRFSGLARCLGLMLSSEFGAPVSVPVQEILDVICRTLSISAKNISLLGDGPLRLLLLPSIHLEALDLLSALILACGGRLLRFGALISRLLPQVLNAWSIGRDTLSPGQERPYSTMRTKVYAVLELWVQVCGASAGVLQGGAS…	169	DCLSNHRSGGNEHSRSPCGHVCWPQQNLSAVGALVGLSNARLGSIKTRFEGLCLLSLLVGESPTEMFQQHCVSWLRSIQQVLQSQDSPPTMELAVAVLRDLLRYAAQLPTLFRDISMNHLPGLLTSLLGLRPECELSALEGMKACMTYFPRACGSLKGKLASFFLSRVD	55	368-422	PYSTMRTKVYAVLELWVQVCGASAGVLQGGASGEALLTHLLSDISPPADALKLRS	69	514-582	PYTSSRCRRELYRLLLALLLAPSPRCPPPLACALQAFSLGQREDSLEVSSFCSEALVTCAALTHPRVPP
	Eukaryota	Opisthokonta	Metazoa	Chordata	Mammalia	Equus caballus	A0A9L0RZG4	1058	MNLSAVGALVGLSNARLGSIKTRFEGLCLLSLLVGESPTEMFQQHCVSWLRSIQQVLQSQDSPPTMELAVAVLRDLLRYAAQLPTLFRDISMNHLPGLLTSLLGLRPECELSALEGMKACMTYFPRACGSLKGKLASFFLSRVDALSPQLQQLACECYSRLPSLGAGFSQGLKHTESWEQELHSLLASLHSLLGALYEGAETAPMQYEGPGVEVLLSPSEDGDAHALLRLRQRFSGLARCLGLMLSSEFGAPVSVPVQEILDVICRTLSISAKNISLLGDGPLRLLLLPSIHLEALDLLSALILACGGRLLRFGALISRLLPQVLNAWSIGRDTLSPGQERPYSTMRTKVYAVLELWVQVCGASAGVLQGGASGEALLTHLLSDISPPADALKLRSPRG…	125	IKTRFEGLCLLSLLVGESPTEMFQQHCVSWLRSIQQVLQSQDSPPTMELAVAVLRDLLRYAAQLPTLFRDISMNHLPGLLTSLLGLRPECELSALEGMKACMTYFPRACGSLKGKLASFFLSRVD	55	342-396	PYTSSRCRRELYRLLLALLLAPSPRCPPPLACALQAFSLGQREDSLEVSSFCSEALVTCAALTHPRVPP	69	488-556	PYTSSRCRRELYRLLLALLLAPSPRCPPPLACALQAFSLGQREDSLEVSSFCSEALVTCAALTHPRVPP
	Eukaryota	Opisthokonta	Metazoa	Chordata	Mammalia	Panthera pardus	A0A9V1DWM2	1131	MAAAVLSGPSAGSAAGVPGGTGGLSAVGSGPRLRLLLLESVSGLLQPRAGSAVAPVHPPVRSAAHLPGLMCLLRLHGTVGGAQNLSAVGALVGLSNARLGSVKTRFEGLCLLSLLVGESPTELFQQHCVSWLRSIQQVLQSQDPPPTMELAVAVLRDLLRYAAQLPTLFRDISTNHLPGLLTSLLGLRPECELSAMEGMKACMTYFPRACGSLKGKLASFFLSRVDALSPQLQQLACECYARLPSLGAGFSQGLKHTESWEQELHSLLASLHGLLGALYEGADTAPVQCEGPGLDVLLAPSEDGDAHTLLRLRHRFSGLARCLGLLLSSEFGAPVSVPVQEILDIICRTLSISAKNISLLGDGPLRLLLLPSIHLDALDLLSTLILACGSRLLRFGALI…	163	AHLPGLMCLLRLHGTVGGAQNLSAVGALVGLSNARLGSVKTRFEGLCLLSLLVGESPTELFQQHCVSWLRSIQQVLQSQDPPPTMELAVAVLRDLLRYAAQLPTLFRDISTNHLPGLLTSLLGLRPECELSAMEGMKACMTYFPRACGSLKGKLASFFLSRVD	55	424-478	PYSAVRTKVYAVLDLWVQVCGASAGVLQGGASGEALLSHLLSDISPPADALKLRS	69	570-638	PYTSSRCRRELYRLLLALLLAPSPRCPPPLACALQAFSLGQREDSLEVSSFCSEALVTCAALTHPRVPP
	Eukaryota	Opisthokonta	Metazoa	Chordata	Mammalia	Microcebus murinus	A0A8C5W7U3	907	MELAVAVLRDLLRYAAQLPALFRDISMNHLPGLLTSLLGLRPECEQSALEGMKACMTYFPRACGSLKGKLASFFLSRVDSLVPELQQLACECYSRLPSLGSGFSQGLKHTESWEQELHSLLASLHSLLGALYEGAETAPVQNEGPGVETLLSSSEEGDTHVLLRLRQRFSGLARCLGLMLSSEFGAPVSVPVQEILDLICRTLSVSGKNISLLGDGPLRLLLLPSIHLEALDLLSALILACRGRLLRFGVLISRLLPQVLNAWSIGRDSLSPGQEKPYSTIRTKVYAVLELWVKVCGASAGVLQGGASGEALLTHLLSDISPPADALKLRSPRGSPDGGLQTGKPSAPKKLKLDVGEAMAPPSHRKGDSNANSDVCVAALRGLSRTILMCGPLIKEETH…	78	ELAVAVLRDLLRYAAQLPALFRDISMNHLPGLLTSLLGLRPECEQSALEGMKACMTYFPRACGSLKGKLASFFLSRVD	55	277-331	PYSTIRTKVYAVLELWVKVCGASAGVLQGGASGEALLTHLLSDISPPADALKLRS	69	423-491	PYTSSCCRRELYRLLLALLLAPAPRCPPPLACALQAFSLGQQEDSLEVSSFCSEALVTCAALTHPRVPP
	Eukaryota	Opisthokonta	Metazoa	Chordata	Mammalia	Marmota marmota marmota	A0A8C5ZU47	1136	MAAAVLSGPSAGSPAGVPGGAGGLSAMNSGPRLRLLLLESVSGLLQPRTGSTVAPVHPPVCSVPHLPGLMCLLRLHGTVGGAQNLSALGALVSLSNARLGSIKTRFEGLCLLSLLVGESPTEMFQQHCVSWLRSIQQVLQSQDPPPTMELAVAVLRDLLRYAAQLPTLFRDISINHLPGLLTSLLGLRPECEQSALEGMKACMTYFPRACGSLKGKLASFFLSRVDALSPQLQQLACECYSRLPSLGAGFSQGLKHTESWEQELHSLLASLHSLLGALYEGAETAPVQNEGPGVETLLSPSEDGDAHVLLRLRQRFSGLARCLGLMLSSEFGAPVSVPVQEVLDLICRTLSVSGKNISLLGDGPLRLLLLPSIHLEALDLLSALILACGGRLLRFGALI…	162	HLPGLMCLLRLHGTVGGAQNLSALGALVSLSNARLGSIKTRFEGLCLLSLLVGESPTEMFQQHCVSWLRSIQQVLQSQDPPPTMELAVAVLRDLLRYAAQLPTLFRDISINHLPGLLTSLLGLRPECEQSALEGMKACMTYFPRACGSLKGKLASFFLSRVD	55	424-478	PYSTIRTKVYAILELWVQVCGASAGVLQGGASGEALLTHLLSDISPPSDALKLRS	72	570-641	PYTSSCCRRELYRLLLALLLAPSPRCPPPLACALQAFSLGQREDSLEVSSFCSEALVTCAALTHPRVPPLQA
	Eukaryota	Opisthokonta	Metazoa	Chordata	Mammalia	Phocoena sinus	A0A8C9E7A6	1127	MAAAVLSGPSAGSAAGVPGGTGGLSAVNSGPRLRLLLLESVSGLLQPRAGSTVSPVHHPTRSVPHLPGLMCLLRLHGTVGGAQNLSAVGALVGLSNARLGSIKTRFEGLCLLSLLVGESPTEMFQQHCVSWLRSIQQVLQSQDPPPTMELAVAVLGDLLRYAAQLPTLFRDISMNHLPGLLTSLLGLRPESELSALEGMKACMTYFPRACGSLKGKLASFFLSRVDALSPQLQQLACECYSRLPSLGAGFSQGLKHTDSWEQELHSLLASLHSLLGALYAGADTAPMQYEGPGVETLLSPSEDGDAHVLLRLWQRFSGLARCLGLMLSSEFGAPVSVPVQEILDLICRTLSVSAKNISLLGDGPLRLLLLPSLHLEALDLLSALILACRGRLLRFGALI…	161	LPGLMCLLRLHGTVGGAQNLSAVGALVGLSNARLGSIKTRFEGLCLLSLLVGESPTEMFQQHCVSWLRSIQQVLQSQDPPPTMELAVAVLGDLLRYAAQLPTLFRDISMNHLPGLLTSLLGLRPESELSALEGMKACMTYFPRACGSLKGKLASFFLSRVD	55	424-478	PYSTMRTKVYAVLELWVQVCGASAGVLQGGASGEALLTHLLSDISPPADALKLRS	69	570-638	PYTSSRCRRELYRLLLALLLAPSPRCPPPLACALQAFSLGQREDSLEVSAFCSEALVTCAALTHPRVPP
	Eukaryota	Opisthokonta	Metazoa	Chordata	Mammalia	Urocitellus parryii	A0A8D2GLW4	1149	MELAVAILRDLLRYAAQLPTLFRDISMNHLPGLLTSLLGLRPECELSALEGMKACMTYFPRACGSLKGKLASFFLSRVDALSPQLQQLACECYSRLPSLGAGFSQGLKHTESWEQELHSLLASLHSLLGALYEGAETAPMQYEGPGVETLLSPSEDGDAHVLLQLRQRFSGLARCLGLMLSSEFGAPVSVPVQEVLDVICRTLSISAKNISLLGDGPLRLLLLPSLHLEALDLLSALILACGGRLLRFGALISRLLPQVLNAWSIGRDALSPGQERPYSTVRTKVYAVLELWVQVCGASAGVLQGGASGEALLTHLLSDIAPAADALKLRSPRGSPDGGLQTGKPSAPKKLKLDVGEAMAPPSHRKGDSNANSDVCAAALRGLSRTVLMCGPLIKEETH…	162	HLPGLMCLLRLHGTVGGAQNLSALGALVSLSNARLGSIKTRFEGLCLLSLLVGESPTEMFQQHCVSWLRSIQQVLQSQDPPPTMELAVAVLRDLLRYAAQLPTLFRDISINHLPGLLTSLLGLRPECEQSALEGMKACMTYFPRACGSLKGKLASFFLSRVD	55	277-331	PYSTIRTKVYAILELWVQVCGASAGVLQGGASGEALLTHLLSDISPPSDALKLRS	72	423-491	PYTSSCCRRELYRLLLALLLAPSPRCPPPLACALQAFSLGQREDSLEVSSFCSEALVTCAALTHPRVPPLQA
	Eukaryota	Opisthokonta	Metazoa	Chordata	Mammalia	Camelus bactrianus	A0A9W3GQK0	991	MELAVAVLRDLLRYAAQLPALFRDISMNHLPGLLTSLLGLRPECEQSALEGMKACMTYFPRACGSLKGKLASFFLSRVDALSPQLQQLACECYSRLPSLGAGFSQGLKHTESWEQELHSLLASLHTLLGALYEGAETAPVQNEGPGVEMLLSSEDGDAHVLLQLRQRFSGLARCLGLMLSSEFGAPVSVPVQEILDFICRTLSVSSKNISLHGDGPLRLLLLPSIHLEALDLLSALILACGSRLLRFGILIGRLLPQVLNSWSIGRDSLSPGQERPYSTVRTKVYAILELWVQVCGASAGMLQGGASGEALLTHLLSDISPPADALKLRSPRGSPDGSLQTGKPSAPKKLKLDVGEAMAPPSHRKGDSNANSDVCAAALRGLSRTILMCGPLIKEETHR…	78	ELAVAILRDLLRYAAQLPTLFRDISMNHLPGLLTSLLGLRPECELSALEGMKACMTYFPRACGSLKGKLASFFLSRVD	55	276-340	PYSTVRTKVYAVLELWVQVCGASAGVLQGGASGEALLTHLLSDIAPAADALKLRS	69	422-492	PYTSARCRLELYRLLLALLLAPSPRCPPPLACALQAFSLGQREDSLEVSSFCSEALVTCAALTHPRVPP
	Eukaryota	Opisthokonta	Metazoa	Chordata	Mammalia	Homo sapiens	E7EV54	906	MLGAVSPGGGRGDYKLPGCCAHSPVCAATATATSRPTVNLSAVGALVGLSNARLGSIKTRFEGLCLLSLLVGESPTEMFQQHCVSWLRSIQQVLQSQDPPPTMELAVAVLRDLLRYAAQLPTLFRDISMNHLPGLLTSLLGLRPECELSALEGMKACMTYFPRACGSLKGKLASFFLSRVDALSPQLQQLACECYSRLPSLGAGFSQGLKHTESWEQELHSLLASLHSLLGALYEGAETAPVQYEGPGVEVLLTPSEDGDTHVLLRLRQRFSGLARCLGLMLSSEFGAPVSVPVQEILDVICRTLSISAKNISLLGDGPLRLLLLPSIHLDALDLLSALILACRSRLLRFGALISRLLPQVLNAWNLGRDTLAPGQERPYSTVRTKVYAVLELWVQVCG…	78	ELAVAVLRDLLRYAAQLPALFRDISMNHLPGLLTSLLGLRPECEQSALEGMKACMTYFPRACGSLKGKLASFFLSRVD	65	379-433	PYSTVRTKVYAILELWVQVCGASAGMLQGGASGEALLTHLLSDISPPADALKLRSPRGSPDGSLQ	71	525-594	PYTSSRCRRELYCLLLALLLAPSPRCPPPLACALQAFSLGQREDSLEVSSFCSEALVTCAALTHPRVPPLQ
	Eukaryota	Opisthokonta	Metazoa	Chordata	Mammalia	Chrysochloris asiatica	A0A9B0TDD2	1123	MKMAAAVLSGPSGGPAAGVPGGTGGLSAMGSGPRLRLLLLESVSGLLQPRTGSTVPSVHPPVRSVPHLPGLVCLLQLHGTVGGAQNLSALGALVGLCNTRLGSIKTRFEGLCLLSLLVGESPTEIFQQHCVSWLRSIQQVLQSQDPAPTMELAVAILKDLLRYAAQLPVLFRDISMNHLPGLLTSLLGLRPECELSALEGMKACMLYFPRACGSLKGKLTSFFLSRVDSLSPHLQQLACECYSRLPSLGAGFSHGLKHTESWEQELQCLMASLHSLLGTLYEGAETAPAQYEGPGVETLLPPSEDGDAHALLRLRQRFSGLARCLGLMLSSEFGAPVSVPVQEILDLICRTLSINGKNISLLGDGPLRLLLLPSIHLEALDLLSALILACGSRLLRFGG…	163	HLPGLVCLLQLHGTVGGAQNLSALGALVGLCNTRLGSIKTRFEGLCLLSLLVGESPTEIFQQHCVSWLRSIQQVLQSQDPAPTMELAVAILKDLLRYAAQLPVLFRDISMNHLPGLLTSLLGLRPECELSALEGMKACMLYFPRACGSLKGKLTSFFLSRVDS	55	426-480	PYSTVRAKVYAVLELWVKVCGPSAGMLQGGASAEALLTHLLTDIFPPADTLKLRS	70	572-641	PYTSPHCRRELYRLLLALLLAPSPRCPPPMACALQAFSLGQREDSLEVSSFCSEAMVTCVALTHPRVPPL
	Eukaryota	Opisthokonta	Metazoa	Chordata	Mammalia	Canis lupus familiaris	A0A8I3S228	1093	MLGAVSPGGGRGDYKLPGCCAHSPVCAATATATSRPTVNLSAVGALVGLSNARLGSIKTRFEGLCLLSLLVGESPTEMFQQHCVSWLRSIQQVLQSQDPPPTMELAVAVLRDLLRYAAQLPTLFRDISMNHLPGLLTSLLGLRPECELSALEGMKACMTYFPRACGSLKGKLASFFLSRVDALSPQLQQLACECYSRLPSLGAGFSQGLKHTESWEQELHSLLASLHSLLGALYEGAETAPVQYEGPGVEVLLTPSEDGDTHVLLRLRQRFSGLARCLGLMLSSEFGAPVSVPVQEILDVICRTLSISAKNISLLGDGPLRLLLLPSIHLDALDLLSALILACRSRLLRFGALISRLLPQVLNAWNLGRDTLAPGQERPYSTVRTKVYAVLELWVQVCG…	143	NLSAVGALVGLSNARLGSIKTRFEGLCLLSLLVGESPTEMFQQHCVSWLRSIQQVLQSQDPPPTMELAVAVLRDLLRYAAQLPTLFRDISMNHLPGLLTSLLGLRPECELSALEGMKACMTYFPRACGSLKGKLASFFLSRVD	55	379-433	PYSTVRTKVYAVLELWVQVCGASAGMLQGGSSGEALLSHLLSDISPPADTLKLRS	70	525-594	PYTSSRCRQELYRLLLALLLAPSPRCPPPLACALQAFSLGQREDSLEVSSFCSEALVTCAALTHPRVPSL
	Eukaryota	Opisthokonta	Metazoa	Chordata	Mammalia	Ursus maritimus	A0A8M1FUL7	1128	MAAAVLSGPSAGSAAGVPGGTGGLSAVGSGPRLRLLLLESVSGLLQPRAGSAVAPVHPPVRSAPHLPGLMCLLRLHGTVGGAQNLSAVGALVGLSNARLGSIKTRFEGLCLLSLLVGESPTEMFQQHCVSWLRSIQQVLQSQDPPPTMELAVAVLRDLLRYAAQLPTLFRDISMNHLPGLLTSLLGLRPECELSALEGMKACMTYFPRACGSLKGKLASFFLSRVDALSPQLQQLACECYSRLPSLGAGFSQGLKHTESWEQELHSLLASLHSLLGALYEGAETAPVQYEGPGVEVLLTPSEDGDAHVLLRLRQRFCGLARCLGLMLSSEFGAPVSVPVQEILDVICRTLSISAKNISLLGDGPLRLLLLPSIHLDALDLLSALILACGGRLLRFGALI…	152	LHGTVGGAQNLSAVGALVGLSNARLGSIKTRFEGLCLLSLLVGESPTEMFQQHCVSWLRSIQQVLQSQDPPPTMELAVAVLRDLLRYAAQLPTLFRDISMNHLPGLLTSLLGLRPECELSALEGMKACMTYFPRACGSLKGKLASFFLSRVD	55	424-478	PYSTVRTKVYAVLELWVQVCGASAGVLQGGASGEALLSHLLSDISPPADALKLRS	69	570-638	PYTSSRCRRELYRLLLALLLAPSPRCPPPLACALQAFSLGQREDSLEVSSFCSEALVTCAALTHPRVPP
	Eukaryota	Opisthokonta	Metazoa	Chordata	Mammalia	Molossus molossus	A0A7J8D0P8	921	MDLAVAVLRDLLRYAAQLPTLFRDISMNHLPGLLTSLLGLRPECELSALEGMKACMTYFPRACGSLKGKLASFFLSRVDALSPQLQQLACECYSRLPSLGAGFSQGLKHTESWEQELHSLLASLHSLLGALYEGAEPAPVQYEGPGVEMLFSPSEDGDAHNLLRLWQRFSGLACCLGLMLSSEFGAPVSIPVQEILDVICRTLSISAKNISLLGDGPLRLLLLPSIHLEALDLLSALILACGGRLLRFGALISRLLPQVLNAWSIGRDTLSLGQEKPYSAMRTKVYAVLELWVQVCGASAGVLQGGASGEALLTHLLSDISPPADALKLRSPRGSPDGSLQTGKPSAPKKLKLDMGEAMAPPSHRKGDSNANSDVCAAALRGLSRTILMCGPLIKEETH…	77	LAVAVLRDLLRYAAQLPTLFRDISMNHLPGLLTSLLGLRPECELSALEGMKACMTYFPRACGSLKGKLASFFLSRVD	65	277-341	PYSAMRTKVYAVLELWVQVCGASAGVLQGGASGEALLTHLLSDISPPADALKLRSPRGSPDGSLQ	69	423-491	PYTSSRCRRELYRLLLALLLAPSPRCPPPLACALQAFSLGQREDSLEVSSFCSEALVTCAALTHPRVPP
	Eukaryota	Opisthokonta	Metazoa	Chordata	Mammalia	Cricetulus griseus	A0A8C2L9X4	1129	MAAAVLSGPSAGSPAGAPGGTGGLSTVGSGPRLRLLLLESVSGLLQPRTGSPVAPVHPPIHWAPHLPGLMCLLRLHGTVGGAQNLSALGALVNISNAHLGSIKTRFEGLCLLSLLVGESPTELFQQHCVSWLRSIQQVLQSQDSPSTMELAVAILRDLLRYASQLPTLFRDISTNHLPGLLTSLLGLRPECEQSALEGMKACVTYFPRACGSLKVNPWLSYFLSDQLSALFLQLACECYSRLPSLGAGFSQGLKHTENWEQELHSLLASLHSLLGTLYEGTETDPVQSEGPGVEMLLSQSEDGNTHVLLQLRQRFSGLARCLGLMLSSEFGAPVSVPVQEILDLICRILSISSKNINLLGDGPLRLLLLPSIHLEALDLLSALILACGGRLLRFGALII…	145	LMCLLRLHGTVGGAQNLSALGALVNISNAHLGSIKTRFEGLCLLSLLVGESPTELFQQHCVSWLRSIQQVLQSQDSPSTMELAVAILRDLLRYASQLPTLFRDISTNHLPGLLTSLLGLRPECEQSALEGMKACVTYFPRACGSL	54	423-476	PYSTIRTKVYAILELWVQVCGSSAGMLQGGASGEALLTHLLSDISPPTDALKLC	69	569-637	PYNSSCCRRELYRLLLALLLSPSPRCPPPLACALKAFSLGQCEDSLEVSSFCSEALVTCSALIHPRVPP
	Eukaryota	Opisthokonta	Metazoa	Chordata	Mammalia	Jaculus jaculus	A0A8C5KEL6	1135	MAAAVLSGPSAGSPAGVPGGAGGLSAAGSGQRLRLLLLESVSGLLQPRTGSPVAPVHPPLRWAPHLPGLVCLLRLHGSVGGAQNLSALGALVSLSNARLGSVKTRFEGLCLLSLLVGESPTELFQQHCVSWLRSIQQVLQSQDPPPTMELAVAILRDLLRYASQLPTLFRDISTNHLPGLLTSLLGLRPECDQSALEGMKACVTYFPRACGSLKGKLASFFLSRVDALSPQLQQLACECYSRLPSLGAGFSQGLKHTENWEQELHSLLASLHTLLGALYEGAETASVQNEGPGVETLLSHSEDGDTHILLRLRQKFSGLARCLGLMLSSEFVAPVSMPVQEILDLICRILSVSGKNISLLGDGPLRLLLLPSIHIEALDLLSALILACGGRLLRFGTLI…	161	LPGLVCLLRLHGSVGGAQNLSALGALVSLSNARLGSVKTRFEGLCLLSLLVGESPTELFQQHCVSWLRSIQQVLQSQDPPPTMELAVAILRDLLRYASQLPTLFRDISTNHLPGLLTSLLGLRPECDQSALEGMKACVTYFPRACGSLKGKLASFFLSRVD	55	424-478	PYSTIRTKVYSILELWVQVCGASAGVLQGGASGEALLTHLLSDISPPADALKLHS	69	571-639	PYNSSCCRRELYRLLLALLLAPSPRCPPPLACALQAFSLGQREDSLEVSSFCSEALVTCSALTHPRVLP
	Eukaryota	Opisthokonta	Metazoa	Chordata	Mammalia	Piliocolobus tephrosceles	A0A8C9LZW5	905	MELAVAVLRDLLRYAAQLPALFRDISMNHLPGLLTSLLGLRPECEQSALEGMKACMTYFPRACGSLKGKLASFFLSRVDALSPQLQQLACECYSRLPSLGAGFSQGLKHTESWEQELHSLLASLHTLLGALYEGAETAPVQNEGPGVEMLLSSEDGDAHVLLRLRQRFSGLARCLGLMLSSEFGAPVSVPVQEILDFICRTLSVSSKNISLHGDGPLRLLLLPSIHLEALDLLSALILACGSRLLRFGILISRLLPQVLNSWSIGRDSLSPGQERPYSTVRTKVYAVLELWVQVCGASAGMLQGGASGEALLTHLLSDISPPADALKLRSPRGSPDGSLQTGKPSAPKKLKLDVGEAMAPPSHRKGDSNANSDVCAAALRGLSRTILMCGPLIKEETHR…	78	ELAVAVLRDLLRYAAQLPALFRDISMNHLPGLLTSLLGLRPECEQSALEGMKACMTYFPRACGSLKGKLASFFLSRVD	65	276-340	PYSTVRTKVYAVLELWVQVCGASAGMLQGGASGEALLTHLLSDISPPADALKLRSPRGSPDGSLQ	71	422-492	PYTSSRCRRELYCLLLALLLAPSPRCPPPLACALQAFSLGQQEDSLEVSSFCSEALVTCAALTHPRVPPLQ
	Eukaryota	Opisthokonta	Metazoa	Chordata	Mammalia	Catagonus wagneri	A0A8C3VJ76	885	MELAVAVLKDLLRYAAQLPTLFRDISMNHLPGLLTSLLGLRPECELSALEGMKACMTYFPRACGSLKGKLASFFLSRVDALSPQLQQLACECYSRLPSLGAGFSQGLKHTESWEQELHSLLASLHGLLGALYEGAETAPVQYEGPGVEALLSPSEDGDAHVLLRLRQRFSGLARCLGLLLSSEFGAPVSVPVQEVLDVICRTLSVSARNISLLGDGPLRLLLLPSLHLEALDLLSALILACGGRLLRFGALISRLLPQVLNAWSIGRDTLSPGQERPYSTVRTKVYAVLELWVQVCGASAGVLQGGASGEALLTHLLSDISPPADALKLRSPRGSPDGGLQTGKPSAPKKLKLDMGETVAPPSHRKGDSNANSDVCAAALRGLSRTILMCGPLIKEETH…	78	ELAVAVLKDLLRYAAQLPTLFRDISMNHLPGLLTSLLGLRPECELSALEGMKACMTYFPRACGSLKGKLASFFLSRVD	55	277-331	PYSTVRTKVYAVLELWVQVCGASAGVLQGGASGEALLTHLLSDISPPADALKLRS	73	423-495	PYTSSRCRCELYRLLLALLLSPSPHCPPPLACALQAFSLGQREDSLEVSSFCSEALVTCAALTHPRVPPLQSM
	Eukaryota	Opisthokonta	Metazoa	Chordata	Mammalia	Hipposideros armiger	A0A8B7T693	1151	MATAVLSGPSAGSAAGVPGGTGGLSSVGSVPRLRLLLLESVSGLLQPRPGSAIAPVHHHVRSASHLPGLMCLLRLHGTVGGAQSLSAVGALVGLSNARLGSIKTRFDGLCLLSLLVAESSTEMFQQHCVSWLRSIQQVLQSQDPPPTMELAVAVLRDLLRYAAQLPTLFRDISMNHLPGLLTSLLGLRPECELSALEGMKACMTYFPRACGSLKGKLAAFFLSRVDSLSPQLQQLACECYSRVPSLGAGFSQGLKHTESWEQELHSLLASLHSLLGALYEGAEPAPMQYEGPGVEMLLSPSEEGDAHVLLRLWQRFSGLARCLGLMLSSEFAAPVSVPVQEILDIVCRTLSISAKNISLLGDGPLRLLLLPSIHLEALDLLSALILACGGRLLRFGALI…	166	ASHLPGLMCLLRLHGTVGGAQSLSAVGALVGLSNARLGSIKTRFDGLCLLSLLVAESSTEMFQQHCVSWLRSIQQVLQSQDPPPTMELAVAVLRDLLRYAAQLPTLFRDISMNHLPGLLTSLLGLRPECELSALEGMKACMTYFPRACGSLKGKLAAFFLSRVDSL	55	424-478	PYSAMRTKVYAILELWVQVCGTSAGVLQGGASGEALLTHLLSDICPSADALKLRS	69	570-638	PYTSSRCRRELYRLLLALLLSPSPRCPPPLACALQALSLGQREDNIEVSSFCSEALVICSALIHPRVPP
	Eukaryota	Opisthokonta	Metazoa	Chordata	Mammalia	Microcebus murinus	A0A8B7HDA4	1138	MAAAVLSGPSAGSAAGVPGGTGGLSAVSSGPRLRLLLLESVSGLLQPRTGSTVAPVHPPIRSTPHLPGLMCLLRLHGTVGGAQNLSAVGALVSLSNARLGSIKTRFEGLCLLSLLVGESPTEIFQQHCVSWLRSIQQVLQSQDPPPTMELAVAVLRDLLRYAAQLPALFRDISMNHLPGLLTSLLGLRPECEQSALEGMKACMTYFPRACGSLKGKLASFFLSRVDSLVPELQQLACECYSRLPSLGSGFSQGLKHTESWEQELHSLLASLHSLLGALYEGAETAPVQNEGPGVETLLSSSEEGDTHVLLRLRQRFSGLARCLGLMLSSEFGAPVSVPVQEILDLICRTLSVSGKNISLLGDGPLRLLLLPSIHLEALDLLSALILACRGRLLRFGVLI…	161	LPGLMCLLRLHGTVGGAQNLSAVGALVSLSNARLGSIKTRFEGLCLLSLLVGESPTEIFQQHCVSWLRSIQQVLQSQDPPPTMELAVAVLRDLLRYAAQLPALFRDISMNHLPGLLTSLLGLRPECEQSALEGMKACMTYFPRACGSLKGKLASFFLSRVD	55	424-478	PYSTIRTKVYAVLELWVKVCGASAGVLQGGASGEALLTHLLSDISPPADALKLRS	69	570-638	PYTSSCCRRELYRLLLALLLAPAPRCPPPLACALQAFSLGQQEDSLEVSSFCSEALVTCAALTHPRVPP
	Eukaryota	Opisthokonta	Metazoa	Chordata	Mammalia	Hipposideros armiger	A0A8B7T9B4	998	MATAVLSGPSAGSAAGVPGGTGGLSSVGSVPRLRLLLLESVSGLLQPRPGSAIAPVHHHVRSASHLPGLMCLLRLHGTVGGAQSLSAVGALVGLSNARLGSIKTRFDGLCLLSLLVAESSTEMFQQHCVSWLRSIQQVLQSQDPPPTMELAVAVLRDLLRYAAQLPTLFRDISMNHLPGLLTSLLGLRPECELSALEGMKACMTYFPRACGSLKGKLAAFFLSRVDSLSPQLQQLACECYSRVPSLGAGFSQGLKHTESWEQELHSLLASLHSLLGALYEGAEPAPMQYEGPGVEMLLSPSEEGDAHVLLRLWQRFSGLARCLGLMLSSEFAAPVSVPVQEILDIVCRTLSISAKNISLLGDGPLRLLLLPSIHLEALDLLSALILACGGRLLRFGALI…	166	ASHLPGLMCLLRLHGTVGGAQSLSAVGALVGLSNARLGSIKTRFDGLCLLSLLVAESSTEMFQQHCVSWLRSIQQVLQSQDPPPTMELAVAVLRDLLRYAAQLPTLFRDISMNHLPGLLTSLLGLRPECELSALEGMKACMTYFPRACGSLKGKLAAFFLSRVDSL	55	424-478	PYSAMRTKVYAILELWVQVCGTSAGVLQGGASGEALLTHLLSDICPSADALKLRS	69	570-638	PYTSSRCRRELYRLLLALLLSPSPRCPPPLACALQALSLGQREDNIEVSSFCSEALVICSALIHPRVPP
	Eukaryota	Opisthokonta	Metazoa	Chordata	Mammalia	Capra hircus	A0A8C2SCF6	1027	KMAAAVLSGPSAGSAAAVPGGAGGLSAVGSGPRLRLMLLESVSGLLQPRTGSAVAPVHPPARSAPHLPGLMCLLRLHGTVGGAQNLSAVGALVGLSNARLSSIKTRFEGLCLLSLLVGESPTEMFQQHCVSWLRSIQQILQVSLLPATPHLRPIFRDISMNHLPGLLTSLLALRPECELSALEGMKACMTHFPRACGSLKGKLASFFLSRVDALSPQLQQLACECYSRLPSLGAGFSQGLKHTDSWEQELRSLLASLHSLLGGLYEGAEAAPMQYESPGAETLLSPSEDADAHTLLRLRQRFSGLARCLGLMLSSEFGAPVSVPVQDILDLICRTLSVSAKNVSLLGDGPLRLLLLPSLHLEALDLLSALILACGARLLRFGALISRLLPQVLSAWSIG…	146	LPGLMCLLRLHGTVGGAQNLSAVGALVGLSNARLSSIKTRFEGLCLLSLLVGESPTEMFQQHCVSWLRSIQQILQVSLLPATPHLRPIFRDISMNHLPGLLTSLLALRPECELSALEGMKACMTHFPRACGSLKGKLASFFLSRVD	54	410-463	PYSTVRTKVYAVLELWVQVCGASAGVLQGGASGEALLSHLLSDIPPADALRLRS	63	553-615	PYTSSHCRRELYRLLLALLLAPSPRCPPPLACALRREDSLEVSSFCSEALVTCAALTHPRVPP
	Eukaryota	Opisthokonta	Metazoa	Chordata	Mammalia	Equus asinus	A0A8C4MIG0	1158	MAAAVLSGPSAGSAAGAAGGTGGLSAVASGPRLRLLLLESVSGLLQPRAGSTVAPVHPHVRSAAHLPGLMCLLRLHGTVGGAQNLSAVGALVGLSNARLGSIKTRFEGLCLLSLLVGESPTEMFQQHCVSWLRSIQQVLQSQDSPPTMELAVAVLRDLLRYAAQLPTLFRDISMNHLPGLLTSLLGLRPECELSALEGMKACMTYFPRACGSLKGKLASFFLSRVDALSPQLQQLACECYSRLPSLGAGFSQGLKHTESWEQELHSLLASLHSLLGALYEGAETAPMQYEGPGVEVLLSPSEDGDAHALLRLRQRFSGLARCLGLMLSSEFGAPVSVPVQEILDVICRTLSISAKNISLLGDGPLRLLLLPSIHLEALDLLSALILACGGRLLRFGALI…	164	AAHLPGLMCLLRLHGTVGGAQNLSAVGALVGLSNARLGSIKTRFEGLCLLSLLVGESPTEMFQQHCVSWLRSIQQVLQSQDSPPTMELAVAVLRDLLRYAAQLPTLFRDISMNHLPGLLTSLLGLRPECELSALEGMKACMTYFPRACGSLKGKLASFFLSRVD	55	424-478	PYSTMRTKVYAVLELWVQVCGASAGVLQGGASGEALLTHLLSDISPPADALKLRS	69	588-656	PYTSSRCRHELYRLLLALLLAPSPRCPPPLACALQAFSLGQREDSLEVSSFCSEALVTCAALTHPRVPP
	Eukaryota	Opisthokonta	Metazoa	Chordata	Mammalia	Microcebus murinus	A0A8C5XYE9	982	MLLPDLSRRVQPPFPHVRRGVFASSRHAATRARGKMAAAVLSGPSAGSAAGVPGGTGGLSAVSSGPRLRLLLLESVSGLLQPRTGSTVAPVHPPIRSTPHLPGLMCLLRLHGTVGGAQNLSAVGALVSLSNARLGSIKTRFEGLCLLSLLVGESPTEIFQQHCVSWLRSIQQVLQSQDPPPTMELAVAVLRDLLRYAAQLPALFRDISMNHLPGLLTSLLGLRPECEQSALEGMKACMTYFPRACGSLKGKLASFFLSRVDSLVPELQQLACECYSRLPSLGSGFSQGLKHTESWEQELHSLLASLHSLLGALYEGAETGRGGQWLESWAGGNRRGPPALILFSSEFGAPVSVPVQEILDLICRTLSVSGKNISLLGDGPLRLLLLPSIHLEALDLLSA…	161	LPGLMCLLRLHGTVGGAQNLSAVGALVSLSNARLGSIKTRFEGLCLLSLLVGESPTEIFQQHCVSWLRSIQQVLQSQDPPPTMELAVAVLRDLLRYAAQLPALFRDISMNHLPGLLTSLLGLRPECEQSALEGMKACMTYFPRACGSLKGKLASFFLSRVD	55	440-494	PYSTIRTKVYAVLELWVKVCGASAGVLQGGASGEALLTHLLSDISPPADALKLRS	69	586-654	PYTSSCCRRELYRLLLALLLAPAPRCPPPLACALQAFSLGQQEDSLEVSSFCSEALVTCAALTHPRVPP
	Eukaryota	Opisthokonta	Metazoa	Chordata	Mammalia	Sus scrofa	A0A8D0QP19	1128	MAAAVLSGPSAGSAAGVPGGTGGLSAVVSVPRLRLLLLDSVSGLLQPRAGSTVAPVHPPAPSAPHLPGLMCLLRLHGTVGGAPNLSAVGALVGLSNARLGSIKTRFEGLCLLSLLVGESPTEMFQQHCVSWLRSIQQVLQSQDPPPTMELAVAVLKDLLRYAAQLPTLFRDISMNHLPGLLTSLLGLRPECELSALEGMKACMTYFPRACGSLKGKLASFFLSRVDALSPQLQQLACECYSRLPSLGAGFSQGLKHTESWEQELHSLLASLHGLLGALYEGAETAPMQYEGPAVEALLSPSEDGDAHVLLRLRQRFSGLARCLGLLLSSEFGAPVSVPVQEVLDVICRTLSVSARNISLLGDGPLRLLLLPSLHLEALDLLSALILACGGRLLRFGALI…	161	LPGLMCLLRLHGTVGGAPNLSAVGALVGLSNARLGSIKTRFEGLCLLSLLVGESPTEMFQQHCVSWLRSIQQVLQSQDPPPTMELAVAVLKDLLRYAAQLPTLFRDISMNHLPGLLTSLLGLRPECELSALEGMKACMTYFPRACGSLKGKLASFFLSRVD	55	424-478	PYSTMRTKVYAVLELWVQVCGASAGVLQGGASGEALLTHLLSDISPPADALKLRS	72	570-641	PYTSSRCRRELYRLLLALLLAPSPRCPPPLACALQAFSLGQREDSLEVSSFCSEALVTCAALTHPRVPTLQS
	Eukaryota	Opisthokonta	Metazoa	Chordata	Mammalia	Canis lupus familiaris	A0A8I3P804	1246	MAAAVLSGPSAGSAAGVPGGAGGLSAVGSGPRLRLLLLESVSGLLQPRAGSAVAPVHPPVRSAPHLPGLMCLLRLHGTVGGAQNLSAVGALVGLSNARLGSIKTRFEGLCLLSLLVGESPTEMFQQHCVSWLRSIQQVLQSQDPPPTMELAVAVLRDLLRYAAQLPTLFRDISMNHLPGLLTSLLGLRPECELSALEGMKACMTYFPRACGSLKGKLASFFLSRVDALSPQLQQLACECYSRLPSLGAGFSQGLKHTESWEQELHSLLASLHSLLGALYEGAETAPVQYEGPGVEVLLTPSEDGDTHVLLRLRQRFSGLARCLGLMLSSEFGAPVSVPVQEILDVICRTLSISAKNISLLGDGPLRLLLLPSIHLDALDLLSALILACRSRLLRFGALI…	155	LHGTVGGAQNLSAVGALVGLSNARLGSIKTRFEGLCLLSLLVGESPTEMFQQHCVSWLRSIQQVLQSQDPPPTMELAVAVLRDLLRYAAQLPTLFRDISMNHLPGLLTSLLGLRPECELSALEGMKACMTYFPRACGSLKGKLASFFLSRVD	55	424-478	PYSTVRTKVYAVLELWVQVCGASAGMLQGGSSGEALLSHLLSDISPPADTLKLRS	70	570..639	PYTSSRCRQELYRLLLALLLAPSPRCPPPLACALQAFSLGQREDSLEVSSFCSEALVTCAALTHPRVPSL
	Eukaryota	Opisthokonta	Metazoa	Chordata	Mammalia	Callithrix jacchus	A0A8I3WBT1	1086	MCYARGGRGSHRSPLQICSFIIHLWHLTLISENLSAVGALVSLSNARLSSIKTRFEGLCLLSLLVGESPTELFQQHCVSWLRSIQQVLQSQDPPPTMELAVAVLRDLLRYAAQLPALFRDISMNHLPGLLTSLLGLRPECEQSALEGMKACMTYFPRACGSLKGKLASFFLSRVDALSPQLQQLACECYSKLPSLGAGFSQGLKHTESWEQELHSLLASLHTLLGALYEGAETAPVQHEGPGVEMLLSSEDGDAHVLLRLWQRFSGLAHCLGLMLSSEFGAPVSVPVQEILDFICRTLSVSSKNISLHGDGPLRLLLLPSIHLEALDLLSALIVACGSRLLRFGIPISRLLPQVLNSWSIGRDSLSPGQERPYSTVRTKVYAVLELWVQVCGASAGVLQ…	142	LSAVGALVSLSNARLSSIKTRFEGLCLLSLLVGESPTELFQQHCVSWLRSIQQVLQSQDPPPTMELAVAVLRDLLRYAAQLPALFRDISMNHLPGLLTSLLGLRPECEQSALEGMKACMTYFPRACGSLKGKLASFFLSRVD	55	372-426	PYSTVRTKVYAVLELWVQVCGASAGVLQGGASGEALLTHLLSDISPPADALKLRS	69	518-586	PYTSSRCRRELYCLLLALLLSPSPRCPPPLACALQAFSLGQREDSLEVSSFCSEALVICAALTHPRVPP
	Eukaryota	Opisthokonta	Metazoa	Chordata	Mammalia	Mus musculus	A0A158SIT8	1123	MAAAVLSGASAGSPAGAPGGPGGLSAVGSGPRLRLLLLESISGLLQPRTASPVAPVHPPIQWAPHLPGLMCLLRLHGTAGGAQNLSALGALVNLSNAHLGSIKTRFEGLCLLSLLIGESPTELFQQHCVSWLRSIQQVLQSQDSPSTMELAVAVLRDLLRHASQLPTLFRDISTNHLPGLLTSLLGLRPECEQSALEGMKACVTYFPRACGSLKGKLASFFLSRLDSLNPQLQQLACECYSRLPSLGAGFSQGLKHTENWEQELHSLLTSLHSLLGSLFEETEPAPVQSEGPGIEMLLSHSEDGNTHVLLQLRQRFSGLARCLGLMLSSEFGAPVSVPVQEILDLICRILGISSKNINLLGDGPLRLLLLPSLHLEALDLLSALILACGSRLLRFGALI…	147	AQNLSALGALVNLSNAHLGSIKTRFEGLCLLSLLIGESPTELFQQHCVSWLRSIQQVLQSQDSPSTMELAVAVLRDLLRHASQLPTLFRDISTNHLPGLLTSLLGLRPECEQSALEGMKACVTYFPRACGSLKGKLASFFLSRLDSL	55	424-478	PYSTIRTKVYAILELWVQVCGASAGMLQGGASGEALLTHLLSDISPPADALKLCS	69	570-638	PYNSSCCRLGLYRLLLALLLAPSPRCPPPLACALKAFSLGQWEDSLEVSSFCSEALVTCAALTHPRVPP
	Eukaryota	Opisthokonta	Metazoa	Chordata	Mammalia	Balaenoptera musculus	A0A8C0DZD1	1032	MAAAVLSGPSAGSAAGVPGGTGGLSAVNSGPRLRLLLLESVSGLLQPRAGSTVSPVHPPVRSVPHLPGLMCLLRLHGTVGGAQNLSAVGALVGLSNARLGSIKTRFEGLCLLSLLVGESPTEMFQQHCVSWLRSIQQVLQSQDPPPTMELAVAVLRDLLRYAAQLPTLFRDISMNHLPGLLTSLLGLRPESELSALEGMKACMTYFPRACGSLKGKLASFFLSRVDALSPQLQQLACECYSRLPSLGAGFSQGLKHTDSWEHELHSLLASLHSLLGALYEGAETAPVQYEGPGVETLLSPSEDGDAHVLLRLWQRFSGLARCLGLMLSSEFGAPVSVPVQEILDLICRTLSVSAKNISLLGDGPLRLLLLPSLHLEALDLLSALVLACGGRLLRFGALI…	153	RLHGTVGGAQNLSAVGALVGLSNARLGSIKTRFEGLCLLSLLVGESPTEMFQQHCVSWLRSIQQVLQSQDPPPTMELAVAVLRDLLRYAAQLPTLFRDISMNHLPGLLTSLLGLRPESELSALEGMKACMTYFPRACGSLKGKLASFFLSRVD	55	424-478	PYSTMRTKVYAVLELWVQVCGASAGVLQGGASGEALLTHLLSDISPPADALKLRS	69	570-638	PYTSSRCRRELYRLLLALLLAPSPRRPPPLACALQAFSLGQREGSLEVSTFCSEALVTCAALTHPRVPP
	Eukaryota	Opisthokonta	Metazoa	Chordata	Mammalia	Canis lupus familiaris	A0A8C0MNV6	1077	MAAAVLSGPSAGSAAGVPGGAGGLSAVGSGPRLRLLLLESVSGLLQPRAGSAVAPVHPPVRSAPHLPGLMCLLRLHGTVGGAQNLSAVGALVGLSNARLGSIKTRFEGLCLLSLLVGESPTEMFQQHCVSWLRSIQQVLQSQDPPPTMELAVAVLRDLLRYAAQLPTLFRDISMNHLPGLLTSLLGLRPECELSALEGMKACMTYFPRACGSLKGKLASFFLSRVDALSPQLQQLACECYSRLPSLGAGFSQGLKHTESWEQELHSLLASLHSLLGALYEGAETAPVQYEGPGVEVLLTPSEDGDTHVLLRLRQRFSGLARCLGLMLSSEFGAPVSVPVQEILDVICRTLSISAKNISLLGDGPLRLLLLPSIHLDALDLLSALILACRSRLLRFGALI…	152	LHGTVGGAQNLSAVGALVGLSNARLGSIKTRFEGLCLLSLLVGESPTEMFQQHCVSWLRSIQQVLQSQDPPPTMELAVAVLRDLLRYAAQLPTLFRDISMNHLPGLLTSLLGLRPECELSALEGMKACMTYFPRACGSLKGKLASFFLSRVD	55	424-478	PYSTVRTKVYAVLELWVQVCGASAGMLQGGSSGEALLSHLLSDISPPADTLKLRS	70	570-639	PYTSSRCRQELYRLLLALLLAPSPRCPPPLACALQAFSLGQREDSLEVSSFCSEALVTCVALTHPRVPSL
	Eukaryota	Opisthokonta	Metazoa	Chordata	Mammalia	Canis lupus familiaris	A0A8C1QXV7	1112	MASAAWLHGPNITRLTEGLVSVLKEDRPEYLPALLANYREHGVVGTQSTGAVGGLVGISNARLGSSKTRFEGLCLLSVLVKDSSSEVFQQHCLSWLRTLQQVIQSQAPLPTVQLAVSVLQDLLQYSSQLPELAREVGLNSILGILTSLLSLKSECHLAAMKGMMTCMIYYPRACGSLREKLGAYFLSKMDSDNPKVQEVACESFGRLPCLGGVLERGGGGRRAEGWTNQLHCLLASANSMLGQLYQGAETEGTVQYEGPGVELPFPPLDDVDPLLILQLHHRYKAVCLAIKHTLSADPASSVRLPVQHVLKLVCQALAVNTKSISPTGEGCLKLLVLPSIHIDTLELLSALIKAFSSQFCLAVRVTVYRTIELWVRVGGASLLQGSPTHTELLFTHLMG…	175	VSVLKEDRPEYLPALLANYREHGVVGTQSTGAVGGLVGISNARLGSSKTRFEGLCLLSVLVKDSSSEVFQQHCLSWLRTLQQVIQSQAPLPTVQLAVSVLQDLLQYSSQLPELAREVGLNSILGILTSLLSLKSECHLAAMKGMMTCMIYYPRACGSLREKLGAYFLSKMDSDNP	53	363-415	VRVTVYRTIELWVRVGGASLLQGSPTHTELLFTHLMGDITPASEAVKLRSGQQ	62	518-579	RRELYRLLLALVLVPSPRWPPPLSCAVSVFSHGRRDHNIMVSSFCAEALTICNTLIHPRTPS
	Eukaryota	Opisthokonta	Metazoa	Chordata	Mammalia	Chinchilla lanigera	A0A8C2VDZ1	1079	MAAAVLSGPSAGSPAGVPGGAGGLSAMSSGPRLRLLLLESVSGLLQPRTGSSVAPVHPPVRSAPHLPGLVCLLRLHGSVGGAQNLSAVGALVNLSNACLGSMKTRFEGLCLLSLLVGESPTDMFQQHCVSWLRSIQQVLQSQDPPPTMELAVAVLKELLRYAAQLPALSRDISVNHLPGLLTSLLGLRPECEQSALEGMKACMTHFPRACGSLKGKLASFFLSRVHSLSPQLQQLACECYSRLPSLGAGFSQGLKHTESWEQELHSLLTSLHSLLGALYEEAETAPVQSEGPGVETLLSRTEEGDAHDLLRLRQSFSGLARCLGLMLSSEFEAPVSVPVQEVLDLICRILSVSGKNISLLGDGPLRLLLLPSIHLEALDLLSALILACGSRLLRFGALI…	163	HLPGLVCLLRLHGSVGGAQNLSAVGALVNLSNACLGSMKTRFEGLCLLSLLVGESPTDMFQQHCVSWLRSIQQVLQSQDPPPTMELAVAVLKELLRYAAQLPALSRDISVNHLPGLLTSLLGLRPECEQSALEGMKACMTHFPRACGSLKGKLASFFLSRVHS	55	424-478	PYSTIRTKVYAVLELWVQVCGASAGVLQGGASGEALLTHLLSDISPPADALKLRS	69	570-638	PYSSSCCRRELYRLLLALLLAPSPRCPPPLSCALQAFSLGQREDSLEVSSFCSEALVTCAALTHPRVPP
	Eukaryota	Opisthokonta	Metazoa	Chordata	Mammalia	Microcebus murinus	A0A8C5XB53	1072	MAAAVLSGPSAGSAAGVPGGTGGLSAVSSGPRLRLLLLESVSGLLQPRTGSTVAPVHPPIRSTPHLPGLMCLLRLHGTVGGAQNLSAVGALVSLSNARLGSIKTRFEGLCLLSLLVGESPTEIFQQHCVSWLRSIQQVLQSQDPPPTMELAVAVLRDLLRYAAQLPALFRDISMNHLPGLLTSLLGLRPECEQSALEGMKACMTYFPRACGSLKGKLASFFLSRVDSLVPELQQLACECYSRLPSLGSGFSQGLKHTESWEQELHSLLASLHSLLGALYEGAETAPVQNEGPGVETLLSSSEEGDTHVLLRLRQRFSGLARCLGLMLSSEFGAPVSVPVQEILDLICRTLSVSGKNISLLGDGPLRLLLLPSIHLEALDLLSALILACRGRLLRFGVLI…	161	LPGLMCLLRLHGTVGGAQNLSAVGALVSLSNARLGSIKTRFEGLCLLSLLVGESPTEIFQQHCVSWLRSIQQVLQSQDPPPTMELAVAVLRDLLRYAAQLPALFRDISMNHLPGLLTSLLGLRPECEQSALEGMKACMTYFPRACGSLKGKLASFFLSRVD	55	424-478	PYSTIRTKVYAVLELWVKVCGASAGVLQGGASGEALLTHLLSDISPPADALKLRS	69	570-638	PYTSSCCRRELYRLLLALLLAPAPRCPPPLACALQAFSLGQQEDSLEVSSFCSEALVTCAALTHPRVPP
	Eukaryota	Opisthokonta	Metazoa	Chordata	Mammalia	Piliocolobus tephrosceles	A0A8C9IT74	1227	MEIIRTLAPFVRTTCTLNITGPPRTRSPSITPGTQHPGASAPSLLSPRMLLPSLSPRVQSAFTQCAGPQPPPHAHSPVGGRRGVFASSRHATTGAREKMAAAVLSGPSAGSAAGVPGGTGGLSAVNSGPRLRLLLLESVSGLLQPRTGSAVAPVHPPNRSAPHLPGLMCLLRLHGSVGGAQNLSALGALVSLSNARLSSIKTRFEGLCLLSLLVGESPTELFQQHCVSWLRSIQQVLQTQDPPATMELAVAVLRDLLRYAAQLPALFRDISMNHLPGLLTSLLGLRPECEQSALEGMKACMTYFPRACGSLKGKLASFFLSRVDALSPQLQQLACECYSRLPSLGAGFSQGLKHTESWEQELHSLLASLHTLLGALYEGAETAPVQNEGPGVEMLLSSE…	163	PHLPGLMCLLRLHGSVGGAQNLSALGALVSLSNARLSSIKTRFEGLCLLSLLVGESPTELFQQHCVSWLRSIQQVLQTQDPPATMELAVAVLRDLLRYAAQLPALFRDISMNHLPGLLTSLLGLRPECEQSALEGMKACMTYFPRACGSLKGKLASFFLSRVD	65	521-585	PYSTVRTKVYAVLELWVQVCGASAGMLQGGASGEALLTHLLSDISPPADALKLRSPRGSPDGSLQ	71	667-737	PYTSSRCRRELYCLLLALLLAPSPRCPPPLACALQAFSLGQQEDSLEVSSFCSEALVTCAALTHPRVPPLQ
	Eukaryota	Opisthokonta	Metazoa	Chordata	Mammalia	Piliocolobus tephrosceles	A0A8C9J1S7	1253	MEIIRTLAPFVRTTCTLNITGPPRTRSPSITPGTQHPGASAPSLLSPRMLLPSLSPRVQSAFTQCAGPQPPPHAHSPVGGRRGVFASSRHATTGAREKMAAAVLSGPSAGSAAGVPGGTGGLSAVNSGPRLRLLLLESVSGLLQPRTGSAVAPVHPPNRSAPHLPGLMCLLRLHGSVGGAQNLSALGALVSLSNARLSSIKTRFEGLCLLSLLVGESPTELFQQHCVSWLRSIQQVLQTQDPPATMELAVAVLRDLLRYAAQLPALFRDISMNHLPGLLTSLLGLRPECEQSALEGMKACMTYFPRACGSLKGKLASFFLSRVDALSPQLQQLACECYSRLPSLGAGFSQGLKHTESWEQELHSLLASLHTLLGALYEGAETAPVQNEGPGVEMLLSSE…	163	PHLPGLMCLLRLHGSVGGAQNLSALGALVSLSNARLSSIKTRFEGLCLLSLLVGESPTELFQQHCVSWLRSIQQVLQTQDPPATMELAVAVLRDLLRYAAQLPALFRDISMNHLPGLLTSLLGLRPECEQSALEGMKACMTYFPRACGSLKGKLASFFLSRVD	65	521-585	PYSTVRTKVYAVLELWVQVCGASAGMLQGGASGEALLTHLLSDISPPADALKLRSPRGSPDGSLQ	65	667-737	PYSTVRTKVYAVLELWVQVCGASAGMLQGGASGEALLTHLLSDISPPADALKLRSPRGSPDGSLQ
	Eukaryota	Opisthokonta	Metazoa	Chordata	Mammalia	Sus scrofa	A0A8D0Z9M4	1161	MAAAVLSGPSAGSAAGVPGGTGGLSAVVSVPRLRLLLLDSVSGLLQPRAGSTVAPVHPPAPSAPHLPGLMCLLRLHGTVGGAPNLSAVGALVGLSNARLGSIKTRFEGLCLLSLLVGESPTEMFQQHCVSWLRSIQQVLQSQDPPPTMELAVAVLKDLLRYAAQLPTLFRDISMNHLPGLLTSLLGLRPECELSALEGMKACMTYFPRACGSLKGKLASFFLSRVDALSPQLQQLACECYSRLPSLGAGFSQGLKHTESWEQELHSLLASLHGLLGALYEGAETAPMQYEGPAVEALLSPSEDGDAHVLLRLRQRFSGLARCLGLLLSSEFGAPVSVPVQEVLDVICRTLSVSARNIVSGVRPPPRIPRRLPCAASAWMCSCVVETRVADASPGRASWG…	161	LPGLMCLLRLHGTVGGAPNLSAVGALVGLSNARLGSIKTRFEGLCLLSLLVGESPTEMFQQHCVSWLRSIQQVLQSQDPPPTMELAVAVLKDLLRYAAQLPTLFRDISMNHLPGLLTSLLGLRPECELSALEGMKACMTYFPRACGSLKGKLASFFLSRVD	55	525-579	PYSTMRTKVYAVLELWVQVCGASAGVLQGGASGEALLTHLLSDISPPADALKLRS	72	671-742	PYTSSRCRRELYRLLLALLLAPSPRCPPPLACALQAFSLGQREDSLEVSSFCSEALVTCAALTHPRVPTLQS
	Eukaryota	Opisthokonta	Metazoa	Chordata	Mammalia	Prolemur simus	A0A8C8YI40	1020	RPLPTKARGKMAAAVLSGPSAGSAAGVPGGTGGLSAVSSGPRLRLLLLESVSGLLQPRTGPTVAPVHPPARSAPHLPGLMCLLRLHGTVGGAQNLSAVGALVSLSNARLGSIKTRFEGLCLLSLLVGESPTEIFQQHCVSWLRSIQQVLQSQDPPPTMELAVAVLRDLLRYAAQLPALFRDISINHLPGLLTSLLGLRPECEQSALEGMKACMTYFPRACGSLKGKLASFFLSRVDSLSPQLQQLACECYSRLPSLGAGFSQGLKHTESWEQELHSLLASLHSLLGALYEGAETAPVQNEGPGVETLLSSSEDDDAHVLLRLRQRFSGLARCLGLMLSSEFGAPVSVPVQEILDLICRTLSVSGKNISLLGDGPLRLLLLPSIHFEALDLLSALILACG…	163	LPGLMCLLRLHGTVGGAQNLSAVGALVSLSNARLGSIKTRFEGLCLLSLLVGESPTEIFQQHCVSWLRSIQQVLQSQDPPPTMELAVAVLRDLLRYAAQLPALFRDISINHLPGLLTSLLGLRPECEQSALEGMKACMTYFPRACGSLKGKLASFFLSRVDSL	55	434-488	PYSTIRTKVYAVLELWVKVCGASAGVLQGGASGEALLTHLLSDISPPADALKLRS	69	580-648	PYTSSCCRRELYRLLLALLLAPSPRCPPPLACALQAFCLGQQEDSLEVSSFCSEALVTCAALTHPRVPP
	Eukaryota	Opisthokonta	Metazoa	Chordata	Mammalia	Sus scrofa	A0A8D0QP29	1108	MAAAVLSGPSAGSAAGVPGGTGGLSAVVSVPRLRLLLLDSVSGLLQPRAGSTVAPVHPPAPSAPHLPGLMCLLRLHGTVGGAPLSLQSSHPPLIITHLFLVRFEGLCLLSLLVGESPTEMFQQHCVSWLRSIQQVLQSQDPPPTMELAVAVLKDLLRYAAQLPTLFRDISMNHLPGLLTSLLGLRPECELSALEGMKACMTYFPRACGSLKGKLASFFLSRVDALSPQLQQLACECYSRLPSLGAGFSQGLKHTESWEQELHSLLASLHGLLGALYEGAETAPMQYEGPAVEALLSPSEDGDAHVLLRLRQRFSGLARCLGLLLSSEFGAPVSVPVQEVLDVICRTLSVSARNISLLGDGPLRLLLLPSLHLEALDLLSALILACGGRLLRFGALISRL…	124	VRFEGLCLLSLLVGESPTEMFQQHCVSWLRSIQQVLQSQDPPPTMELAVAVLKDLLRYAAQLPTLFRDISMNHLPGLLTSLLGLRPECELSALEGMKACMTYFPRACGSLKGKLASFFLSRVD	55	421-475	PYSTMRTKVYAVLELWVQVCGASAGVLQGGASGEALLTHLLSDISPPADALKLRS	72	567-638	PYTSSRCRRELYRLLLALLLAPSPRCPPPLACALQAFSLGQREDSLEVSSFCSEALVTCAALTHPRVPTLQS
	Eukaryota	Opisthokonta	Metazoa	Chordata	Mammalia	Eptesicus nilssonii	A0AA40LHC2	606	MAAAVLSGPSAGSAAGVPGGAGGLSAVGSGPRLRMLLLESVSGLLQPRAGSTIPPVHPPARSAPHLPGLMCLLRLHGTVGGAQNLSAVGALVGLSNARLSSIKTRFEGLCLLSLLVGESSTEMFQQHCVSWLRSIQQVLQDPPATMDLAVVVLRDLLRYAAQLPTLFRDISMNHLPGLLTSLLGLRPECEFSALEGMKACMTYFPRACGSLKGKLASFFLSRVDALSPQLQQLACECYSRLPSLGAGFSQGLKHTESWEQELHSLLASLHSLLGALYEGAEPEDADAHNLFRLRQRFSGLASCLGLMLSSEFGAPVSIPVQEVLDFICRTLSISAKNISLLGDGPLRLLLLPSIHLEALDLLSALILACGGRLLRFGALISRLLPQVLNAWSIGRDSVS…	159	LPGLMCLLRLHGTVGGAQNLSAVGALVGLSNARLSSIKTRFEGLCLLSLLVGESSTEMFQQHCVSWLRSIQQVLQDPPATMDLAVVVLRDLLRYAAQLPTLFRDISMNHLPGLLTSLLGLRPECEFSALEGMKACMTYFPRACGSLKGKLASFFLSRVD	55	405-459	PYSAVRTKVYAVLELWVQVCGASAGVLQAGASGEALLTHLLSDISPPADALKLRS	53	551-603	PYTSARCRRELYRLLLALLLAPSPRCPPPLACALQAFSLGQREDNLEVSSFCS
	Eukaryota	Opisthokonta	Metazoa	Chordata	Mammalia	Balaenoptera musculus	A0A8B8W8X4	1070	MDPVFAYPTPPPIGAWGKLDLNLSAVGALVGLSNARLGSIKTRFEGLCLLSLLVGESPTEMFQQHCVSWLRSIQQVLQSQDPPPTMELAVAVLRDLLRYAAQLPTLFRDISMNHLPGLLTSLLGLRPESELSALEGMKACMTYFPRACGSLKGKLASFFLSRVDALSPQLQQLACECYSRLPSLGAGFSQGLKHTDSWEHELHSLLASLHSLLGALYEGAETAPVQYEGPGVETLLSPSEDGDAHVLLRLWQRFSGLARCLGLMLSSEFGAPVSVPVQEILDLICRTLSVSAKNISLLGDGPLRLLLLPSLHLEALDLLSALVLACGGRLLRFGALINRLLPQVLNAWSIGRDSLSPGQERPYSTMRTKVYAVLELWVQVCGASAGVLQGGASGEALLT…	131	NARLGSIKTRFEGLCLLSLLVGESPTEMFQQHCVSWLRSIQQVLQSQDPPPTMELAVAVLRDLLRYAAQLPTLFRDISMNHLPGLLTSLLGLRPESELSALEGMKACMTYFPRACGSLKGKLASFFLSRVD	55	362-416	PYSTMRTKVYAVLELWVQVCGASAGVLQGGASGEALLTHLLSDISPPADALKLRS	69	508-576	PYTSSRCRRELYRLLLALLLAPSPRRPPPLACALQAFSLGQREGSLEVSTFCSEALVTCAALTHPRVPP
	Eukaryota	Opisthokonta	Metazoa	Chordata	Mammalia	Canis lupus familiaris	A0A8C0RWF4	907	MELAVAVLRDLLRYAAQLPTLFRDISMNHLPGLLTSLLGLRPECELSALEGMKACMTYFPRACGSLKGKLASFFLSRVDALSPQLQQLACECYSRLPSLGAGFSQGLKHTESWEQELHSLLASLHSLLGALYEGAETAPVQYEGPGVEVLLTPSEDGDTHVLLRLRQRFSGLARCLGLMLSSEFGAPVSVPVQEILDVICRTLSISAKNISLLGDGPLRLLLLPSIHLDALDLLSALILACRSRLLRFGALISRLLPQVLNAWNLGRDTLAPGQERPYSTVRTKVYAVLELWVQVCGASAGMLQGGSSGEALLSHLLSDISPPADTLKLRSPRGSPDGGLQTGKPSAPKKLKLDVGEAMAPPSHRKGDSNANSDVCTAALRGLSRTILMCGPLIKEETH…	78	ELAVAVLRDLLRYAAQLPTLFRDISMNHLPGLLTSLLGLRPECELSALEGMKACMTYFPRACGSLKGKLASFFLSRVD	55	277-331	PYSTVRTKVYAVLELWVQVCGASAGMLQGGSSGEALLSHLLSDISPPADTLKLRS	70	423-492	PYTSSRCRQELYRLLLALLLAPSPRCPPPLACALQAFSLGQREDSLEVSSFCSEALVTCAALTHPRVPSL
	Eukaryota	Opisthokonta	Metazoa	Chordata	Mammalia	Castor canadensis	A0A8C0ZPJ1	1124	MLPASPIPRVLLHPLRAQDRSPLPPALPERRSSRCVCVIGLRHHAKPGKMAAAVLSGPSAGSSAGVPGGTGGLSGMGSGPRLRLLLLESVSGLLQPRTGSPVAPVHPPVHWAPHLPGLMCLLRLHGTVGGAQNLSALGTLVSLSNAHLGSIKTRFEGLCLLSLLVGESPTELFQQHCVSWLRSIQQVLQSQDPPPTMELAVAVLKDLLRYAAQLPMLFRDISTNHLPGLLTSLLGLRPECEHSALEGMKACMIYFPRACGSLKGKLASFFLSRVDALSPQLQQLACECYSRLPSLGAGFSQGLKHTENWEQELHSLLTSLHSLLGALYEGAETAPLQSEGPGVETLLSHSEDGDTHALLRLRQRFSGLAHCLGLLLSSEFGAPVSVPVQDVLDLICRTL…	160	PGLMCLLRLHGTVGGAQNLSALGTLVSLSNAHLGSIKTRFEGLCLLSLLVGESPTELFQQHCVSWLRSIQQVLQSQDPPPTMELAVAVLKDLLRYAAQLPMLFRDISTNHLPGLLTSLLGLRPECEHSALEGMKACMIYFPRACGSLKGKLASFFLSRVD	55	473-527	PYSTIRTKVYAILELWVKVCGASSGMLQGGASGEALLTHLLSDISPPADALKLRS	66	611-676	PYNSSCCRRELYRLLLALLLAPSPRFPPPLACALQAFSFGQREDSLEVTANCTGDLCCSDPPRVPP
	Eukaryota	Opisthokonta	Metazoa	Chordata	Mammalia	Panthera leo	A0A8C8XKY9	1165	MLPRSPRRAQPPPAQCAGPRPPPHAPSPPGARRGAFASSRHATGARVKMAAAVLSGPSAGSAAGVPGGTGGLSAVGSGPRLRLLLLESVSGLLQPRAGSAVAPVHPPVRSAAHLPGLMCLLRLHGTVGGAQNLSAVGALVGLSNARLGSVKTRFEGLCLLSLLVGESPTELFQQHCVSWLRSIQQVLQSQDPPPTMELAVAVLRDLLRYAAQLPTLFRDISTNHLPGLLTSLLGLRPECELSAMEGMKACMTYFPRACGSLKGKLASFFLSRVDALSPQLQQLACECYARLPSLGAGFSQGLKHTESWEQELHSLLASLHGLLGALYEGADTAPVQCEGPGLDVLLAPSEDGDAHTLLRLRHRFSGLARCLGLLLSSEFGAPVSVPVQEILDIICRTLS…	163	AHLPGLMCLLRLHGTVGGAQNLSAVGALVGLSNARLGSVKTRFEGLCLLSLLVGESPTELFQQHCVSWLRSIQQVLQSQDPPPTMELAVAVLRDLLRYAAQLPTLFRDISTNHLPGLLTSLLGLRPECELSAMEGMKACMTYFPRACGSLKGKLASFFLSRVD	55	472-526	PYSAVRTKVYAVLDLWVQVCGASAGVLQGGASGEALLSHLLSDISPPADALKLRS	69	618-686	PYTSSRCRRELYRLLLALLLAPSPRCPPPLACALQAFSLGQREDSLEVSSFCSEALVTCAALTHPRVPP
	Eukaryota	Opisthokonta	Metazoa	Chordata	Mammalia	Prolemur simus	A0A8C8YLK1	1179	MLLPDLSKIQPPFPQCAGPQPPPHAPCPPSVRRGVFASSLHATTRARGKMAAAVLSGPSAGSAAGVPGGTGGLSAVSSGPRLRLLLLESVSGLLQPRTGPTVAPVHPPARSAPHLPGLMCLLRLHGTVGGAQNLSAVGALVSLSNARLGSIKTRFEGLCLLSLLVGESPTEIFQQHCVSWLRSIQQVLQSQDPPPTMELAVAVLRDLLRYAAQLPALFRDISINHLPGLLTSLLGLRPECEQSALEGMKACMTYFPRACGSLKGKLASFFLSRVDSLSPQLQQLACECYSRLPSLGAGFSQGLKHTESWEQELHSLLASLHSLLGALYEGAETAPVQNEGPGVETLLSSSEDDDAHVLLRLRQRFSGLARCLGLMLSSEFGAPVSVPVQEILDLICRTL…	161	GLMCLLRLHGTVGGAQNLSAVGALVSLSNARLGSIKTRFEGLCLLSLLVGESPTEIFQQHCVSWLRSIQQVLQSQDPPPTMELAVAVLRDLLRYAAQLPALFRDISINHLPGLLTSLLGLRPECEQSALEGMKACMTYFPRACGSLKGKLASFFLSRVDSL	55	473-527	PYSTIRTKVYAVLELWVKVCGASAGVLQGGASGEALLTHLLSDISPPADALKLRS	69	619-687	PYTSSCCRRELYRLLLALLLAPSPRCPPPLACALQAFCLGQQEDSLEVSSFCSEALVTCAALTHPRVPP
	Eukaryota	Opisthokonta	Metazoa	Chordata	Mammalia	Sus scrofa	A0A8D0Y119	1163	MAAAVLSGPSAGSAAGVPGGTGGLSAVVSVPRLRLLLLDSVSGLLQPRAGSTVAPVHPPAPSAPHLPGLMCLLRLHGTVGGAPNLSAVGALVGLSNARLGSIKTRFEGLCLLSLLVGESPTEMFQQHCVSWLRSIQQVLQSQDPPPTMELAVAVLKDLLRYAAQLPTLFRDISMNHLPGLLTSLLGLRPECELSALEGMKACMTYFPRACGSLKGKLASFFLSRVDALSPQLQQLACECYSRLPSLGAGFSQGLKHTESWEQELHSLLASLHGLLGALYEGAETAPMQYEGPAVEALLSPSEDGDAHVLLRLRQRFSGLARCLGLLLSSEFGAPVSVPVQEVLDVICRTLSVSARNIVSGVRPPPRIPRRLPCAASAWMCSCVVETRVADASPGRASWG…	161	LPGLMCLLRLHGTVGGAPNLSAVGALVGLSNARLGSIKTRFEGLCLLSLLVGESPTEMFQQHCVSWLRSIQQVLQSQDPPPTMELAVAVLKDLLRYAAQLPTLFRDISMNHLPGLLTSLLGLRPECELSALEGMKACMTYFPRACGSLKGKLASFFLSRVD	55	525-579	PYSTMRTKVYAVLELWVQVCGASAGVLQGGASGEALLTHLLSDISPPADALKLRS	72	671-742	PYTSSRCRRELYRLLLALLLAPSPRCPPPLACALQAFSLGQREDSLEVSSFCSEALVTCAALTHPRVPTLQS
	Eukaryota	Opisthokonta	Metazoa	Chordata	Mammalia	Theropithecus gelada	A0A8D2FLE5	1180	MLLPSLSPRVQPAFIQCAGPQPPPHAHSPVGGRRGVFASSRHATTGARGKMAAAVLSGPSAGSAAGVPGGTGGLSAVNSGPRLRLLLLESVSGLLQPRTGSAVAPVHPPNRSAPHLPGLMCLLRLHGSVGGAQNLSALGALVSLSNARLSSIKTRFEGLCLLSLLVGESPTELFQQHCVSWLRSIQQVLQTQDPPATMELAVAVLRDLLRYAAQLPALFRDISMNHLPGLLTSLLGLRPECEQSALEGMKACMTYFPRACGSLKGKLASFFLSRVDALSPQLQQLACECYSRLPSLGAGFSQGLKHTESWEQELHSLLASLHTLLGALYEGAETAPVQNEGPGVEMLLSSEDGDAHVLLRLRQRFSGLARCLGLMLSSEFGAPVSVPVQEILDFICRTL…	163	PHLPGLMCLLRLHGSVGGAQNLSALGALVSLSNARLSSIKTRFEGLCLLSLLVGESPTELFQQHCVSWLRSIQQVLQTQDPPATMELAVAVLRDLLRYAAQLPALFRDISMNHLPGLLTSLLGLRPECEQSALEGMKACMTYFPRACGSLKGKLASFFLSRVD	65	473-537	PYSTVRTKVYAVLELWVQVCGASAGMLQGGASGEALLTHLLSDISPPADALKLRSPRGSPDGSLQ	71	619-689	PYTSSRCRRELYCLLLALLLAPSPRCPPPLACALQAFSLGQREDSLEVSSFCSEALVTCAALTHPRVPPLQ
	Eukaryota	Opisthokonta	Metazoa	Chordata	Mammalia	Microtus ochrogaster	A0A8J6KVF2	1139	MAAAVLSGPSAGSPAGAPGGTGGLSTVGSGPRLRLLLLESVSGLLQPRTGSPVAPVHPPIQWAPYLPGLMCLLRLHGTVGGAQNPSALGTLVNLSNAHLGSIKTRFEGLCLLSLLVGESPTEFFQQHCVSWLRSIQQVLQSQDSPPTIELAVAILRDLLRYASQLPTLFRDISTNHLPGLLTSLLGLRPECEQSALEGMKACVTYFPRACGSLKGKLASFFLSRLDALNPQLQQLACECYSRLPSLGAGFSQGLKHTENWEQELHSLMTSLHSLLGTLYEGAETAPVQSEGPEVETLLSQSEDGNTHVLLQLRQRFSGLARCLGLMLSSEFGAPVSVPVQEILDLICRILSISNKHINLHGDGPLRLLLLPSIHLEALDLLSALILACGGRLLRFGALI…	161	LPGLMCLLRLHGTVGGAQNPSALGTLVNLSNAHLGSIKTRFEGLCLLSLLVGESPTEFFQQHCVSWLRSIQQVLQSQDSPPTIELAVAILRDLLRYASQLPTLFRDISTNHLPGLLTSLLGLRPECEQSALEGMKACVTYFPRACGSLKGKLASFFLSRLD	54	424-477	PYSTIRTKVYAILELWVQVCGASAGMLQGGASGEALLTHLLSDISPPADALKLC	69	570-638	PYSSSCCRRELYRLLLALLLAPSPRCPPPLACALKAFSLGQLEDSLEVSSFCSEALVTCAALTHPRVPP
	Eukaryota	Opisthokonta	Metazoa	Chordata	Mammalia	Canis lupus familiaris	A0A8C0MT20	1245	MMVGALGCSACPARSAVRRGLGRPDPNLSAVGALVGLSNARLGSIKTRFEGLCLLSLLVGESPTEMFQQHCVSWLRSIQQVLQSQDPPPTMELAVAVLRDLLRYAAQLPTLFRDISMNHLPGLLTSLLGLRPECELSALEGMKACMTYFPRACGSLKGKLASFFLSRVDALSPQLQQLACECYSRLPSLGAGFSQGLKHTESWEQELHSLLASLHSLLGALYEGAETAPVQYEGPGVEVLLTPSEDGDTHVLLRLRQRFSGLARCLGLMLSSEFGAPVSVPVQEILDVICRTLSISAKNISLLGDGPLRLLLLPSIHLDALDLLSALILACRSRLLRFGALISRLLPQVLNAWNLGRDTLAPGQERPYSTVRTKVYAVLELWVQVCGASAGMLQGGSSG…	136	LVGLSNARLGSIKTRFEGLCLLSLLVGESPTEMFQQHCVSWLRSIQQVLQSQDPPPTMELAVAVLRDLLRYAAQLPTLFRDISMNHLPGLLTSLLGLRPECELSALEGMKACMTYFPRACGSLKGKLASFFLSRVD	55	367-421	PYSTVRTKVYAVLELWVQVCGASAGMLQGGSSGEALLSHLLSDISPPADTLKLRS	70	513-582	PYTSSRCRQELYRLLLALLLAPSPRCPPPLACALQAFSLGQREDSLEVSSFCSEALVTCVALTHPRVPSL
	Eukaryota	Opisthokonta	Metazoa	Chordata	Mammalia	Cricetulus griseus	A0A8C2LCM9	1141	MAAAVLSGPSAGSPAGAPGGTGGLSTVGSGPRLRLLLLESVSGLLQPRTGSPVAPVHPPIHWAPHLPGLMCLLRLHGTVGGAQNLSALGALVNISNAHLGSIKTRFEGLCLLSLLVGESPTELFQQHCVSWLRSIQQVLQSQDSPSTMELAVAILRDLLRYASQLPTLFRDISTNHLPGLLTSLLGLRPECEQSALEGMKACVTYFPRACGSLKGKLASFFLSRLDALNPQLQQLACECYSRLPSLGAGFSQGLKHTENWEQELHSLLASLHSLLGTLYEGTETDPVQSEGPGVEMLLSQSEDGNTHVLLQLRQRFSGLARCLGLMLSSEFGAPVSVPVQEILDLICRILSISSKNINLLGDGPLRLLLLPSIHLEALDLLSALILACGGRLLRFGALI…	158	LMCLLRLHGTVGGAQNLSALGALVNISNAHLGSIKTRFEGLCLLSLLVGESPTELFQQHCVSWLRSIQQVLQSQDSPSTMELAVAILRDLLRYASQLPTLFRDISTNHLPGLLTSLLGLRPECEQSALEGMKACVTYFPRACGSLKGKLASFFLSRLD	54	424-477	PYSTIRTKVYAILELWVQVCGSSAGMLQGGASGEALLTHLLSDISPPTDALKLC	69	570-638	PYNSSCCRRELYRLLLALLLSPSPRCPPPLACALKAFSLGQCEDSLEVSSFCSEALVTCSALIHPRVPP
	Eukaryota	Opisthokonta	Metazoa	Chordata	Mammalia	Capra hircus	A0A8C2SD54	1088	MAAAVLSGPSAGSAAAVPGGAGGLSAVGSGPRLRLMLLESVSGLLQPRTGSAVAPVHPPARSAPHLPGLMCLLRLHGTVGGAQNLSAVGALVGLSNARLSSIKTRFEGLCLLSLLVGESPTEMFQQHCVSWLRSIQQILQVSLLPATPHLRPIFRDISMNHLPGLLTSLLALRPECELSALEGMKACMTHFPRACGSLKGKLASFFLSRVDALSPQLQQLACECYSRLPSLGAGFSQGLKHTDSWEQELRSLLASLHSLLGGLYEGAEAAPMQYESPGAETLLSPSEDADAHTLLRLRQRFSGLARCLGLMLSSEFGAPVSVPVQDILDLICRTLSVSAKNVSLLGDGPLRLLLLPSLHLEALDLLSALILACGARLLRFGALISRLLPQVLSAWSIGR…	146	LPGLMCLLRLHGTVGGAQNLSAVGALVGLSNARLSSIKTRFEGLCLLSLLVGESPTEMFQQHCVSWLRSIQQILQVSLLPATPHLRPIFRDISMNHLPGLLTSLLALRPECELSALEGMKACMTHFPRACGSLKGKLASFFLSRVD	55	409-463	PYSTVRTKVYAVLELWVQVCGASAGVLQGGASGEALLSHLLSDISPPADALRLRS	63	555-617	PYTSSHCRRELYRLLLALLLAPSPRCPPPLACALRREDSLEVSSFCSEALVTCAALTHPRVPP
	Eukaryota	Opisthokonta	Metazoa	Chordata	Mammalia	Mus spicilegus	A0A8C6HPB6	1121	MAAAVLSGASAGSPAGAPGGPGGLSAVGSGPRLRLLLLESISGLLQPRTASPVAPVHPPIQWAPHLPGLMCLLRLHGTAGGAQNLSALGALVNLSNAHLGSIKTRFEGLCLLSLLVGESPTELFQQHCVSWLRSIQQVLQSQDSPSTMELAVAVLRDLLRYASQLPTLFRDISTNHLPGLLTSLLGLRPECEQSALEGMKACVTYFPRACGSLKGKLASFFLSRLDSLNPQLQQLACECYSRLPSLGAGFSQGLKHTENWEQELHSLLTSLHSLLGSLFEETEPAPVQSEGPGIEMLLSHSEDGNTHVLLQLRQRFSGLARCLGLMLSSEFGAPVSVPVQEILDLICRILGISSKNINLLGDGPLRLLLLPSLHLEALDLLSALILACGSRLLRFGALI…	147	AQNLSALGALVNLSNAHLGSIKTRFEGLCLLSLLVGESPTELFQQHCVSWLRSIQQVLQSQDSPSTMELAVAVLRDLLRYASQLPTLFRDISTNHLPGLLTSLLGLRPECEQSALEGMKACVTYFPRACGSLKGKLASFFLSRLDSL	55	424-478	PYSTIRTKVYAILELWVQVCGASAGMLQGGASGEALLTHLLSDISPPADALKLCS	69	570-638	PYNSSCCRLGLYRLLLALLLAPSPRCPPPLACALKAFSLGQWEDSLEVSSFCSEALVTCAALTHPRVPP
	Eukaryota	Opisthokonta	Metazoa	Chordata	Mammalia	Sus scrofa	A0A8D0LSZ3	1018	LCSTWRCPNLSAVGALVGLSNARLGSIKTRFEGLCLLSLLVGESPTEMFQQHCVSWLRSIQQVLQSQDPPPTMELAVAVLKDLLRYAAQLPTLFRDISMNHLPGLLTSLLGLRPECELSALEGMKACMTYFPRACGSLKGKLASFFLSRVDALSPQLQQLACECYSRLPSLGAGFSQGLKHTESWEQELHSLLASLHGLLGALYEGAETAPMQYEGPAVEALLSPSEDGDAHVLLRLRQRFSGLARCLGLLLSSEFGAPVSVPVQEVLDVICRTLSVSARNISLLGDGPLRLLLLPSLHLEALDLLSALILACGGRLLRFGALISRLLPQVLSAWSIGRDTLSPGQERPYSTMRTKVYAVLELWVQVCGASAGVLQGGASGEALLTHLLSDISPPADAL…	129	RLGSIKTRFEGLCLLSLLVGESPTEMFQQHCVSWLRSIQQVLQSQDPPPTMELAVAVLKDLLRYAAQLPTLFRDISMNHLPGLLTSLLGLRPECELSALEGMKACMTYFPRACGSLKGKLASFFLSRVD	55	349-403	PYSTMRTKVYAVLELWVQVCGASAGVLQGGASGEALLTHLLSDISPPADALKLRS	72	495-566	PYTSSRCRRELYRLLLALLLAPSPRCPPPLACALQAFSLGQREDSLEVSSFCSEALVTCAALTHPRVPTLQS
	Eukaryota	Opisthokonta	Metazoa	Chordata	Mammalia	Sus scrofa	A0A8D0Z6G8	1117	MAAAVLSGPSAGSAAGVPGGTGGLSAVVSVPRLRLLLLDSVSGLLQPRAGSTVAPVHPPAPSAPHLPGLMCLLRLHGTVGGAPLSLQSSHPPLIITHLFLVRFEGLCLLSLLVGESPTEMFQQHCVSWLRSIQQVLQSQDPPPTMELAVAVLKDLLRYAAQLPTLFRDISMNHLPGLLTSLLGLRPECELSALEGMKACMTYFPRACGSLKGKLASFFLSRVDALSPQLQQLACECYSRLPSLGAGFSQGLKHTESWEQELHSLLASLHGLLGALYEGAETAPMQYEGPAVEALLSPSEDGDAHVLLRLRQRFSGLARCLGLLLSSEFGAPVSVPVQEVLDVICRTLSVSARNISLLGDGPLRLLLLPSLHLEALDLLSALILACGGRLLRFGALISRL…	123	VRFEGLCLLSLLVGESPTEMFQQHCVSWLRSIQQVLQSQDPPPTMELAVAVLKDLLRYAAQLPTLFRDISMNHLPGLLTSLLGLRPECELSALEGMKACMTYFPRACGSLKGKLASFFLSRVD	55	421-475	PYSTMRTKVYAVLELWVQVCGASAGVLQGGASGEALLTHLLSDISPPADALKLRS	72	567-638	PYTSSRCRRELYRLLLALLLAPSPRCPPPLACALQAFSLGQREDSLEVSSFCSEALVTCAALTHPRVPTLQS
	Eukaryota	Opisthokonta	Metazoa	Chordata	Mammalia	Equus asinus	A0A9L0ILJ5	1071	MAAAVLSGPSAGSAAGAAGGTGGLSAVASGPRLRLLLLESVSGLLQPRAGSTVAPVHPHVRSAAHLPGLMCLLRLHGTVGGAQNLSAVGALVGLSNARLGSIKTRFEGLCLLSLLVGESPTEMFQQHCVSWLRSIQQVLQSQDSPPTMELAVAVLRDLLRYAAQLPTLFRDISMNHLPGLLTSLLGLRPECELSALEGMKACMTYFPRACGSLKGKLASFFLSRVDALSPQLQQLACECYSRLPSLGAGFSQGLKHTESWEQELHSLLASLHSLLGALYEGAETAPMQYEGPGVEVLLSPSEDGDAHALLRLRQRFSGLARCLGLMLSSEFGAPVSVPVQEILDVICRTLSISAKNISLLGDGPLRLLLLPSIHLEALDLLSALILACGGRLLRFGALI…	164	AAHLPGLMCLLRLHGTVGGAQNLSAVGALVGLSNARLGSIKTRFEGLCLLSLLVGESPTEMFQQHCVSWLRSIQQVLQSQDSPPTMELAVAVLRDLLRYAAQLPTLFRDISMNHLPGLLTSLLGLRPECELSALEGMKACMTYFPRACGSLKGKLASFFLSRVD	36	424-478	ILMCGPLIKEETHRVSSFCSEALVTCAALTHPRVPP	55	534-569	PYSTMRTKVYAVLELWVQVCGASAGVLQGGASGEALLTHLLSDISPPADALKLRS
	Eukaryota	Opisthokonta	Metazoa	Chordata	Mammalia	Homo sapiens	B4DR36	1120	MLLPSLSPRVQPAFTQCARPQPPPHAPSPVGGRRGVSASSRHATTGTRGKMAAAVLSGPSAGSAAGVPGGTGGLSAVSSGPRLRLLLLESVSGLLQPRTGSAVAPVHPPNRSAPHLPGLMCLLRLHGSVGGAQNLSALGALVSLSNARLSSIKTRFEGLCLLSLLVGESPTELFQQHCVSWLRSIQQVLQTQDPPATMELAVAVLRDLLRYAAQLPALFRDISMNHLPGLLTSLLGLRPECEQSALEGMKACMTYFPRACGSLKGKLASFFLSRVDALSPQLQQLACECYSRLPSLGAGFSQGLKHTESWEQELHSLLASLHTLLGALYEGAETAPVQNEGPGVEMLLSSEDGDAHVLLQLRQRFSGLARCLGLMLSSEFGAPVSVPVQEILDFICRTL…	164	PHLPGLMCLLRLHGSVGGAQNLSALGALVSLSNARLSSIKTRFEGLCLLSLLVGESPTELFQQHCVSWLRSIQQVLQTQDPPATMELAVAVLRDLLRYAAQLPALFRDISMNHLPGLLTSLLGLRPECEQSALEGMKACMTYFPRACGSLKGKLASFFLSRVD	65	473-537	PYSTVRTKVYAILELWVQVCGASAGMLQGGASGEALLTHLLSDISPPADALKLRSPRGSPDGSLQ	71	619-689	PYTSSRCRRELYCLLLALLLAPSPRCPPPLACALQAFSLGQREDSLEVSSFCSEALVTCAALTHPRVPPLQ
	Eukaryota	Opisthokonta	Metazoa	Chordata	Mammalia	Homo sapiens	B4DEX7	906	MELAVAVLRDLLRYAAQLPALFRDISMNHLPGLLTSLLGLRPECEQSALEGMKACMTYFPRACGSLKGKLASFFLSRVDALSPQLQQLACECYSRLPSLGAGFSQGLKHTESWEQELHSLLASLHTLLGALYEGAETAPVQNEGPGVEMLLSSEDGDAHVLLQLRQRFSGLARCLGLMLSSEFGAPVSVPVQEILDFICRTLSVSSKNISLHGDGPLRLLLLPSIHLEALDLLSALILACGSRLLRFGILIGRLLPQVLNSWSIGRDSLSPGQERPYSTVRTKVYAILELWVQVCGASAGMLQGGASGEALLTHLLSDISPPADALKPRSPRGSPDGSLQTGKPSAPKKLKLDVGEAMAPPSHRKGDSNANSDVCAAALRGLSRTILMCGPLIKEETHR…	78	ELAVAVLRDLLRYAAQLPALFRDISMNHLPGLLTSLLGLRPECEQSALEGMKACMTYFPRACGSLKGKLASFFLSRVD	63	276-338	PYSTVRTKVYAILELWVQVCGASAGMLQGGASGEALLTHLLSDISPPADALKPRSPRGSPDGS	71	422-492	PYTSSRCRRELYCLLLALLLAPSPRCPPPLACALQAFSLGQREDSLEVSSFCSEALVTCAALTHPRVPPLQ
	Eukaryota	Opisthokonta	Metazoa	Chordata	Mammalia	Bos taurus	A0AAA9RZS9	1059	MAAAVLSGPSAGSAAAVPGGPGGLSAVGSGPRLRLMLLESVSGLLQPRTGSAVAPVHPPARSAPHLPGLMCLLRLHGTVGGAQSQDPPPTMELAVTVLKDLLRYAAQLPAVFRDISMNHLPGLLTSLLGLRPECELSALEGMKACMTHFPRACGSLKGKLASFFLSRVDALSPQLQQLACECYSRLPSLGAGFSQGLKHTDSWEQELRSLLASLHSLLGGLYEGAEAAPMQYESPGAETLLSSSEDADAHTLLRLRQRFSGLARCLGLMLSSEFGAPVSVPVQDILDLICRTLSVSAKNVSLLGDGPLRLLLLPSLHLEALDLLSALILACGARLLRFGALISRLLPQVLNAWSIGRENLGPGQERPYSTVRTKVYAVLELWVQVCGASAGVLQGGASG…	78	ELAVAVLRDLLRYAAQLPALFRDISMNHLPGLLTSLLGLRPECEQSALEGMKACMTYFPRACGSLKGKLASFFLSRVD	63	367-421	PYSTVRTKVYAILELWVQVCGASAGMLQGGASGEALLTHLLSDISPPADALKPRSPRGSPDGS	71	513-581	PYTSSRCRRELYCLLLALLLAPSPRCPPPLACALQAFSLGQREDSLEVSSFCSEALVTCAALTHPRVPPLQ
	Eukaryota	Opisthokonta	Metazoa	Chordata	Mammalia	Bos taurus	A0AAA9TEC2	1035	MENLSAVGALVGLSNARLGSIKTRFEGLCLLSLLVGESPTEMFQQHCVSWLRSIQQILQSQDPPPTMELAVTVLKDLLRYAAQLPAVFRDISMNHLPGLLTSLLGLRPECELSALEGMKACMTHFPRACGSLKGKLASFFLSRVDALSPQLQQLACECYSRLPSLGAGFSQGLKHTDSWEQELRSLLASLHSLLGGLYEGAEAAPMQYESPGAETLLSSSEDADAHTLLRLRQRFSGLARCLGLMLSSEFGAPVSVPVQDILDLICRTLSVSAKNVSLLGDGPLRLLLLPSLHLEALDLLSALILACGARLLRFGALISRLLPQVLNAWSIGRENLGPGQERPYSTVRTKVYAVLELWVQVCGASAGVLQGGASGEALLSHLLSDISPPADALRLRSPR…	126	SIKTRFEGLCLLSLLVGESPTEMFQQHCVSWLRSIQQILQSQDPPPTMELAVTVLKDLLRYAAQLPAVFRDISMNHLPGLLTSLLGLRPECELSALEGMKACMTHFPRACGSLKGKLASFFLSRVD	55	343-397	PYSTVRTKVYAVLELWVQVCGASAGVLQGGASGEALLSHLLSDISPPADALRLRS	69	489-557	PYTSSHCRRELYHLLLALLLAPSPRCPPPLACALRAFSLGQREDSLEVSSFCSEALVTCAALTHPRVPP
	Eukaryota	Opisthokonta	Metazoa	Chordata	Mammalia	Vulpes vulpes	A0A3Q7SVY9	1136	MAAAVLSGPSAGSAAGVPGGAGGLSAVGSGPRLRLLLLESVSGLLQPRAGSAVAPVHPPVRSAPHLPGLMCLLRLHGTVGGAQNLSAVGALVGLSNARLGSIKTRFEGLCLLSLLVGESPTEMFQQHCVSWLRSIQQVLQSQDPPPTMELAVAVLRDLLRYAAQLPTLFRDISMNHLPGLLTSLLGLRPECELSALEGMKACMTYFPRACGSLKGKLASFFLSRVDALSPQLQQLACECYSRLPSLGAGFSQGLKHTESWEQELHSLLASLHSLLGALYEGAETAPVQYEGPGVEVLLTPSEDGDTHVLLRLRQRFSGLARCLGLMLSSEFGAPVSVPVQEILDVICRTLSISAKNISLLGDGPLRLLLLPSIHLDALDLLSALILACRGRLLRFGALI…	152	LHGTVGGAQNLSAVGALVGLSNARLGSIKTRFEGLCLLSLLVGESPTEMFQQHCVSWLRSIQQVLQSQDPPPTMELAVAVLRDLLRYAAQLPTLFRDISMNHLPGLLTSLLGLRPECELSALEGMKACMTYFPRACGSLKGKLASFFLSRVD	55	424-478	PYSTVRTKVYAVLELWVQVCGASAGMLQGGSSGEALLSHLLSDISPPADTLKLRS	70	570-639	PYTSSRCRQELYRLLLALLLAPSPRCPPPLACALQAFSLGQREDSLEVSSFCSEALVTCAALTHPRVPSL
	Eukaryota	Opisthokonta	Metazoa	Chordata	Mammalia	Camelus ferus	A0A8B6YBY4	1138	MAAAVLSGPSAGSAAGVPGGTGGLSAVASGPRLRLLLLESVSGLLQPRAGSTVAPVHPPVRSAPHLPGLMCLLRLHGTVGGAQNLSAVGALVGLSNARLGSIKTRFEGLCLLSLLVGESPTEMFQQHCVSWLRSVQQVLQSQDPPPTMELAVAILRDLLRYAAQLPTLFRDISMNHLPGLLTSLLGLRPECELSALEGMKACMTYFPRACGSLKGKLASFFLSRVDALSPQLQQLACECYSRLPSLGAGFSQGLKHTESWEQELHSLLASLHSLLGALYEGAETAPMQYEGPGVETLLSPSEDGDAHVLLQLRQRFSGLARCLGLMLSSEFGAPVSVPVQEVLDVICRTLSISAKNISLLGDGPLRLLLLPSLHLEALDLLSALILACGGRLLRFGALI…	154	LRLHGTVGGAQNLSAVGALVGLSNARLGSIKTRFEGLCLLSLLVGESPTEMFQQHCVSWLRSVQQVLQSQDPPPTMELAVAILRDLLRYAAQLPTLFRDISMNHLPGLLTSLLGLRPECELSALEGMKACMTYFPRACGSLKGKLASFFLSRVD	55	424-478	PYSTVRTKVYAVLELWVQVCGASAGVLQGGASGEALLTHLLSDIAPAADALKLRS	69	570-638	PYTSARCRLELYRLLLALLLAPSPRCPPPLACALQAFSLGQREDSLEVSSFCSEALVTCAALTHPRVPP
	Eukaryota	Opisthokonta	Metazoa	Chordata	Mammalia	Canis lupus dingo	A0A8C0KDS9	1068	MAAAVLSGPSAGSAAGVPGGAGGLSAVGSGPRLRLLLLESVSGLLQPRAGSAVAPVHPPVRSAPHLPGLMCLLRLHGTVGGAQNLSAVGALVGLSNARLGSIKTRFEGLCLLSLLVGESPTEMFQQHCVSWLRSIQQVLQSQDPPPTMELAVAVLRDLLRYAAQLPTLFRDISMNHLPGLLTSLLGLRPECELSALEGMKACMTYFPRACGSLKGKLASFFLSRVDALSPQLQQLACECYSRLPSLGAGFSQGLKHTESWEQELHSLLASLHSLLGALYEGAETAPVQYEGPGVEVLLTPSEDGDTHVLLRLRQRFSGLARCLGLMLSSEFGAPVSVPVQEILDVICRTLSISAKNISLLGDGPLRLLLLPSIHLDALDLLSALILACRSRLLRFGALI…	152	LHGTVGGAQNLSAVGALVGLSNARLGSIKTRFEGLCLLSLLVGESPTEMFQQHCVSWLRSIQQVLQSQDPPPTMELAVAVLRDLLRYAAQLPTLFRDISMNHLPGLLTSLLGLRPECELSALEGMKACMTYFPRACGSLKGKLASFFLSRVD	55	424-478	PYSTVRTKVYAVLELWVQVCGASAGMLQGGSSGEALLSHLLSDISPPADTLKLRS	37	534-570	ILMCGPLIKEETHRVSSFCSEALVTCAALTHPRVPSL
	Eukaryota	Opisthokonta	Metazoa	Chordata	Mammalia	Monodon monoceros	A0A8C6C7P5	1128	MAAAVLSGPSAGSAAGVPGGTGGLSAVNSGPRLRLLLLESVSGLLQPRAGSTVSPVHHPTRSVPHLPGLMCLLRLHGTVGGAQNLSAVGALVGLSNARLGSIKTRFEGLCLLSLLVGESSTEMFQQHCVSWLRSIQQVLQSQDPPPTMELAVAVLGDLLRYAAQLPTLFRDISMNHLPGLLTSLLGLRPESELSALEGMKACMTYFPRACGSLKGKLASFFLSRVDALSPQLQQLACECYSRLPSLGAGFSQGLKHTDSWEQELHSLLASLHSLLGALYAGADTAPMQYEGPGVETLLSPSEDGDAHVLLRLWQRFSGLARCLGLMLSSEFGAPVSVPVQEILDLICRTLSVSAKNISLLGDGPLRLLLLPSLHLEALDLLSALILACRGRLLRFGALI…	161	LPGLMCLLRLHGTVGGAQNLSAVGALVGLSNARLGSIKTRFEGLCLLSLLVGESSTEMFQQHCVSWLRSIQQVLQSQDPPPTMELAVAVLGDLLRYAAQLPTLFRDISMNHLPGLLTSLLGLRPESELSALEGMKACMTYFPRACGSLKGKLASFFLSRVD	55	424-478	PYSTMRTKVYAVLELWVQVCGASAGVLQGGASGEALLTHLLSDISPPADALKLRS	69	570-638	PYTSSRCRRELYRLLLALLLAPSPRCPPPLACALQAFSLGQREDSLEVSAFCSEALVTCAALTHPRVPP
	Eukaryota	Opisthokonta	Metazoa	Chordata	Mammalia	Nannospalax galili	A0A8C6QUJ5	1139	MAAAVLSGPSAGSPAGAAGGAGGLSAAGSGPRLRLLLLESVSGLLQPRTGSSVAPVHPPVHWAPHLPGLMCLLRLHGTVGGAQNLSALGALVNLSNAHLGSIKTRFEGLCLLSLLVGESPTELFQQHCISWLRSIQQVLQSQDPPPTMELAVAILKDLLRYASQLPTLFRDISTNHLPGLLTSLLGLRPECEQSALEGMKACVTYFPRACGSLKGKLASFFLSRVDALSPQLQQLACECYSRLPSLGAGFSQGLKHTENWEQELHSLLASLHSLLGALYEGAEMAPVQSECPGVETLLAHSEDGNTHVLLRLQQRFSGLAHCLGLMLSSELGAPVSMPVQEILDLICRILSISGKNISLLGDGPLRLLLLPSIHLEALDLLSALILVCGGRLMRFGTLI…	159	GLMCLLRLHGTVGGAQNLSALGALVNLSNAHLGSIKTRFEGLCLLSLLVGESPTELFQQHCISWLRSIQQVLQSQDPPPTMELAVAILKDLLRYASQLPTLFRDISTNHLPGLLTSLLGLRPECEQSALEGMKACVTYFPRACGSLKGKLASFFLSRVD	56	424-479	PYSSIRTKVYAILELWVQVCGASAGMLQGGASGEALLTHLLSDISPPADALKLRSP	73	570-642	PYNSSCCRRELYRLLLALLLAPSPRCPPPLACALQAFSLGQREGSLEVSSFCSEALVTCAALTHPRVPPLQAM
	Eukaryota	Opisthokonta	Metazoa	Chordata	Mammalia	Spermophilus dauricus	A0A8C9PD36	1036	MNSGPRLRLLLLESVSGLLQPRTGSTVAPVHPPVCSVPHLPGLMCLLRLHGTVGGAQNLSALGALVSLSNARLGSIKTRFEGLCLLSLLVGESPTEMFQQHCVSWLRSIQQVLQSQDPPPTMELAVAVLRDLLRYAAQLPTLFRDISINHLPGLLTSLLGLRPEVRHFPTALPLGVFALIYTKWDGGGFHLTSFLPFLLQLACECYSRLPSLGAGFSQGLKHTESWEQELHSLLASLHSLLGALYEGAETAPVQNEGPGVETLLSPSEDGDAHVLLRLRQRFSGLARCLGLMLSSEFGAPVSVPVQEVLDLICRTLSVSGKNISLLGDGPLRLLLLPSIHLEALDLLSALILACGGRLLRFGALISRLLPQVLNAWSIGRDTLSPGQERPYSTIRTKVY…	137	HLPGLMCLLRLHGTVGGAQNLSALGALVSLSNARLGSIKTRFEGLCLLSLLVGESPTEMFQQHCVSWLRSIQQVLQSQDPPPTMELAVAVLRDLLRYAAQLPTLFRDISINHLPGLLTSLLGLRPEVRHFPTALPL	55	390-444	PYSTIRTKVYAILELWVQVCGASAGVLQGGASGEALLTHLLSDISPPSDALKLRS	72	536-607	PYTSSCCRRELYRLLLALLLAPSPRCPPPLACALQAFSLGQREDSLEVSSFCSEALVTCAALTHPRVPPLQA
	Eukaryota	Opisthokonta	Metazoa	Chordata	Mammalia	Orycteropus afer afer	A0A8B7AS70	1123	MAAAVLSGPSAGSAAGVPGGTGGFSAMGSGPRLRLLLLESVSGLLQPRTGSAVPSVHPPVRPVPHLPGLMCLLQLHGTVGGAQNLSALGALVGLSNARLGSIKTRFEGLCLLSLLVGESPTEMFQQHCVSWLRSIQQVLQSQDPAPTMELAVAILKDLLRYAAQLPTLFRDISMNHLPGLLTSLLGLRPECELSALEGMKACMIYFPRACGSLKGKLAAFFLSRVEALSPHLQQLACQCYSRLPSLGAGFSQGLKHTESWEQELHCLLASLHSLLGTLYEGAETAPVQYEGPGVEMLLPPSEDGDASALLQLRQRFSGLAQCLGLMLSSEFGAPVSVPVQEILDLICRTLSVSGKNISLLGDGPLRLLLLPSIHLEALDLLSALILACGSRLVRFGGLI…	160	LPGLMCLLQLHGTVGGAQNLSALGALVGLSNARLGSIKTRFEGLCLLSLLVGESPTEMFQQHCVSWLRSIQQVLQSQDPAPTMELAVAILKDLLRYAAQLPTLFRDISMNHLPGLLTSLLGLRPECELSALEGMKACMIYFPRACGSLKGKLAAFFLSRV	55	424-478	PYSTVRAKAYAVLELWVKMCGASAGVLQGGASAEALLTHLLSDISPPADALKLRS	69	570-638	PYTSSHCRRELYRLLLALLLAPSPRCPPPLSCALQAFSLGQREDSLEVSSFCSEALVTCAALTHPRVPP
	Eukaryota	Opisthokonta	Metazoa	Chordata	Mammalia	Castor canadensis	A0A8B7VYG4	1157	MAAAVLSGPSAGSSAGVPGGTGGLSGMGSGPRLRLLLLESVSGLLQPRTGSPVAPVHPPVHWAPHLPGLMCLLRLHGTVGGAQNLSALGTLVSLSNAHLGSIKTRFEGLCLLSLLVGESPTELFQQHCVSWLRSIQQVLQSQDPPPTMELAVAVLKDLLRYAAQLPMLFRDISTNHLPGLLTSLLGLRPECEHSALEGMKACMIYFPRACGSLKGKLASFFLSRVDALSPQLQQLACECYSRLPSLGAGFSQGLKHTENWEQELHSLLTSLHSLLGALYEGAETAPLQSEGPGVETLLSHSEDGDTHALLRLRQRFSGLAHCLGLLLSSEFGAPVSVPVQDVLDLICRTLSVSGKNISLLGDGPLRLLLLPSIHLEALDLLSSLILACGGRLLRFGALI…	161	LPGLMCLLRLHGTVGGAQNLSALGTLVSLSNAHLGSIKTRFEGLCLLSLLVGESPTELFQQHCVSWLRSIQQVLQSQDPPPTMELAVAVLKDLLRYAAQLPMLFRDISTNHLPGLLTSLLGLRPECEHSALEGMKACMIYFPRACGSLKGKLASFFLSRVD	55	424-478	PYSTIRTKVYAILELWVKVCGASSGMLQGGASGEALLTHLLSDISPPADALKLRS	69	570-638	PYNSSCCRRELYRLLLALLLAPSPRFPPPLACALQAFSFGQREDSLEVSSFCSEALVTCAALTHPXVPP
	Eukaryota	Opisthokonta	Metazoa	Chordata	Mammalia	Balaenoptera musculus	A0A8B8W8X6	1010	MFQQHCVSWLRSIQQVLQSQDPPPTMELAVAVLRDLLRYAAQLPTLFRDISMNHLPGLLTSLLGLRPESELSALEGMKACMTYFPRACGSLKGKLASFFLSRVDALSPQLQQLACECYSRLPSLGAGFSQGLKHTDSWEHELHSLLASLHSLLGALYEGAETAPVQYEGPGVETLLSPSEDGDAHVLLRLWQRFSGLARCLGLMLSSEFGAPVSVPVQEILDLICRTLSVSAKNISLLGDGPLRLLLLPSLHLEALDLLSALVLACGGRLLRFGALINRLLPQVLNAWSIGRDSLSPGQERPYSTMRTKVYAVLELWVQVCGASAGVLQGGASGEALLTHLLSDISPPADALKLRSPRGSPDGGLQTGKPSAPKKLKLDMGEAMAPPSHRKGDSNANSD…	103	FQQHCVSWLRSIQQVLQSQDPPPTMELAVAVLRDLLRYAAQLPTLFRDISMNHLPGLLTSLLGLRPESELSALEGMKACMTYFPRACGSLKGKLASFFLSRVD	55	302-356	PYTSSRCRRELYRLLLALLLAPSPRRPPPLACALQAFSLGQREGSLEVSTFCSEALVTCAALTHPRVPP	69	448-516	PYTSSRCRRELYRLLLALLLAPSPRRPPPLACALQAFSLGQREGSLEVSTFCSEALVTCAALTHPRVPP
	Eukaryota	Opisthokonta	Metazoa	Chordata	Mammalia	Bos mutus grunniens	A0A8B9YSD6	1098	MAAAVLSGPSAGSAAAVPGGPGSLSAVGSGPRLRLMLLESVSGLLQPRTGSAVAPVHPPARSAPHLPGLMCLLRLHGTVGGAQNLSAVGALVGLSNARLGSIKTRFEGLCLLSLLVGESPTEMFQQHCVSWLRSIQQILQSQDPPPTMELAVTVLKDLLRYAAQLPAVFRDISMNHLPGLLTSLLGLRPECELSALEGMKACMTHFPRACGSLKVSLACECYSRLPSLGAGFSQGLKHTDSWEQELRSLLASLHSLLGGLYEGAEAAPMQYESPGAETLLSSSEDADAHTLLRLRQRFSGLARCLGLMLSSEFGAPVSVPVQDILDLICRTLSVSAKNVSLLGDGPLRLLLLPSLHLEALDLLSALILACGARLLRFGALISRLLPQVLNAWSIGRENL…	148	LRLHGTVGGAQNLSAVGALVGLSNARLGSIKTRFEGLCLLSLLVGESPTEMFQQHCVSWLRSIQQILQSQDPPPTMELAVTVLKDLLRYAAQLPAVFRDISMNHLPGLLTSLLGLRPECELSALEGMKACMTHFPRACGSLKVSLACE	55	406-460	PYSTVRTKVYAVLELWVQVCGASAGVLQGGASGEALLSHLLSDISPPADALRLRS	69	552-620	PYTSSHCRRELYHLLLALLLAPSPRCPPPLACALRAFSLGQREDSLEVSSFCSEALVTCAALTHPRVPP
	Eukaryota	Opisthokonta	Metazoa	Chordata	Mammalia	Jaculus jaculus	A0A8C5KHA8	1123	MAAAVLSGPSAGSPAGVPGGAGGLSAAGSGQRLRLLLLESVSGLLQPRTGSPVAPVHPPLRWAPHLPGLVCLLRLHGSVGGAQNLSALGALVSLSNARLGSVKTRFEGLCLLSLLVGESPTELFQQHCVSWLRSIQQVLQSQDPPPTMELAVAILRDLLRYASQLPTLFRDISTNHLPGLLTSLLGLRPECDQSALEGMKACVTYFPRACGSLKGKLASFFLSRVDALSPQLQQLACECYSRLPSLGAGFSQGLKHTENWEQELHSLLASLHTLLGALYEGAETASVQNEGPGVETLLSHSEDGDTHILLRLRQKFSGLARCLGLMLSSEFVAPVSMPVQEILDLICRILSVSGKNISLLGDGPLRLLLLPSIHIEALDLLSALILACGGRLLRFGTLI…	161	LPGLVCLLRLHGSVGGAQNLSALGALVSLSNARLGSVKTRFEGLCLLSLLVGESPTELFQQHCVSWLRSIQQVLQSQDPPPTMELAVAILRDLLRYASQLPTLFRDISTNHLPGLLTSLLGLRPECDQSALEGMKACVTYFPRACGSLKGKLASFFLSRVD	55	424-478	PYSTIRTKVYSILELWVQVCGASAGVLQGGASGEALLTHLLSDISPPADALKLHS	69	571-639	PYNSSCCRRELYRLLLALLLAPSPRCPPPLACALQAFSLGQREDSLEVSSFCSEALVTCSALTHPRVLP
	Eukaryota	Opisthokonta	Metazoa	Chordata	Mammalia	Neovison vison	A0A8C7BLY7	1115	MAAAVLSGPSAGSAAGVPGGTGGLSAVGSGPRLRLLLLESVSGLLQPRAGGAVAPVHPPVRSAPHLPGLMCLLRLHGTVGGAQNLSAVGALVGLSNARLGSIKTRFEGLCLLSLLVGESPTEMFQQHCVSWLRSIQQVLQSQDPPPTMELAVAVLRDLLRYAAQLPTLFRDISMNHLPGLLTSLLGLRPECELSALEGMKACMTYFPRACGSLKGKLASFFLSRVDALSPQLQQLACECYSKLPSLGAGFSQGLKHTESWEQELRSLLASLHSLLGALYEGAETAPMQYEGPGVETLLTPSEDGDAHVLLRLRQRFCGLARCLGLMLSSEFGAPVSVPVQEILDVICRALSISAKSISLLGDGPLRLLLLPSIHLDALDLLSALILACGGRLLRFGALI…	151	HGTVGGAQNLSAVGALVGLSNARLGSIKTRFEGLCLLSLLVGESPTEMFQQHCVSWLRSIQQVLQSQDPPPTMELAVAVLRDLLRYAAQLPTLFRDISMNHLPGLLTSLLGLRPECELSALEGMKACMTYFPRACGSLKGKLASFFLSRVD	55	424-478	PYSTVRAKVYAVLELWVQVCGASAGVLQGGASGEALLSHLLSDISPPADTLKLRS	69	570-638	PYTSSRCRRELYRLLLALLLAPAPRCPPPLSCAVQAFSLGQREDSLEVASFCSEALVTCAALTHPRVPP
	Eukaryota	Opisthokonta	Metazoa	Chordata	Mammalia	Panthera leo	A0A8C8XFV5	1117	MAAAVLSGPSAGSAAGVPGGTGGLSAVGSGPRLRLLLLESVSGLLQPRAGSAVAPVHPPVRSAAHLPGLMCLLRLHGTVGGAQNLSAVGALVGLSNARLGSVKTRFEGLCLLSLLVGESPTELFQQHCVSWLRSIQQVLQSQDPPPTMELAVAVLRDLLRYAAQLPTLFRDISTNHLPGLLTSLLGLRPECELSAMEGMKACMTYFPRACGSLKGKLASFFLSRVDALSPQLQQLACECYARLPSLGAGFSQGLKHTESWEQELHSLLASLHGLLGALYEGADTAPVQCEGPGLDVLLAPSEDGDAHTLLRLRHRFSGLARCLGLLLSSEFGAPVSVPVQEILDIICRTLSISAKNISLLGDGPLRLLLLPSIHLDALDLLSALILACGSRLLRFGALI…	163	AHLPGLMCLLRLHGTVGGAQNLSAVGALVGLSNARLGSVKTRFEGLCLLSLLVGESPTELFQQHCVSWLRSIQQVLQSQDPPPTMELAVAVLRDLLRYAAQLPTLFRDISTNHLPGLLTSLLGLRPECELSAMEGMKACMTYFPRACGSLKGKLASFFLSRVD	55	424-478	PYSAVRTKVYAVLDLWVQVCGASAGVLQGGASGEALLSHLLSDISPPADALKLRS	69	570-638	PYTSSRCRRELYRLLLALLLAPSPRCPPPLACALQAFSLGQREDSLEVSSFCSEALVTCAALTHPRVPP
	Eukaryota	Opisthokonta	Metazoa	Chordata	Mammalia	Theropithecus gelada	A0A8D2FMY6	1123	MLLPSLSPRVQPAFIQCAGPQPPPHAHSPVGGRRGVFASSRHATTGARGKMAAAVLSGPSAGSAAGVPGGTGGLSAVNSGPRLRLLLLESVSGLLQPRTGSAVAPVHPPNRSAPHLPGLMCLLRLHGSVGGAQTQDPPATMELAVAVLRDLLRYAAQLPALFRDISMNHLPGLLTSLLGLRPECEQSALEGMKACMTYFPRACGSLKGKLASFFLSRVDALSPQLQQLACECYSRLPSLGAGFSQGLKHTESWEQELHSLLASLHTLLGALYEGAETAPVQNEGPGVEMLLSSEDGDAHVLLRLRQRFSGLARCLGLMLSSEFGAPVSVPVQEILDFICRTLSVSSKNISLHGDGPLRLLLLPSIHLEALDLLSALILACGSRLLRFGILISRLLPQVL…	86	TQDPPATMELAVAVLRDLLRYAAQLPALFRDISMNHLPGLLTSLLGLRPECEQSALEGMKACMTYFPRACGSLKGKLASFFLSRVD	65	416-480	PYSTVRTKVYAVLELWVQVCGASAGMLQGGASGEALLTHLLSDISPPADALKLRSPRGSPDGSLQ	71	562-632	PYTSSRCRRELYCLLLALLLAPSPRCPPPLACALQAFSLGQREDSLEVSSFCSEALVTCAALTHPRVPPLQ
	Eukaryota	Opisthokonta	Metazoa	Chordata	Mammalia	Mustela putorius furo	A0A8U0SA23	1137	MAAAVLSGPSAGSAAGVPGGTGGLSAVGSGPRLRLLLLESVSGLLQPRAGGAVAPVHPPVRSAPHLPGLMCLLRLHGTVGGAQNLSAVGALVGLSNARLGSIKTRFEGLCLLSLLVGESPTEMFQQHCVSWLRSIQQVLQSQDPPPTMELAVAVLRDLLRYAAQLPTLFRDISMNHLPGLLTSLLGLRPECELSALEGMKACMTYFPRACGSLKGKLASFFLSRVDALSPQLQQLACECYSKLPSLGAGFSQGLKHTESWEQELRSLLASLHSLLGALYEGAETAPMQYEGPGVEMLLTPSEDGDAHVLLRLRQRFCGLARCLGLMLSSEFGAPVSVPVQEILDVICRALSISAKSISLLGDGPLRLLLLPSIHLDALDLLSALILACGGRLLRFGALI…	151	PYTSSRCRRELYRLLLALLLAPAPRCPPPLSCAVQAFSLGQREDSLEVASFCSEALVTCAALTHPRVPP	55	424-478	PYSTVRAKVYAVLELWVQVCGASAGVLQGGASGEALLSHLLSDISPPADTLKLRS	69	570-638	PYTSSRCRRELYRLLLALLLAPAPRCPPPLSCAVQAFSLGQREDSLEVASFCSEALVTCAALTHPRVPP
	Eukaryota	Opisthokonta	Metazoa	Chordata	Mammalia	Callithrix jacchus	A0A8I4A6F2	1003	MAAAVLSGPTAGSAAGVPGGTGGLSAVSSGPRLRLLLLESVSGLLQPRTGSAVAPVHPPNRSAPHLPGLMCLLRLHGSVGGAQNLSAVGALVSLSNARLSSIKTRFEGLCLLSLLVGESPTELFQQHCVSWLRSIQQVLQGKLASFFLSRVDALSPQLQQLACECYSKLPSLGAGFSQGLKHTESWEQELHSLLASLHTLLGALYEGAETAPVQHEGPGVEMLLSSEDGDAHVLLRLWQRFSGLAHCLGLMLSSEFGAPVSVPVQEILDFICRTLSVSSKNISLHGDGPLRLLLLPSIHLEALDLLSALIVACGSRLLRFGIPISRLLPQVLNSWSIGRDSLSPGQERPYSTVRTKVYAVLELWVQVCGASAGVLQGGASGEALLTHLLSDISPPADAL…	107	HLPGLMCLLRLHGSVGGAQNLSAVGALVSLSNARLSSIKTRFEGLCLLSLLVGESPTELFQQHCVSWLRSIQQVLQGKLASFFLSRVDALSPQLQQLACECYSKLPS	55	349-403	PYSTVRTKVYAVLELWVQVCGASAGVLQGGASGEALLTHLLSDISPPADALKLRS	69	495-563	PYTSSRCRRELYCLLLALLLSPSPRCPPPLACALQAFSLGQREDSLEVSSFCSEALVICAALTHPRVPP
	Eukaryota	Opisthokonta	Metazoa	Chordata	Mammalia	Galemys pyrenaicus	A0A8J6A8K1	1190	MCACSYKVGPQLRPRYPHRAGPKPSTHAPSPGGLCRVVFASSRHATSRARVKMAAAVLSGPSAGSAAGVPGGTGGLSAASSGPRLRLLLLESVSGLLQPRAGSTVAPVPPPARSAPHLPGLMCLLRLHGTVGGAQNLSAVGALVALSNARLGSIKTRFEGLCLLSLLVGESPTEMFQQHCVSWLRSIQQVLQSQDPPPTMELAVAVLKDLLRYAAQLPTLFRDISMNHLPGLLTSLLGLRPECELSALEGMKACMTYFPRACGSLKGKLASFFLSRIDALSPQLQQLACECYSRLPSLGAGFSQGLKHTESWEQELHSLLASLHSLLGALYEGAENAPTQHEGPGVETLLSPSEDGDAHVLLRLRQRFSGLARCLGLMLSSEFGAPVSVPVQEILDVIC…	162	LPGLMCLLRLHGTVGGAQNLSAVGALVALSNARLGSIKTRFEGLCLLSLLVGESPTEMFQQHCVSWLRSIQQVLQSQDPPPTMELAVAVLKDLLRYAAQLPTLFRDISMNHLPGLLTSLLGLRPECELSALEGMKACMTYFPRACGSLKGKLASFFLSRIDA	55	476-530	PYSTMRTKVYAVLELWVQVCGASAGVLQGGASGEALLTHLLSDISPPTDALKLRS	69	622-690	PYTSSRCRRELYRLLLALLLAPSPRCPPPLSCALQAFSLGQREDNLEVSSFCSEALVTCAALTHPRVPP
	Eukaryota	Opisthokonta	Metazoa	Chordata	Mammalia	Equus caballus	A0A9L0SGF2	1078	MDPLSAYPAPPSVGAWGKLDLNLSAVGALVGLSNARLGSIKTRFEGLCLLSLLVGESPTEMFQQHCVSWLRSIQQVLQSQDSPPTMELAVAVLRDLLRYAAQLPTLFRDISMNHLPGLLTSLLGLRPECELSALEGMKACMTYFPRACGSLKGKLASFFLSRVDALSPQLQQLACECYSRLPSLGAGFSQGLKHTESWEQELHSLLASLHSLLGALYEGAETAPMQYEGPGVEVLLSPSEDGDAHALLRLRQRFSGLARCLGLMLSSEFGAPVSVPVQEILDVICRTLSISAKNISLLGDGPLRLLLLPSIHLEALDLLSALILACGGRLLRFGALISRLLPQVLNAWSIGRDTLSPGQERPYSTMRTKVYAVLELWVQVCGASAGVLQGGASGEALLT…	133	LSNARLGSIKTRFEGLCLLSLLVGESPTEMFQQHCVSWLRSIQQVLQSQDSPPTMELAVAVLRDLLRYAAQLPTLFRDISMNHLPGLLTSLLGLRPECELSALEGMKACMTYFPRACGSLKGKLASFFLSRVD	55	362-416	PYSTMRTKVYAVLELWVQVCGASAGVLQGGASGEALLTHLLSDISPPADALKLRS	69	508-576	PYTSSRCRRELYRLLLALLLAPSPRCPPPLACALQAFSLGQREDSLEVSSFCSEALVTCAALTHPRVPP
	Eukaryota	Opisthokonta	Metazoa	Chordata	Mammalia	Canis lupus familiaris	A0A8P0PB36	1077	MAAAVLSGPSAGSAAGVPGGAGGLSAVGSGPRLRLLLLESVSGLLQPRAGSAVAPVHPPVRSAPHLPGLMCLLRLHGTVGGAQNLSAVGALVGLSNARLGSIKTRFEGLCLLSLLVGESPTEMFQQHCVSWLRSIQQVLQSQDPPPTMELAVAVLRDLLRYAAQLPTLFRDISMNHLPGLLTSLLGLRPECELSALEGMKACMTYFPRACGSLKGKLASFFLSRVDALSPQLQQLACECYSRLPSLGAGFSQGLKHTESWEQELHSLLASLHSLLGALYEGAETAPVQYEGPGVEVLLTPSEDGDTHVLLRLRQRFSGLARCLGLMLSSEFGAPVSVPVQEILDVICRTLSISAKNISLLGDGPLRLLLLPSIHLDALDLLSALILACRSRLLRFGALI…	152	LHGTVGGAQNLSAVGALVGLSNARLGSIKTRFEGLCLLSLLVGESPTEMFQQHCVSWLRSIQQVLQSQDPPPTMELAVAVLRDLLRYAAQLPTLFRDISMNHLPGLLTSLLGLRPECELSALEGMKACMTYFPRACGSLKGKLASFFLSRVD	55	424-478	PYSTVRTKVYAVLELWVQVCGASAGMLQGGSSGEALLSHLLSDISPPADTLKLRS	70	570-639	PYTSSRCRQELYRLLLALLLAPSPRCPPPLACALQAFSLGQREDSLEVSSFCSEALVTCAALTHPRVPSL
	Eukaryota	Opisthokonta	Metazoa	Chordata	Mammalia	Mustela putorius furo	A0A8U0SA07	1146	MAAAVLSGPSAGSAAGVPGGTGGLSAVGSGPRLRLLLLESVSGLLQPRAGGAVAPVHPPVRSAPHLPGLMCLLRLHGTVGGAQNLSAVGALVGLSNARLGSIKTRFEGLCLLSLLVGESPTEMFQQHCVSWLRSIQQVLQSQDPPPTMELAVAVLRDLLRYAAQLPTLFRDISMNHLPGLLTSLLGLRPECELSALEGMKACMTYFPRACGSLKPLPLFPPTQGKLASFFLSRVDALSPQLQQLACECYSKLPSLGAGFSQGLKHTESWEQELRSLLASLHSLLGALYEGAETAPMQYEGPGVEMLLTPSEDGDAHVLLRLRQRFCGLARCLGLMLSSEFGAPVSVPVQEILDVICRALSISAKSISLLGDGPLRLLLLPSIHLDALDLLSALILACGG…	137	HGTVGGAQNLSAVGALVGLSNARLGSIKTRFEGLCLLSLLVGESPTEMFQQHCVSWLRSIQQVLQSQDPPPTMELAVAVLRDLLRYAAQLPTLFRDISMNHLPGLLTSLLGLRPECELSALEGMKACMTYFPRACGS	55	433-487	PYSTVRAKVYAVLELWVQVCGASAGVLQGGASGEALLSHLLSDISPPADTLKLRS	69	579-647	PYTSSRCRRELYRLLLALLLAPAPRCPPPLSCAVQAFSLGQREDSLEVASFCSEALVTCAALTHPRVPP
	Eukaryota	Opisthokonta	Metazoa	Chordata	Mammalia	Camelus ferus	S9X7Z9	924	MLSRETENLSAVGALVGLSNARLGSIKTRFEGLCLLSLLVGESPTEMFQQHCVSWLRSVQQVLQDPPPTMELAVAILRDLLRYAAQLPTLFRDISMNHLPGLLTSLLGLRPECELSALEGMKACMTYFPRACGSLKGKLASFFLSRVDALSPQLQQLACECYSRLPSLGAGFSQGLKHTESWEQELHSLLASLHSLLGALYEGAETAPMQYEGPGVETLLSPSEDGDAHVLLQLRQRFSGLARCLGLMLSSEFGAPVSVPVQEVLDVICRTLSISAKNISLLGDGPLRLLLLPSLHLEALDLLSALILACGGRLLRFGALISRLLPQVLNAWSIGRDALSPGQERPYSTVRTKVYAVLELWVQVCGASAGVLQGGASGEALLTHLLSDIAPAADALKLR…	138	AVGALVGLSNARLGSIKTRFEGLCLLSLLVGESPTEMFQQHCVSWLRSVQQVLQDPPPTMELAVAILRDLLRYAAQLPTLFRDISMNHLPGLLTSLLGLRPECELSALEGMKACMTYFPRACGSLKGKLASFFLSRVD	55	346-400	PYSTVRTKVYAVLELWVQVCGASAGVLQGGASGEALLTHLLSDIAPAADALKLRS	69	492-560	PYTSARCRLELYRLLLALLLAPSPRCPPPLACALQAFSLGQREDSLEVSSFCSEALVTCAALTHPRVPP
	Eukaryota	Opisthokonta	Metazoa	Chordata	Mammalia	Eschrichtius robustus	A0A2F0BH19	509	MAAEAEDEAQMIKLSPYTDWILRRSTVNGQSQDPPPTMELAVAVLRDLLRYAAQLPTLFRDISMNHLPGLLTSLLGLRPESELSALEGMKACMTYFPRACGSLKGKLASFFLSRVDALSPQLQQLACECYSRLPSLGAGFSQGLKHTDSWEHELHSLLASLHSLLGALYEGVETAPVQYEGPGVETLLSPSEDGDAHVLLRLWQRFSGLARCLGLMLSSEFGAPVSVPVQEILDLICRTLSVSAKNISLLGDGPLRLLLLPSLHLEALDLLSALVLACGGRLLRFGALISRLLPQVLNAWSIGRDSLSPGQERPYSTMRTKVYAVLELWVQVCGASAGVLQGGASGEALLTHLLSDISPPADALKLRSPRGSPDGGLQTGKPSAPKKLKLDMGEAMAPP…	87	QSQDPPPTMELAVAVLRDLLRYAAQLPTLFRDISMNHLPGLLTSLLGLRPESELSALEGMKACMTYFPRACGSLKGKLASFFLSRVD	55	314-368	PYSTMRTKVYAVLELWVQVCGASAGVLQGGASGEALLTHLLSDISPPADALKLRS	47	460-506	PYTSSRCRRELYRLLLALLLAPSPRCPPPLACALQAFSLGQREDSLE
	Eukaryota	Opisthokonta	Metazoa	Chordata	Mammalia	Pteropus alecto	L5JZU1	1140	MAAAVLSGPSAGSAAGVPGGTGGLSAVGSVPRLRLLLLESVSGLLQPRAGSAIAPVHPPVRSAPHLPGLMCLLRLHGTVGGAQNLSAVGALVGLSNARLGSIKTRFEGLCLLSLLVGESSTEMFQQHCVSWLRSIQQVLQSQDPPPTMELAVAVLRDLLRYAAQLPTLFRDISMNHLPGLLTSLLGLRPECELSALEGMKACMTYFPRACGSLKGKLASFFLSRVDALSPQLQQLACECYSQVPSLGAGFSQGLKHTESWEQELHSLLASLHSLLGALYEGAEPAPMQYEGPGVEMLLSPSEDGDAHILLRLWQRFSGLARCLGLMLSSEFGAPVSVPVQEILDVICRTLSISAKNISLLGDGPLRLLLLPSIHLEALDLLSALILACRGRLLRFGALI…	152	LHGTVGGAQNLSAVGALVGLSNARLGSIKTRFEGLCLLSLLVGESSTEMFQQHCVSWLRSIQQVLQSQDPPPTMELAVAVLRDLLRYAAQLPTLFRDISMNHLPGLLTSLLGLRPECELSALEGMKACMTYFPRACGSLKGKLASFFLSRVD	55	424-478	PYSAMRTKVYAILELWVQVCGASAGVLQGGASGEALLTHLLSDISPSADSLKLRS	69	570-638	PYTSSCCRRELYHLLLALLLAPSPRCPPPLACALQAFSLGQREDSLEVSSFCSEALVTCAALTHPRVPP
	Eukaryota	Opisthokonta	Metazoa	Chordata	Mammalia	Fukomys damarensis	A0A091CWA6	1133	MAAAVLSGPSAGSPAGVPGGAGGLSAMNSGPRLRLLLLESVSGLLQPRTGSGVAPVHPPVRSAPHLPGLMCLLRLHGTVGGAQNLSAVGALVNLSNACLGSLKTRFEGLCLLSLLVGESPTDMFQQHCVSWLRSIQQVLQSQDPPPTMELAVAVLKDLLRYAAQLPALSRDISVNHLPGLLTSLLGLRPECEQSALEGMKACMTYFSRACGSLKGKLASFFLSRVHSLSPQLQQLACECYSKLPSLGAGFSQGLKHTESWEQELHSLLASLHSLLGALYEGAETAPVQNEGPDVETLLSHSEEGDAHVLLRLQQRFSGLARCLGLMLSSEFVAPVSVPVQEVLDLICRILSVSGKNISLLGDGPLRLLLLPSIHLEALDLLSALILACGGRLLRFGSLI…	159	LMCLLRLHGTVGGAQNLSAVGALVNLSNACLGSLKTRFEGLCLLSLLVGESPTDMFQQHCVSWLRSIQQVLQSQDPPPTMELAVAVLKDLLRYAAQLPALSRDISVNHLPGLLTSLLGLRPECEQSALEGMKACMTYFSRACGSLKGKLASFFLSRVHS	55	424-478	PYSTIRTKVYAVLELWVQVCGTSAGVLQGGASGEALLTHLLSDISPPADALKLRS	69	570-638	PYTSSCCRRELYRLLLALLLAPSPRCPPPLSCALQAFSLGQREDSLEVSSFCSEALVTCSALIHPRVPP
	Eukaryota	Opisthokonta	Metazoa	Chordata	Mammalia	Heterocephalus glaber	G5BWB3	1133	MAAAVLSGTSAGSPAGVPGGPGGLSAMNSGPRLRLLLLESVSGLLQPRTGSSVAPVHPPVRSAPHLPGLMCLLRLHGTVGGAQNLSAVGALVNLSNACLGSMKTRFEGLCLLSLLVGESPTDMFQQHCVSWLRSIQQVLQDPPPTMELAVAVLKDLLRYAAQLPTLSRDISVNHLPGLLTSLLGLRPECEQSALEGMKSCMTYFPRACGSLKGKLASFFLSRVHSLSPQLQQLACECYSKLPSLGAGFSQGLKHTESWEQELHSLLASLHSLLGALYEGAETAPVQNEGPGVETLLSHSEEGDAHVLLRLRQRFSGLARCLGLMLSSEFEAPVSVPVQEVLDLICRILSVSGKNISLLGDGPLRLLLLPSIHLEALDLLSALILACGGRLLRFGSLISR…	160	LPGLMCLLRLHGTVGGAQNLSAVGALVNLSNACLGSMKTRFEGLCLLSLLVGESPTDMFQQHCVSWLRSIQQVLQDPPPTMELAVAVLKDLLRYAAQLPTLSRDISVNHLPGLLTSLLGLRPECEQSALEGMKSCMTYFPRACGSLKGKLASFFLSRVHS	55	422-476	PYSTIRTKVYAVLELWVQVCGASAGVLQGGASGEALLTHLLSDISPPADALKLRS	69	552-620	PYTSSCCRRELYRLLLALLLAPSPRCPPPLSCALQAFSLGQREDSLEVSSFCSEALVTCAALTHPRVPP
	Eukaryota	Opisthokonta	Metazoa	Chordata	Mammalia	Myotis brandtii	S7Q3E5	1050	MDPNLSAVGALVGLSNARLSSIKTRFEGLCLLSLLVGESSTEMFQQHCVSWLRSIQQVLQSQDPPATMDLAVVVLRDLLRYAAQLPTVFRDISMNHLPGLLTSLLGLRPECELSALEGMKACMTYFPRACGSLKGKLASFFLSRVDSLSPQLQQLACECYSRLPSLGAGFSQGLKHTESWEQELHTLLASLHSLLGALYEGAEPAPVQYEGPGVEMLFSLEDADAHNLFRLRQRFSGLACCLGLMLSSEFVAPVSIPVQEILDFICRTLSISAKNISLLGDGPLRLLLLPSIHLEALDLLSALILACGGRLLRFGALISRLLPQVLNAWSIGRDTVSLGQEKPYSAMRTKVYAVLELWVQVCGASAGVLQAGASGEALLTHLLSDISPPAEALKLRSPR…	141	VGALVGLSNARLSSIKTRFEGLCLLSLLVGESSTEMFQQHCVSWLRSIQQVLQSQDPPATMDLAVVVLRDLLRYAAQLPTVFRDISMNHLPGLLTSLLGLRPECELSALEGMKACMTYFPRACGSLKGKLASFFLSRVDSL	65	343-407	PYSAMRTKVYAVLELWVQVCGASAGVLQAGASGEALLTHLLSDISPPAEALKLRSPRGSPDGSLQ	69	489-557	PYTSSCCRRELYRLLLALLLAPSPRCPPPLACALQAFSLGQREDNLEVSSFCSEALVTCAALTHPRVPP
	Eukaryota	Opisthokonta	Metazoa	Chordata	Mammalia	Myotis davidii	L5LDL4	1062	MSEGPVVGRSRKEGHCAWGSGGGQERGCCGAGENLSAVGALVGLSNARLSSIKTRFEGLCLLSLLVGESSTEMFQQHCVSWLRSIQQVLQSQDPPATMDLAVVVLRDLLRYAAQLPTVFRDISMNHLPGLLTSLLGLRPECELSALEGMKACMTYFPRACGSLKGKLASFFLSRVDSLSPQLQQLACECYSRLPSLGAGFSQGLKHTESWEQELHTLLASLHSLLGALYEGAEPAPVQYEGPGVEMLFSLEDADAHNLFRLRQRFSGLASCLGLMLSSEFVAPVSVPVQEVLDFICRTLSISAKNISLLGDGPLRLLLLPSIHLEALDLLSALILACGGRLLRFGALISRLLPQVLNAWSIGRDTVSLGQEKPYSAMRTKVYAVLELWVQVCGASAGVL…	142	AVGALVGLSNARLSSIKTRFEGLCLLSLLVGESSTEMFQQHCVSWLRSIQQVLQSQDPPATMDLAVVVLRDLLRYAAQLPTVFRDISMNHLPGLLTSLLGLRPECELSALEGMKACMTYFPRACGSLKGKLASFFLSRVDSL	65	373-437	PYSAMRTKVYAVLELWVQVCGASAGVLQAGASGEALLTHLLSDISPPAEALKLRSPRGSPDGSLQ	69	519-587	PYTSSRCRRELYRLLLALLLAPSPRCPPPLACALQAFSLGQREDNLEVSSFCSEALVTCAALTHPRVPP
	Eukaryota	Opisthokonta	Metazoa	Chordata	Mammalia	Tupaia chinensis	L9KMD2	1249	MFQQHCVSWLRSIQQVLQSQDPPPIMELAVAVLKDLLRYAAQLPVLFRDISINHLPGLLTSLLGLRPECEQSALEGMKACMTYFPRACGSLKGKLASFFLSRVDALSPQLQQLACECYSRLPSLGAGFSQGLKHTESWEQELHSLLASLHSLLGVLYEGAETAPVQYEGPGLETLLSPSEDGDTHVLLRLRQRFSGLARCLGLMLSSEFGAPVSVPVQEILDVICRTLSVSSKNISLLGDGPLRLLLLPSIHLEALDLLSALILTCGGRLLRFGVLISRLLPQVLTAWSIGRDSLSPGQERPYSTLRTKVYAVLELWVQVCGASAGVLQGGASGEALLTHLLSDISPPADTLKLRSPRGSPDSNLQTGKPSAPKKIKLDMGETIAPPSHRKGDSNANSD…	103	FQQHCVSWLRSIQQVLQSQDPPPIMELAVAVLKDLLRYAAQLPVLFRDISINHLPGLLTSLLGLRPECEQSALEGMKACMTYFPRACGSLKGKLASFFLSRVD	55	302-356	PYSTLRTKVYAVLELWVQVCGASAGVLQGGASGEALLTHLLSDISPPADTLKLRS	65	482-546	SRRELYRLLLALLLAPSPRCPPPLSCALRAFSRGQQEDSLEVSSFCSEALVTCAALTHPRVPPLQ
	Eukaryota	Opisthokonta	Metazoa	Chordata	Mammalia	Bison bison bison	A0A6P3I1T6	1084	MDPLSAYPTPPPIGVRGKRLGEETEAQERSSILPEVTESVNGGIRVQTENLSAVGALVGLSNARLGSIKTRFEGLCLLSLLVGESPTEMFQQHCVSWLRSIQQILQSQDPPPTMELAVTVLKDLLRYAAQLPAVFRDISMNHLPGLLTSLLGLRPECELSALEGMKACMTHFPRACGSLKGKLASFFLSRVDALSPQLQQLACECYSRLPSLGAGFSQGLKHTDSWEQELRSLLASLHSLLGGLYEGAEAAPMQYESPGAETLLSSSEDADAHTLLRLRQRFSGLARCLGLMLSSEFGAPVSVPVQDILDLICRTLSVSAKNVSLLGDGPLRLLLLPSLHLEALDLLSALILACGARLLRFGALISRLLPQVLNAWSIGRENLGPGQERPYSTVRTKVY…	168	EAQERSSILPEVTESVNGGIRVQTENLSAVGALVGLSNARLGSIKTRFEGLCLLSLLVGESPTEMFQQHCVSWLRSIQQILQSQDPPPTMELAVTVLKDLLRYAAQLPAVFRDISMNHLPGLLTSLLGLRPECELSALEGMKACMTHFPRACGSLKGKLASFFLSRVD	55	390-444	PYSTVRTKVYAVLELWVQVCGASAGVLQGGASGEALLSHLLSDISPPADALRLRS	69	536-604	PYTSSHCRRELYHLLLALLLAPSPRCPPPLACALRAFSLGQREDSLEVSSFCSEALVTCAALTHPRVPP
	Eukaryota	Opisthokonta	Metazoa	Chordata	Mammalia	Bos indicus	A0A6P5DI22	1143	MLSVAFPFSFHLVNYNSQGLLRMLAARPHRVTTCGKTEYRKFPQSKAIQTCPPSLHCCGLFNFFYKNFLSVCGVLGDDGRTSGVLQTGQPWTLCLPIPLRHLSXPGENDLNLSAVGALVGLSNARLGSIKTRFEGLCLLSLLVGESPTEMFQQHCVSWLRSIQQILQSQDPPPTMELAVTVLKDLLRYAAQLPAVFRDISMNHLPGLLTSLLGLRPECELSALEGMKACMTHFPRACGSLKGKLASFFLSRVDALSPQLQQLACECYSRLPSLGAGFSQGLKHTDSWEQELRSLLASLHSLLGGLYEGAEAAPMQYESPGAETLLSSSEDADAHTLLRLRQRFSGLARCLGLMLSSEFGAPVSVPVQDILDLICRTLSVSAKNVSLLGDGPLRLLLLPS…	140	AVGALVGLSNARLGSIKTRFEGLCLLSLLVGESPTEMFQQHCVSWLRSIQQILQSQDPPPTMELAVTVLKDLLRYAAQLPAVFRDISMNHLPGLLTSLLGLRPECELSALEGMKACMTHFPRACGSLKGKLASFFLSRVD	55	451-505	PYSTVRTKVYAVLELWVQVCGASAGVLQGGASGEALLSHLLSDISPPADALRLRS	64	597-665	PYTSSHCRRELYHLLLALLLAPSPRCPPPLACALRAFSLGQREDSLEVSSFCSEALVTCAALTH
	Eukaryota	Opisthokonta	Metazoa	Chordata	Mammalia	Tursiops truncatus	A0A6J3QMV0	1067	MDPVFAYPTPPPIGAWGKPDLNLSAVGALVGLSNARLGSIKTRFEGLCLLSLLVGESPTEMFQQHCVSWLRSIQQVLQSQDPPPTMELAVAVLGDLLRYAAQLPTLFRDISMNHLPGLLTSLLGLRPESELSALEGMKACMTYFPRACGSLKGKLASFFLSRVDALSPQLQQLACECYSRLPSLGAGFSQGLKHTDSWEQELHSLLTSLHSLLGALYAGADTAPMQYEGPGVETLLSPSEDGDAHVLLRLWQRFSGLARCLGLMLSSEFGAPVSVPVQEILDLICRTLSVSAKNISLLGDGPLRLLLLPSLHLEALDLLSALILACRGRLLRFGALISRLLPQVLNAWSIGRDSLSPGQERPYSTMRTKVYTVLELWVQVCGASAGVLQGGASGEALLT…	131	NARLGSIKTRFEGLCLLSLLVGESPTEMFQQHCVSWLRSIQQVLQSQDPPPTMELAVAVLGDLLRYAAQLPTLFRDISMNHLPGLLTSLLGLRPESELSALEGMKACMTYFPRACGSLKGKLASFFLSRVD	55	362-416	PYSTMRTKVYTVLELWVQVCGASAGVLQGGASGEALLTHLLSDISPPADALKLRS	69	508-576	PYTSSRCRRELYRLLLALLLAPSPRCPPPLACALQAFSLGQREDSLEVSAFCSEALVTCAALTHPRVPP
	Eukaryota	Opisthokonta	Metazoa	Chordata	Mammalia	Delphinapterus leucas	A0A2Y9Q250	1007	FQQHCVSWLRSIQQVLQSQDPPPTMELAVAVLGDLLRYAAQLPTLFRDISMNHLPGLLTSLLGLRPESELSALEGMKACMTYFPRACGSLKGKLASFFLSRVDALSPQLQQLACECYSRLPSLGAGFSQGLKHTDSWEQELHSLLASLHSLLGALYAGADTAPMQYEGPGVETLLSPSEDGDAHVLLRLWQRFSGLARCLGLMLSSEFGAPVSVPVQEILDLICRTLSVSAKNISLLGDGPLRLLLLPSLHLEALDLLSALILACRGRLLRFGALISRLLPQVLNAWSIGRDSLSPGQERPYSTMRTKVYAVLELWVQVCGASAGVLQGGASGEALLTHLLSDISPPADALKLRSPRGSPDGGLQTGKPSAPKKLKLDMGEALAPPSHRKGDSNANSDV…	103	FQQHCVSWLRSIQQVLQSQDPPPTMELAVAVLGDLLRYAAQLPTLFRDISMNHLPGLLTSLLGLRPESELSALEGMKACMTYFPRACGSLKGKLASFFLSRVD	55	301-355	PYSTMRTKVYAVLELWVQVCGASAGVLQGGASGEALLTHLLSDISPPADALKLRS	69	447-515	PYTSSRCRRELYRLLLALLLAPSPRCPPPLACALQAFSLGQREDSLEVSAFCSEALVTCAALTHPRVPP
	Eukaryota	Opisthokonta	Metazoa	Chordata	Mammalia	Odocoileus virginianus texanus	A0A6J0Z4Q7	989	MFQQHCVSWLRSIQQILQSQDPPPTMELAVTVLKDLLRYAAQLPAVSRDISMNHLPGLLTSLLGLRPECELSALEGMKACMTHFPRACGSLKGKLASFFLSRVDALSPQLQQLACECYSRLPSLGAGFSQGLKHTDSWEQELRSLLASLHSLLGGLYEGAEAAPMQYESPGVETLLSPSEDADAHTLLQLRQRFSGLARCLGLMLSSEFGAPVTVPVQDILDLICRTLSVSAKNVSLLGDGPLRLLLLPSLHLEALDLLSALVLACGARLLRFGALISRLLPQVLNAWSIGRENLGPGQERPYSTVRTKVYAVLELWVQVCGASAGMLQGGASGEALLSHLLSDISPPADALRLRSPRGSPDGGLQTGKPSAPKKLKLDVGEAMAPPSHRKGDSNANSD…	103	FQQHCVSWLRSIQQILQSQDPPPTMELAVTVLKDLLRYAAQLPAVSRDISMNHLPGLLTSLLGLRPECELSALEGMKACMTHFPRACGSLKGKLASFFLSRVD	55	302-356	PYSTVRTKVYAVLELWVQVCGASAGMLQGGASGEALLSHLLSDISPPADALRLRS	69	448-516	PYTSSHCRRELYRLLLALLLAPSPRCPPPLACALRAFSLGQREDSLEVSSFCSEALVTCAALTHPRVPP
	Eukaryota	Opisthokonta	Metazoa	Chordata	Mammalia	Dipodomys ordii	A0A1S3EWY4	1005	MELAVAVLRDLLRYAAQLPTLFRDISTNHLPGLLTSLLGLRPECEHAALEGMKACMTYFPRACGSLKGKLASFFLSRVDALSPQLQQLACECYSRLPSLGAGFSQGLKHTENWEQELHSLLTSLHSLLGALYEGSETAPVQSEDSGMETLLSHLDDVDTHALFRLQQRFSGLAHCMALMLSSEFGAPVSVPVQEVLDLICRILSVNGKNISLLGDGPLRLLLLPSIHLEALDLLSSLILACGGRLLRFGTLINRLLPQVLNVWSIGRDTLSPGQERPYSTIRIKVYAVLELWVKVCGASAGVLQGGAPGEALLTHLLSDISPPTDTLKLRSPRGNSDGGLQSGKPSAPKKLKLDMGDAMAPPSHRKGDSNANSDVCAAALRGLSRTILMCGPLIKEETH…	78	ELAVAVLRDLLRYAAQLPTLFRDISTNHLPGLLTSLLGLRPECEHAALEGMKACMTYFPRACGSLKGKLASFFLSRVD	55	277-331	PYSTIRIKVYAVLELWVKVCGASAGVLQGGAPGEALLTHLLSDISPPTDTLKLRS	69	423-491	PYNSSCCRRELYRLLLALLLAPSPRCPPPLACALQAFSFGQQEDSLEVSSFCSEALVTCAALTHPRVPP
	Eukaryota	Opisthokonta	Metazoa	Chordata	Mammalia	Odocoileus virginianus texanus	A0A6J0Z636	1111	MAAAVLSGPSAGSAAGVPGGTGGLSAVGSGPRLRLMLLESVSGLLQPRTGSAVAPVHPPARSAPHLPGLMCLLRLHGTVGGAQNLSAVGALVGLSNARLGSIKTRFEGLCLLSLLVGESPTEMFQQHCVSWLRSIQQILQSQDPPPTMELAVTVLKDLLRYAAQLPAVSRDISMNHLPGLLTSLLGLRPECELSALEGMKACMTHFPRACGSLKGKLASFFLSRVDALSPQLQQLACECYSRLPSLGAGFSQGLKHTDSWEQELRSLLASLHSLLGGLYEGAEAAPMQYESPGVETLLSPSEDADAHTLLQLRQRFSGLARCLGLMLSSEFGAPVTVPVQDILDLICRTLSVSAKNVSLLGDGPLRLLLLPSLHLEALDLLSALVLACGARLLRFGALI…	154	LRLHGTVGGAQNLSAVGALVGLSNARLGSIKTRFEGLCLLSLLVGESPTEMFQQHCVSWLRSIQQILQSQDPPPTMELAVTVLKDLLRYAAQLPAVSRDISMNHLPGLLTSLLGLRPECELSALEGMKACMTHFPRACGSLKGKLASFFLSRVD	55	424-478	PYSTVRTKVYAVLELWVQVCGASAGMLQGGASGEALLSHLLSDISPPADALRLRS	69	570-638	PYTSSHCRRELYRLLLALLLAPSPRCPPPLACALRAFSLGQREDSLEVSSFCSEALVTCAALTHPRVPP
	Eukaryota	Opisthokonta	Metazoa	Chordata	Mammalia	Bison bison bison	A0A6P3HSV7	1054	MMAVPPCEDDQGVQIDCYCGENLSAVGALVGLSNARLGSIKTRFEGLCLLSLLVGESPTEMFQQHCVSWLRSIQQILQSQDPPPTMELAVTVLKDLLRYAAQLPAVFRDISMNHLPGLLTSLLGLRPECELSALEGMKACMTHFPRACGSLKGKLASFFLSRVDALSPQLQQLACECYSRLPSLGAGFSQGLKHTDSWEQELRSLLASLHSLLGGLYEGAEAAPMQYESPGAETLLSSSEDADAHTLLRLRQRFSGLARCLGLMLSSEFGAPVSVPVQDILDLICRTLSVSAKNVSLLGDGPLRLLLLPSLHLEALDLLSALILACGARLLRFGALISRLLPQVLNAWSIGRENLGPGQERPYSTVRTKVYAVLELWVQVCGASAGVLQGGASGEALLS…	138	GALVGLSNARLGSIKTRFEGLCLLSLLVGESPTEMFQQHCVSWLRSIQQILQSQDPPPTMELAVTVLKDLLRYAAQLPAVFRDISMNHLPGLLTSLLGLRPECELSALEGMKACMTHFPRACGSLKGKLASFFLSRVD	55	362-416	PYSTVRTKVYAVLELWVQVCGASAGVLQGGASGEALLSHLLSDISPPADALRLRS	69	508-576	PYTSSHCRRELYHLLLALLLAPSPRCPPPLACALRAFSLGQREDSLEVSSFCSEALVTCAALTHPRVPP
	Eukaryota	Opisthokonta	Metazoa	Chordata	Mammalia	Bos indicus	A0A6P5DF41	1054	MMAVPPCEDDQGVQIDCYCGENLSAVGALVGLSNARLGSIKTRFEGLCLLSLLVGESPTEMFQQHCVSWLRSIQQILQSQDPPPTMELAVTVLKDLLRYAAQLPAVFRDISMNHLPGLLTSLLGLRPECELSALEGMKACMTHFPRACGSLKGKLASFFLSRVDALSPQLQQLACECYSRLPSLGAGFSQGLKHTDSWEQELRSLLASLHSLLGGLYEGAEAAPMQYESPGAETLLSSSEDADAHTLLRLRQRFSGLARCLGLMLSSEFGAPVSVPVQDILDLICRTLSVSAKNVSLLGDGPLRLLLLPSLHLEALDLLSALILACGARLLRFGALISRLLPQVLNAWSIGRENLGPGQERPYSTVRTKVYAVLELWVQVCGASAGVLQGGASGEALLS…	138	GALVGLSNARLGSIKTRFEGLCLLSLLVGESPTEMFQQHCVSWLRSIQQILQSQDPPPTMELAVTVLKDLLRYAAQLPAVFRDISMNHLPGLLTSLLGLRPECELSALEGMKACMTHFPRACGSLKGKLASFFLSRVD	55	362-416	PYSTVRTKVYAVLELWVQVCGASAGVLQGGASGEALLSHLLSDISPPADALRLRS	69	508-576	PYTSSHCRRELYHLLLALLLAPSPRCPPPLACALRAFSLGQREDSLEVSSFCSEALVTCAALTHPRVPP
	Eukaryota	Opisthokonta	Metazoa	Chordata	Mammalia	Delphinapterus leucas	A0A2Y9Q8F1	982	MELAVAVLGDLLRYAAQLPTLFRDISMNHLPGLLTSLLGLRPESELSALEGMKACMTYFPRACGSLKGKLASFFLSRVDALSPQLQQLACECYSRLPSLGAGFSQGLKHTDSWEQELHSLLASLHSLLGALYAGADTAPMQYEGPGVETLLSPSEDGDAHVLLRLWQRFSGLARCLGLMLSSEFGAPVSVPVQEILDLICRTLSVSAKNISLLGDGPLRLLLLPSLHLEALDLLSALILACRGRLLRFGALISRLLPQVLNAWSIGRDSLSPGQERPYSTMRTKVYAVLELWVQVCGASAGVLQGGASGEALLTHLLSDISPPADALKLRSPRGSPDGGLQTGKPSAPKKLKLDMGEALAPPSHRKGDSNANSDVCAAALRGLSRTVLMCGPLIKEETH…	78	ELAVAVLGDLLRYAAQLPTLFRDISMNHLPGLLTSLLGLRPESELSALEGMKACMTYFPRACGSLKGKLASFFLSRVD	55	277-331	PYSTMRTKVYAVLELWVQVCGASAGVLQGGASGEALLTHLLSDISPPADALKLRS	69	423-491	PYTSSRCRRELYRLLLALLLAPSPRCPPPLACALQAFSLGQREDSLEVSAFCSEALVTCAALTHPRVPP
	Eukaryota	Opisthokonta	Metazoa	Chordata	Mammalia	Bos indicus	A0A6P5DHI9	994	MFQQHCVSWLRSIQQILQSQDPPPTMELAVTVLKDLLRYAAQLPAVFRDISMNHLPGLLTSLLGLRPECELSALEGMKACMTHFPRACGSLKGKLASFFLSRVDALSPQLQQLACECYSRLPSLGAGFSQGLKHTDSWEQELRSLLASLHSLLGGLYEGAEAAPMQYESPGAETLLSSSEDADAHTLLRLRQRFSGLARCLGLMLSSEFGAPVSVPVQDILDLICRTLSVSAKNVSLLGDGPLRLLLLPSLHLEALDLLSALILACGARLLRFGALISRLLPQVLNAWSIGRENLGPGQERPYSTVRTKVYAVLELWVQVCGASAGVLQGGASGEALLSHLLSDISPPADALRLRSPRGSPDAGLQTGKPSAPKKLKLDVGEAIAPPSHRKGDSNANSD…	103	FQQHCVSWLRSIQQILQSQDPPPTMELAVTVLKDLLRYAAQLPAVFRDISMNHLPGLLTSLLGLRPECELSALEGMKACMTHFPRACGSLKGKLASFFLSRVD	55	302-356	PYSTVRTKVYAVLELWVQVCGASAGVLQGGASGEALLSHLLSDISPPADALRLRS	69	448-516	PYTSSHCRRELYHLLLALLLAPSPRCPPPLACALRAFSLGQREDSLEVSSFCSEALVTCAALTHPRVPP
	Eukaryota	Opisthokonta	Metazoa	Chordata	Mammalia	Tursiops truncatus	A0A6J3QLP8	1007	MFQQHCVSWLRSIQQVLQSQDPPPTMELAVAVLGDLLRYAAQLPTLFRDISMNHLPGLLTSLLGLRPESELSALEGMKACMTYFPRACGSLKGKLASFFLSRVDALSPQLQQLACECYSRLPSLGAGFSQGLKHTDSWEQELHSLLTSLHSLLGALYAGADTAPMQYEGPGVETLLSPSEDGDAHVLLRLWQRFSGLARCLGLMLSSEFGAPVSVPVQEILDLICRTLSVSAKNISLLGDGPLRLLLLPSLHLEALDLLSALILACRGRLLRFGALISRLLPQVLNAWSIGRDSLSPGQERPYSTMRTKVYTVLELWVQVCGASAGVLQGGASGEALLTHLLSDISPPADALKLRSPRGSPDGGLQTGKPSAPKKLKLDMGEALAPPSHRKGDSNANSD…	103	FQQHCVSWLRSIQQVLQSQDPPPTMELAVAVLGDLLRYAAQLPTLFRDISMNHLPGLLTSLLGLRPESELSALEGMKACMTYFPRACGSLKGKLASFFLSRVD	55	302-356	PYSTMRTKVYTVLELWVQVCGASAGVLQGGASGEALLTHLLSDISPPADALKLRS	69	448-516	PYTSSRCRRELYRLLLALLLAPSPRCPPPLACALQAFSLGQREDSLEVSAFCSEALVTCAALTHPRVPP
	Eukaryota	Opisthokonta	Metazoa	Chordata	Mammalia	Bison bison bison	A0A6P3I1T9	969	MELAVTVLKDLLRYAAQLPAVFRDISMNHLPGLLTSLLGLRPECELSALEGMKACMTHFPRACGSLKGKLASFFLSRVDALSPQLQQLACECYSRLPSLGAGFSQGLKHTDSWEQELRSLLASLHSLLGGLYEGAEAAPMQYESPGAETLLSSSEDADAHTLLRLRQRFSGLARCLGLMLSSEFGAPVSVPVQDILDLICRTLSVSAKNVSLLGDGPLRLLLLPSLHLEALDLLSALILACGARLLRFGALISRLLPQVLNAWSIGRENLGPGQERPYSTVRTKVYAVLELWVQVCGASAGVLQGGASGEALLSHLLSDISPPADALRLRSPRGSPDAGLQTGKPSAPKKLKLDVGEAIAPPSHRKGDSNANSDVCAAALRGLSRTILMCGPLIKEETH…	78	ELAVTVLKDLLRYAAQLPAVFRDISMNHLPGLLTSLLGLRPECELSALEGMKACMTHFPRACGSLKGKLASFFLSRVD	55	277-331	PYSTVRTKVYAVLELWVQVCGASAGVLQGGASGEALLSHLLSDISPPADALRLRS	69	423-491	PYTSSHCRRELYHLLLALLLAPSPRCPPPLACALRAFSLGQREDSLEVSSFCSEALVTCAALTHPRVPP
	Eukaryota	Opisthokonta	Metazoa	Chordata	Mammalia	Bison bison bison	A0A6P3I471	1116	MAAAVLSGPSAGSAAAVPGGPGSLSAVGSGPRLRXXXXESVSGLLQPRTGSAVAPVHPPARSAPHLPGLMCLLRLHGTVGGAQNLSAVGALVGLSNARLGSIKTRFEGLCLLSLLVGESPTEMFQQHCVSWLRSIQQILQSQDPPPTMELAVTVLKDLLRYAAQLPAVFRDISMNHLPGLLTSLLGLRPECELSALEGMKACMTHFPRACGSLKGKLASFFLSRVDALSPQLQQLACECYSRLPSLGAGFSQGLKHTDSWEQELRSLLASLHSLLGGLYEGAEAAPMQYESPGAETLLSSSEDADAHTLLRLRQRFSGLARCLGLMLSSEFGAPVSVPVQDILDLICRTLSVSAKNVSLLGDGPLRLLLLPSLHLEALDLLSALILACGARLLRFGALI…	154	LRLHGTVGGAQNLSAVGALVGLSNARLGSIKTRFEGLCLLSLLVGESPTEMFQQHCVSWLRSIQQILQSQDPPPTMELAVTVLKDLLRYAAQLPAVFRDISMNHLPGLLTSLLGLRPECELSALEGMKACMTHFPRACGSLKGKLASFFLSRVD	55	424-478	PYSTVRTKVYAVLELWVQVCGASAGVLQGGASGEALLSHLLSDISPPADALRLRS	69	570-638	PYTSSHCRRELYHLLLALLLAPSPRCPPPLACALRAFSLGQREDSLEVSSFCSEALVTCAALTHPRVPP
	Eukaryota	Opisthokonta	Metazoa	Chordata	Mammalia	Tursiops truncatus	A0A6J3QMB7	982	MELAVAVLGDLLRYAAQLPTLFRDISMNHLPGLLTSLLGLRPESELSALEGMKACMTYFPRACGSLKGKLASFFLSRVDALSPQLQQLACECYSRLPSLGAGFSQGLKHTDSWEQELHSLLTSLHSLLGALYAGADTAPMQYEGPGVETLLSPSEDGDAHVLLRLWQRFSGLARCLGLMLSSEFGAPVSVPVQEILDLICRTLSVSAKNISLLGDGPLRLLLLPSLHLEALDLLSALILACRGRLLRFGALISRLLPQVLNAWSIGRDSLSPGQERPYSTMRTKVYTVLELWVQVCGASAGVLQGGASGEALLTHLLSDISPPADALKLRSPRGSPDGGLQTGKPSAPKKLKLDMGEALAPPSHRKGDSNANSDVCAAALRGLSRTVLMCGPLIKEETH…	78	ELAVAVLGDLLRYAAQLPTLFRDISMNHLPGLLTSLLGLRPESELSALEGMKACMTYFPRACGSLKGKLASFFLSRVD	55	277-331	PYSTMRTKVYTVLELWVQVCGASAGVLQGGASGEALLTHLLSDISPPADALKLRS	69	423-491	PYTSSRCRRELYRLLLALLLAPSPRCPPPLACALQAFSLGQREDSLEVSAFCSEALVTCAALTHPRVPP
	Eukaryota	Opisthokonta	Metazoa	Chordata	Mammalia	Delphinapterus leucas	A0A2Y9Q244	1129	MAAAVLSGPSAGSAAGVPGGTGGLSAVNSGPRLRLLLLESVSGLLQPRAGSTVSPVHHPTRSVPHLPGLMCLLRLHGTVGGAQNLSAVGALVGLSNARLGSIKTRFEGLCLLSLLVGESSTEMFQQHCVSWLRSIQQVLQSQDPPPTMELAVAVLGDLLRYAAQLPTLFRDISMNHLPGLLTSLLGLRPESELSALEGMKACMTYFPRACGSLKGKLASFFLSRVDALSPQLQQLACECYSRLPSLGAGFSQGLKHTDSWEQELHSLLASLHSLLGALYAGADTAPMQYEGPGVETLLSPSEDGDAHVLLRLWQRFSGLARCLGLMLSSEFGAPVSVPVQEILDLICRTLSVSAKNISLLGDGPLRLLLLPSLHLEALDLLSALILACRGRLLRFGALI…	78	ELAVAVLGDLLRYAAQLPTLFRDISMNHLPGLLTSLLGLRPESELSALEGMKACMTYFPRACGSLKGKLASFFLSRVD	55	424-478	PYSTMRTKVYTVLELWVQVCGASAGVLQGGASGEALLTHLLSDISPPADALKLRS	69	570-638	PYTSSRCRRELYRLLLALLLAPSPRCPPPLACALQAFSLGQREDSLEVSAFCSEALVTCAALTHPRVPP
	Eukaryota	Opisthokonta	Metazoa	Chordata	Mammalia	Balaenoptera acutorostrata scammoni	A0A452CLT6	1159	MAAAVLSGPSAGSAAGVPGGTGGLSAVNSGPRLRLLLLESVSGLLQPRAGSTVSPVHPPVRSVPHLPGLMCLLRLHGTVGGAQNLSAVGALVGLSNARLGSIKTRFEGLCLLSLLVGESPTEMFQQHCVSWLRSIQQVLQSQDPPPTMELAVAVLRDLLRYAAQLPTLFRDISMNHLPGLLTSLLGLRPESELSALEGMKACMTYFPRACGSLKGKLASFFLSRVDALSPQLQQLACECYSRLPSLGAGFSQGLKHTDSWEHELHSLLASLHSLLGALYEGAETAPVQYEGPGVETLLSPSEDGDAHVLLRLWQRFSGLARCLGLMLSSEFGAPVSVPVQDILDLICRTLSVSAKNISLLGDGPLRLLLLPSLHLEALDLLSALVLACGGRLLRFGALI…	153	RLHGTVGGAQNLSAVGALVGLSNARLGSIKTRFEGLCLLSLLVGESPTEMFQQHCVSWLRSIQQVLQSQDPPPTMELAVAVLRDLLRYAAQLPTLFRDISMNHLPGLLTSLLGLRPESELSALEGMKACMTYFPRACGSLKGKLASFFLSRVD	55	424-478	PYSTMRTKVYAVLELWVQVCGASAGVLQGGASGEALLTHLLSDISPPADALKLRS	69	570-638	PYTSSRCRRELYRLLLALLLAPSPRCPPPLACALQAFSLGQREDSLEVSTFCSEALVTCAALTHPRVPP
	Eukaryota	Opisthokonta	Metazoa	Chordata	Mammalia	Dipodomys ordii	A0A1S3EZN2	1152	MAAAVLSGPTAGSSVGVPGGTGGLSAMSSGPRLRLLLLESVSGLLQPRPGPPAPPVHPPVHWAPHFPGLMCLLRLHGSVGGAQNLSALGTLVSLSNAHLGSMRTRFEGLCLLSLLVGESPTEFFQQHCVSWLRCIQHVLQSQDSPPTMELAVAVLRDLLRYAAQLPTLFRDISTNHLPGLLTSLLGLRPECEHAALEGMKACMTYFPRACGSLKGKLASFFLSRVDALSPQLQQLACECYSRLPSLGAGFSQGLKHTENWEQELHSLLTSLHSLLGALYEGSETAPVQSEDSGMETLLSHLDDVDTHALFRLQQRFSGLAHCMALMLSSEFGAPVSVPVQEVLDLICRILSVNGKNISLLGDGPLRLLLLPSIHLEALDLLSSLILACGGRLLRFGTLI…	157	MCLLRLHGSVGGAQNLSALGTLVSLSNAHLGSMRTRFEGLCLLSLLVGESPTEFFQQHCVSWLRCIQHVLQSQDSPPTMELAVAVLRDLLRYAAQLPTLFRDISTNHLPGLLTSLLGLRPECEHAALEGMKACMTYFPRACGSLKGKLASFFLSRVD	55	424-478	PYSTIRIKVYAVLELWVKVCGASAGVLQGGAPGEALLTHLLSDISPPTDTLKLRS	69	570-638	PYNSSCCRRELYRLLLALLLAPSPRCPPPLACALQAFSFGQQEDSLEVSSFCSEALVTCAALTHPRVPP
	Eukaryota	Opisthokonta	Metazoa	Chordata	Mammalia	Tursiops truncatus	A0A6J3QMB5	1089	MAAAVLSGPSAGSAAGVPGGTGGLSAVNSGPRLRLLLLESVSGLLQPRAGSTVSPVHPPTRSVPHLPGLMCLLRLHGTVGGAQNLSAVGALVGLSNARLGSIKTRFEGLCLLSLLVGESPTEMFQQHCVSWLRSIQQVLQSQDPPPTMELAVAVLGDLLRYAAQLPTLFRDISMNHLPGLLTSLLGLRPESELSALEGMKACMTYFPRACGSLKGKLASFFLSRVDALSPQLQQLASPMQYEGPGVETLLSPSEDGDAHVLLRLWQRFSGLARCLGLMLSSEFGAPVSVPVQEILDLICRTLSVSAKNISLLGDGPLRLLLLPSLHLEALDLLSALILACRGRLLRFGALISRLLPQVLNAWSIGRDSLSPGQERPYSTMRTKVYTVLELWVQVCGASA…	161	LPGLMCLLRLHGTVGGAQNLSAVGALVGLSNARLGSIKTRFEGLCLLSLLVGESPTEMFQQHCVSWLRSIQQVLQSQDPPPTMELAVAVLGDLLRYAAQLPTLFRDISMNHLPGLLTSLLGLRPESELSALEGMKACMTYFPRACGSLKGKLASFFLSRVD	55	376-430	PYSTMRTKVYTVLELWVQVCGASAGVLQGGASGEALLTHLLSDISPPADALKLRS	69	522-590	PYTSSRCRRELYRLLLALLLAPSPRCPPPLACALQAFSLGQREDSLEVSAFCSEALVTCAALTHPRVPP
	Eukaryota	Opisthokonta	Metazoa	Chordata	Mammalia	Vicugna pacos	A0A6J3AAJ0	1073	MAAAVLSGPSAGSAAGVPGGTGGLSAVASGPRLRLLLLESVSGLLQPRAGSTVAPVHPPVRSAPHLPGLMCLLRLHGTVGGAQNLSAVGALVGLSNARLGSIKTRFEGLCLLSLLVAESPTEMFQQHCVSWLRSIQQVLQSQDPPPTMELAVAILRDLLRYAAQLPTLFRDISMNHLPGLLTSLLGLRPECELSALEGMKACMTYFPRACGSLKGKLASFFLSRVDALSPQLQQLACECYSRLPSLGAGFSQGLKHTESWEQELHSLLASLHSLLGALYEGAETAPVQHEGPAVETLLSPSEDGDAHVLLQLRQRFSGLARCLGLMLSSEFGAPVSVPVQEVLDVICRTLSISAKNIFSPQSLLGDGPLRLLLLPSLHLEALDLLSALILACGGRLLRF…	154	LRLHGTVGGAQNLSAVGALVGLSNARLGSIKTRFEGLCLLSLLVAESPTEMFQQHCVSWLRSIQQVLQSQDPPPTMELAVAILRDLLRYAAQLPTLFRDISMNHLPGLLTSLLGLRPECELSALEGMKACMTYFPRACGSLKGKLASFFLSRVD	55	428-482	PYSTVRTKVYAVLELWVQVCGASAGVLQGGASGEALLTHLLSDIAPAADALKLRS	36	538-573	ILMCGPLIKEETHRVSSFCSEALVTCAALTHPRVPP
	Eukaryota	Opisthokonta	Metazoa	Chordata	Mammalia	Bison bison bison	A0A6P3HSW0	1141	MLSVAFPFSFHLVNYNSQGLLRMLAARPHRVTTCGKTEYRKFPQSKAIQTCPPSLHCCGLFNFFYKNFLSVCGVLGDDGRTSGVLQTGQPWTLYLPIPLRHLSGSGENDLNLSAVGALVGLSNARLGSIKTRFEGLCLLSLLVGESPTEMFQQHCVSWLRSIQQILQSQDPPPTMELAVTVLKDLLRYAAQLPAVFRDISMNHLPGLLTSLLGLRPECELSALEGMKACMTHFPRACGSLKGKLASFFLSRVDALSPQLQQLACECYSRLPSLGAGFSQGLKHTDSWEQELRSLLASLHSLLGGLYEGAEAAPMQYESPGAETLLSSSEDADAHTLLRLRQRFSGLARCLGLMLSSEFGAPVSVPVQDILDLICRTLSVSAKNVSLLGDGPLRLLLLPS…	140	AVGALVGLSNARLGSIKTRFEGLCLLSLLVGESPTEMFQQHCVSWLRSIQQILQSQDPPPTMELAVTVLKDLLRYAAQLPAVFRDISMNHLPGLLTSLLGLRPECELSALEGMKACMTHFPRACGSLKGKLASFFLSRVD	55	451-505	PYSTVRTKVYAVLELWVQVCGASAGVLQGGASGEALLSHLLSDISPPADALRLRS	69	597-665	PYTSSHCRRELYHLLLALLLAPSPRCPPPLACALRAFSLGQREDSLEVSSFCSEALVTCAALTHPRVPP
	Eukaryota	Opisthokonta	Metazoa	Chordata	Mammalia	Bos indicus	A0A6P5DF39	1179	MLSVAFPFSFHLVNYNSQGLLRMLAARPHRVTTCGKTEYRKFPQSKAIQTCPPSLHCCGLFNFFYKNFLSVCGVLGDDGRTSGVLQTGQPWTLCLPIPLRHLSXPGENDLAKXSEVKEQVSGVRGMMAVPPCEDDQGVQIDCYCGENLSAVGALVGLSNARLGSIKTRFEGLCLLSLLVGESPTEMFQQHCVSWLRSIQQILQSQDPPPTMELAVTVLKDLLRYAAQLPAVFRDISMNHLPGLLTSLLGLRPECELSALEGMKACMTHFPRACGSLKGKLASFFLSRVDALSPQLQQLACECYSRLPSLGAGFSQGLKHTDSWEQELRSLLASLHSLLGGLYEGAEAAPMQYESPGAETLLSSSEDADAHTLLRLRQRFSGLARCLGLMLSSEFGAPVS…	139	VGALVGLSNARLGSIKTRFEGLCLLSLLVGESPTEMFQQHCVSWLRSIQQILQSQDPPPTMELAVTVLKDLLRYAAQLPAVFRDISMNHLPGLLTSLLGLRPECELSALEGMKACMTHFPRACGSLKGKLASFFLSRVD	55	487-541	PYSTVRTKVYAVLELWVQVCGASAGVLQGGASGEALLSHLLSDISPPADALRLRS	69	633-701	PYTSSHCRRELYHLLLALLLAPSPRCPPPLACALRAFSLGQREDSLEVSSFCSEALVTCAALTHPRVPP
	Eukaryota	Opisthokonta	Metazoa	Chordata	Mammalia	Phyllostomus discolor	A0A7E6ECF7	1056	MAAAVLSGPSAGSAAGASGGTGGLSALGSGPRLRMLLLESVSGLLQPRTGSTVPPVHPPVRSAPHLPGLMRLLRLHGTVGGAQNLSAVAALVGLSNARLGSIKTRFEGLCLLSLLVGESSTEMFQQHCVSWLRSIQQVLQGKLASFFLSRVDALSPQLQQLACECYSRLPSLGAGFSQGLKHTESWEQELHSLLASLHSLLGALYEGAEPAPMQYEGPGVEMLFSPSEDGDAHNLLRLRQRFSGLACCLGLLLRSEFGAPVSIPVQEILDVICRTLSISAKNISLLGDGPLRLLLLPSIHLEALDLLSALILACGGRLLRFGSLISRLLPQVLNAWSIGRDTLSLGQEKPYSAMRTKVYAVLELWVQVCGASAGVLQGGASGEALLTHLLSDISPPADA…	108	HLPGLMRLLRLHGTVGGAQNLSAVAALVGLSNARLGSIKTRFEGLCLLSLLVGESSTEMFQQHCVSWLRSIQQVLQGKLASFFLSRVDALSPQLQQLACECYSRLPSL	55	350-404	PYSAMRTKVYAVLELWVQVCGASAGVLQGGASGEALLTHLLSDISPPADALKLRS	69	496-564	PYTSSYCRRELYRLLLALLLAPSPRYPPPLACALQAFSLGQREDNLEVSSFCSEALVTCAALTHPRVPP
	Eukaryota	Opisthokonta	Metazoa	Chordata	Mammalia	Odocoileus virginianus texanus	A0A6J0Z390	1057	MQSGVEGRRAGVRRRIRVSGRDSRTSLSANLSAVGALVGLSNARLGSIKTRFEGLCLLSLLVGESPTEMFQQHCVSWLRSIQQILQSQDPPPTMELAVTVLKDLLRYAAQLPAVSRDISMNHLPGLLTSLLGLRPECELSALEGMKACMTHFPRACGSLKGKLASFFLSRVDALSPQLQQLACECYSRLPSLGAGFSQGLKHTDSWEQELRSLLASLHSLLGGLYEGAEAAPMQYESPGVETLLSPSEDADAHTLLQLRQRFSGLARCLGLMLSSEFGAPVTVPVQDILDLICRTLSVSAKNVSLLGDGPLRLLLLPSLHLEALDLLSALVLACGARLLRFGALISRLLPQVLNAWSIGRENLGPGQERPYSTVRTKVYAVLELWVQVCGASAGMLQGG…	148	TSLSANLSAVGALVGLSNARLGSIKTRFEGLCLLSLLVGESPTEMFQQHCVSWLRSIQQILQSQDPPPTMELAVTVLKDLLRYAAQLPAVSRDISMNHLPGLLTSLLGLRPECELSALEGMKACMTHFPRACGSLKGKLASFFLSRVD	55	370-424	PYSTVRTKVYAVLELWVQVCGASAGMLQGGASGEALLSHLLSDISPPADALRLRS	69	516-584	PYTSSHCRRELYRLLLALLLAPSPRCPPPLACALRAFSLGQREDSLEVSSFCSEALVTCAALTHPRVPP
	Eukaryota	Opisthokonta	Metazoa	Chordata	Mammalia	Pteropus vampyrus	A0A6P3QGW6	1024	MFQQHCVSWLRSIQQVLQSQDPPPTMELAVAVLRDLLRYAAQLPTLFRDISMNHLPGLLTSLLGLRPECELSALEGMKACMTYFPRACGSLKGKLASFFLSRVDALSPQLQQLACECYSQVPSLGAGFSQGLKHTESWEQELHSLLASLHSLLGALYEGAEPAPMQYEGPGVEMLLSPSEDGDAHILLRLWQRFSGLARCLGLMLSSEFGAPVSVPVQEILDVICRTLSISAKNISLLGDGPLRLLLLPSIHLEALDLLSALILACRGRLLRFGALISRLLPQVLNAWSIGRDSLSPGQEKPYSAMRTKVYAILELWVQVCGASAGVLQGGASGEALLTHLLSDISPSADTLKLRSPRGSPDGGLQMGKPSAPKKLKLDVGEAMAPPSHRKGDSNANSD…	103	FQQHCVSWLRSIQQVLQSQDPPPTMELAVAVLRDLLRYAAQLPTLFRDISMNHLPGLLTSLLGLRPECELSALEGMKACMTYFPRACGSLKGKLASFFLSRVD	55	302-356	PYSAMRTKVYAILELWVQVCGASAGVLQGGASGEALLTHLLSDISPSADTLKLRS	69	448-516	PYTSSCCRRELYHLLLALLLAPSPRCPPPLACALQAFSLGQREDSLEVSSFCSEALVTCAALTHPRVPP
	Eukaryota	Opisthokonta	Metazoa	Chordata	Mammalia	Acinonyx jubatus	A0A6J1YDH5	984	MELAVAVLRDLLRYAAQLPTLFRDISTNHLPGLLTSLLGLRPECELSAMEGMKACMTYFPRACGSLKGKLASFFLSRVDALSPQLQQLACECYARLPSLGAGFSQGLKHTESWEQELHSLLASLHGLLGALYEGADAAPVQCEGPGLDVLLAPSEDGDAHTLLRLRHRFSGLARCLGLLLSSEFGAPVSVPVQEILDIICRTLSISAKNISLLGDGPLRLLLLPSIHLDALDLLSALILACGSRLLRFGALISRLLPQVLNAWNLGRDALPPGQERPYSAVRTKVYAVLDLWVQVCGASAGVLQGGASGEALLSHLLSDISPPADALKLRSPRGSPDGGLQSGKPSAPKKLKLDMGEATAPPGHRKGDSNANSDVCAAALRGLSRTVLMCGPLIKEETH…	78	ELAVAVLRDLLRYAAQLPTLFRDISTNHLPGLLTSLLGLRPECELSAMEGMKACMTYFPRACGSLKGKLASFFLSRVD	55	277-331	PYSAVRTKVYAVLDLWVQVCGASAGVLQGGASGEALLSHLLSDISPPADALKLRS	69	423-491	PYTSSRCRRELYRLLLALLLAPSPRCPPPLACALQAFSLGQREDSLEVSSFCSEALVTCAALTHPRVPP
	Eukaryota	Opisthokonta	Metazoa	Chordata	Mammalia	Leptonychotes weddellii	A0A2U3YHJ6	984	MFQQHCVSWLRSIQQVLQSQDPPPTMELAVAVLRDLLRYAAQLPTLFRDISMNHLPGLLTSLLGLRPECELSALEGMKACMTYFPRACGSLKGKLASFFLSRVDALSPQLQQLACECYSRLPSLGAGFSQGLKHTESWQQELRSLLASLHSLLGALYEGAETAPVQYEGPGVEVLLTPAEDGDAHALLRLRQRFCGLARCLGLMLSSEFGAPVSVPVQEILDVICRTLSISAKNISLLGDGPLRLLLLPSIHLDALDLLSALILACGGRLLRFGGLVSRLLPQVLNAWNMGRDTLSPGQERPYSTVRTKVYAVLELWVQVCGASAGVLQGGASGEALLSHLLSDIAPPADALKLRSPRGSPDGGLQSGKPSAPKKLKLDLGEAMAPPSHRKGDSNANSD…	103	FQQHCVSWLRSIQQVLQSQDPPPTMELAVAVLRDLLRYAAQLPTLFRDISMNHLPGLLTSLLGLRPECELSALEGMKACMTYFPRACGSLKGKLASFFLSRVD	55	302-356	PYSTVRTKVYAVLELWVQVCGASAGVLQGGASGEALLSHLLSDIAPPADALKLRS	69	448-516	PYTSSRCRRELYRLLLALLLAPSPRCPPPLACALHAFSLGQREDSLEVSSFCSEALVVCAALTHPRVPP
	Eukaryota	Opisthokonta	Metazoa	Chordata	Mammalia	Trichechus manatus latirostris	A0A2Y9FWQ0	895	MELAVAILKDLLRYAAQLPTLFRDISMNHLPGLLTSLLGLRPECELSALEGMKACMIYFPRACGSLKGKLASFFLSRVEALSPHLQQLACECYSRLPSLGAGFSQGLKHTESWEQELHCLLASLHSLLGTLYEGVETAPVQYEGPGVEMLLSSSEDGDAHALLRLRQRFSGLARCLGLMLSSEFGAPVSVPVQEILDLICRTLSVSGKNISLLGDGPLRLLLLPSIHLEALDLLSALILACGSRLLRFGGLISRLLPQVLNAWSMGRDILSPGQERPYSTVRAKVYAVLELWVKVCGASAGVLQGGASAEALLTHLLSDISPPADALKLRSPRGSPDGGLQTGKPSAPKKLKLDVGEAAAPPSHRKGDSNANSDVCAAALRGLSRSILMCGPLIKEETH…	77	ELAVAILKDLLRYAAQLPTLFRDISMNHLPGLLTSLLGLRPECELSALEGMKACMIYFPRACGSLKGKLASFFLSRV	55	277-331	PYSTVRAKVYAVLELWVKVCGASAGVLQGGASAEALLTHLLSDISPPADALKLRS	69	423-491	PYTSSRCRRELYHLLLALLLAPSPRCPPPLACALQAFSLGQREDSLEVSSFCSEALVTCAALTHPRVPP
	Eukaryota	Opisthokonta	Metazoa	Chordata	Mammalia	Lipotes vexillifer	A0A340XCH5	910	MELAVAVLGDLLRYAAQLPTLFRDISMNHLPGLLTSLLGLRPESELSALEGMKACMTYFPRACGSLKGKLASFFLSRVDALSPQLQQLACECYSRLPSLGAGFSQGLKHTDSWEQELHSLLASLHSLLGALYAGADTAPMQYEGPGLETLLSPSEDGDAHVLLRLWQRFSGLARCLGLMLSSEFGAPVSVPVQEILDLICRTLSVSAKNISLLGDGPLRLLLLPSLHLEALDLLSALILACRGRLLRFGALISRLLPQVLNAWSIGRDSLSPGQERPYSTMRTKVYAVLELWVQVCGASAGVLQGGASGEALLTHLLSDISPPADALKLRSPRGSPDGGLQTGKPSAPKKLKLDMGEAMAPPSHRKGDSNANSDVCAAALRGLSRTVLMCGPLIKEETH…	78	ELAVAVLGDLLRYAAQLPTLFRDISMNHLPGLLTSLLGLRPESELSALEGMKACMTYFPRACGSLKGKLASFFLSRVD	55	277-331	PYSTMRTKVYAVLELWVQVCGASAGVLQGGASGEALLTHLLSDISPPADALKLRS	69	423-491	PYTSSRCRRELYRLLLALLLAPSPRCPPPLACALQAFSLGQREDSLEVSAFCSEALVTCAALTHPRVPP
	Eukaryota	Opisthokonta	Metazoa	Chordata	Mammalia	Phascolarctos cinereus	A0A6P5IJE5	1024	MELAVVILRDLLRYSAQLPELSRDISTNHLPGLLTSLLGLKPECELSALEGMKACMTYFPRACGSLRGKLASFFLSRVEALSPQLQQLACECYARLPALGAGFSQGLKHTESWEQELHCLLASLHGLLGALYEGAETAPIQYEGPGVELLLPPPADNDVHGLLQLRQRFSGLARCLGLMLSSDFGAPVSVPVQDILDIICRTLSVSGKNISWLGDGPLRLLLLPSIHLEALDLLSALILSCGSRLVRFGGLICRLLPQVLNTWSAGRDPLPPGQERPYSAVRAKVYSVLELWVQTCGAGAGVLQGGAQSEALLTHLLSDIFPPADALKLRGPRVTQDGGLQSGKPSAPKKLKLDSGETVVPPLHRKGDSNANSDVCTTALRGLSRTILMCGPLIKEETH…	163	AHLPGLMCLLRLHGTVGGAQNLSAVGALVGLSNARLGSVKTRFEGLCLLSLLVGESPTELFQQHCVSWLRSIQQVLQSQDPPPTMELAVAVLRDLLRYAAQLPTLFRDISTNHLPGLLTSLLGLRPECELSAMEGMKACMTYFPRACGSLKGKLASFFLSRVD	55	277-331	PYSAVRTKVYAVLDLWVQVCGASAGVLQGGASGEALLSHLLSDISPPADALKLRS	69	423-491	PYTSSRCRRELYRLLLALLLAPSPRCPPPLACALQAFSLGQREDSLEVSSFCSEALVTCAALTHPRVPP
	Eukaryota	Opisthokonta	Metazoa	Chordata	Mammalia	Trichechus manatus latirostris	A0A2Y9DKX7	1118	MAAAVLSGPSTGSAAGVPGGTGGLSAMGSGPRLRLLLLESVSGLLQPRTGSTVPSVHPPVRPVPHLPGLMCLLQLHGTVGGAQNLSALGALVGLSNARLGSIKTRFEGLCLLSLLVGESPTEMFQQHCVSWLRSIQQVLQSQDPAPTMELAVAILKDLLRYAAQLPTLFRDISMNHLPGLLTSLLGLRPECELSALEGMKACMIYFPRACGSLKGKLASFFLSRVEALSPHLQQLACECYSRLPSLGAGFSQGLKHTESWEQELHCLLASLHSLLGTLYEGVETAPVQYEGPGVEMLLSSSEDGDAHALLRLRQRFSGLARCLGLMLSSEFGAPVSVPVQEILDLICRTLSVSGKNISLLGDGPLRLLLLPSIHLEALDLLSALILACGSRLLRFGGLI…	161	HLPGLMCLLQLHGTVGGAQNLSALGALVGLSNARLGSIKTRFEGLCLLSLLVGESPTEMFQQHCVSWLRSIQQVLQSQDPAPTMELAVAILKDLLRYAAQLPTLFRDISMNHLPGLLTSLLGLRPECELSALEGMKACMIYFPRACGSLKGKLASFFLSRV	55	424-478	PYSTVRAKVYAVLELWVKVCGASAGVLQGGASAEALLTHLLSDISPPADALKLRS	69	570-638	PYTSSRCRRELYHLLLALLLAPSPRCPPPLACALQAFSLGQREDSLEVSSFCSEALVTCAALTHPRVPP
	Eukaryota	Opisthokonta	Metazoa	Chordata	Mammalia	Acinonyx jubatus	A0A6J1YDE5	1131	MAAAVLSGPSAGSAAGVPGGTGGLSAVGSGPRLRLLLLESVSGLLQPRAGSAVAPVHPPVRSAAHLPGLMCLLRLHGTVGGAQNLSAVGALVGLSNARLGSVKTRFEGLCLLSLLVGESPTELFQQHCVSWLRSIQQVLQSQDPPPTMELAVAVLRDLLRYAAQLPTLFRDISTNHLPGLLTSLLGLRPECELSAMEGMKACMTYFPRACGSLKGKLASFFLSRVDALSPQLQQLACECYARLPSLGAGFSQGLKHTESWEQELHSLLASLHGLLGALYEGADAAPVQCEGPGLDVLLAPSEDGDAHTLLRLRHRFSGLARCLGLLLSSEFGAPVSVPVQEILDIICRTLSISAKNISLLGDGPLRLLLLPSIHLDALDLLSALILACGSRLLRFGALI…	163	AHLPGLMCLLRLHGTVGGAQNLSAVGALVGLSNARLGSVKTRFEGLCLLSLLVGESPTELFQQHCVSWLRSIQQVLQSQDPPPTMELAVAVLRDLLRYAAQLPTLFRDISTNHLPGLLTSLLGLRPECELSAMEGMKACMTYFPRACGSLKGKLASFFLSRVD	55	424-478	PYSAVRTKVYAVLDLWVQVCGASAGVLQGGASGEALLSHLLSDISPPADALKLRS	69	570-638	PYTSSRCRRELYRLLLALLLAPSPRCPPPLACALQAFSLGQREDSLEVSSFCSEALVTCAALTHPRVPP
	Eukaryota	Opisthokonta	Metazoa	Chordata	Mammalia	Vicugna pacos	A0A6J3AAU9	1142	MAAAVLSGPSAGSAAGVPGGTGGLSAVASGPRLRLLLLESVSGLLQPRAGSTVAPVHPPVRSAPHLPGLMCLLRLHGTVGGAQNLSAVGALVGLSNARLGSIKTRFEGLCLLSLLVAESPTEMFQQHCVSWLRSIQQVLQSQDPPPTMELAVAILRDLLRYAAQLPTLFRDISMNHLPGLLTSLLGLRPECELSALEGMKACMTYFPRACGSLKGKLASFFLSRVDALSPQLQQLACECYSRLPSLGAGFSQGLKHTESWEQELHSLLASLHSLLGALYEGAETAPVQHEGPAVETLLSPSEDGDAHVLLQLRQRFSGLARCLGLMLSSEFGAPVSVPVQEVLDVICRTLSISAKNIFSPQSLLGDGPLRLLLLPSLHLEALDLLSALILACGGRLLRF…	154	LRLHGTVGGAQNLSAVGALVGLSNARLGSIKTRFEGLCLLSLLVAESPTEMFQQHCVSWLRSIQQVLQSQDPPPTMELAVAILRDLLRYAAQLPTLFRDISMNHLPGLLTSLLGLRPECELSALEGMKACMTYFPRACGSLKGKLASFFLSRVD	55	428-482	PYSTVRTKVYAVLELWVQVCGASAGVLQGGASGEALLTHLLSDIAPAADALKLRS	69	574-642	PYTSARCRLELYRLLLALLLAPSPRCPPPLACALQAFSLGQREDSLEVSSFCSEALVTCAALTHPRVPP
	Eukaryota	Opisthokonta	Metazoa	Chordata	Mammalia	Pteropus vampyrus	A0A6P3Q6V1	1146	MAAAVLSGPSAGSAAGVPGGTGGLSAVGSVPRLRLLLLESVSGLLQPRAGSAIAPVHPPVRSAPHLPGLMCLLRLHGTVGGAQNLSAVGALVGLSNARLGSIKTRFEGLCLLSLLVGESSTEMFQQHCVSWLRSIQQVLQSQDPPPTMELAVAVLRDLLRYAAQLPTLFRDISMNHLPGLLTSLLGLRPECELSALEGMKACMTYFPRACGSLKGKLASFFLSRVDALSPQLQQLACECYSQVPSLGAGFSQGLKHTESWEQELHSLLASLHSLLGALYEGAEPAPMQYEGPGVEMLLSPSEDGDAHILLRLWQRFSGLARCLGLMLSSEFGAPVSVPVQEILDVICRTLSISAKNISLLGDGPLRLLLLPSIHLEALDLLSALILACRGRLLRFGALI…	152	LHGTVGGAQNLSAVGALVGLSNARLGSIKTRFEGLCLLSLLVGESSTEMFQQHCVSWLRSIQQVLQSQDPPPTMELAVAVLRDLLRYAAQLPTLFRDISMNHLPGLLTSLLGLRPECELSALEGMKACMTYFPRACGSLKGKLASFFLSRVD	55	424-478	PYSAMRTKVYAILELWVQVCGASAGVLQGGASGEALLTHLLSDISPSADTLKLRS	69	570-638	PYTSSCCRRELYHLLLALLLAPSPRCPPPLACALQAFSLGQREDSLEVSSFCSEALVTCAALTHPRVPP
	Eukaryota	Opisthokonta	Metazoa	Chordata	Mammalia	Bos indicus	A0A6P5DHI5	1116	MAAAVLSGPSAGSAAAVPGGPGGLSAVGSGPRLRLMLLESVSGLLQPRTGSAVAPVHPPARSAPHLPGLMCLLRLHGTVGGAQNLSAVGALVGLSNARLGSIKTRFEGLCLLSLLVGESPTEMFQQHCVSWLRSIQQILQSQDPPPTMELAVTVLKDLLRYAAQLPAVFRDISMNHLPGLLTSLLGLRPECELSALEGMKACMTHFPRACGSLKGKLASFFLSRVDALSPQLQQLACECYSRLPSLGAGFSQGLKHTDSWEQELRSLLASLHSLLGGLYEGAEAAPMQYESPGAETLLSSSEDADAHTLLRLRQRFSGLARCLGLMLSSEFGAPVSVPVQDILDLICRTLSVSAKNVSLLGDGPLRLLLLPSLHLEALDLLSALILACGARLLRFGALI…	153	RLHGTVGGAQNLSAVGALVGLSNARLGSIKTRFEGLCLLSLLVGESPTEMFQQHCVSWLRSIQQILQSQDPPPTMELAVTVLKDLLRYAAQLPAVFRDISMNHLPGLLTSLLGLRPECELSALEGMKACMTHFPRACGSLKGKLASFFLSRVD	55	424-478	PYSTVRTKVYAVLELWVQVCGASAGVLQGGASGEALLSHLLSDISPPADALRLRS	69	570-638	PYTSSHCRRELYHLLLALLLAPSPRCPPPLACALRAFSLGQREDSLEVSSFCSEALVTCAALTHPRVPP
	Eukaryota	Opisthokonta	Metazoa	Chordata	Mammalia	Tursiops truncatus	A0A6J3QLT7	1129	MAAAVLSGPSAGSAAGVPGGTGGLSAVNSGPRLRLLLLESVSGLLQPRAGSTVSPVHPPTRSVPHLPGLMCLLRLHGTVGGAQNLSAVGALVGLSNARLGSIKTRFEGLCLLSLLVGESPTEMFQQHCVSWLRSIQQVLQSQDPPPTMELAVAVLGDLLRYAAQLPTLFRDISMNHLPGLLTSLLGLRPESELSALEGMKACMTYFPRACGSLKGKLASFFLSRVDALSPQLQQLACECYSRLPSLGAGFSQGLKHTDSWEQELHSLLTSLHSLLGALYAGADTAPMQYEGPGVETLLSPSEDGDAHVLLRLWQRFSGLARCLGLMLSSEFGAPVSVPVQEILDLICRTLSVSAKNISLLGDGPLRLLLLPSLHLEALDLLSALILACRGRLLRFGALI…	160	PGLMCLLRLHGTVGGAQNLSAVGALVGLSNARLGSIKTRFEGLCLLSLLVGESPTEMFQQHCVSWLRSIQQVLQSQDPPPTMELAVAVLGDLLRYAAQLPTLFRDISMNHLPGLLTSLLGLRPESELSALEGMKACMTYFPRACGSLKGKLASFFLSRVD	55	424-478	PYSTMRTKVYTVLELWVQVCGASAGVLQGGASGEALLTHLLSDISPPADALKLRS	69	570-638	PYTSSRCRRELYRLLLALLLAPSPRCPPPLACALQAFSLGQREDSLEVSAFCSEALVTCAALTHPRVPP
	Eukaryota	Opisthokonta	Metazoa	Chordata	Mammalia	Lipotes vexillifer	A0A340X8S8	1128	MAAAVLSGPSAGSAAGVPGGTGGLSAVNSGPRLRLLLLESVSGLLQPRAGSTVSPVHPPVRSVPHLPGLMCLLRLHGTVGGAQNLSAVGALVGLSNARLGSIKTRFEGLCLLSLLVGESPTEMFQQHCVSWLRSIQQVLQSQDPPPTMELAVAVLGDLLRYAAQLPTLFRDISMNHLPGLLTSLLGLRPESELSALEGMKACMTYFPRACGSLKGKLASFFLSRVDALSPQLQQLACECYSRLPSLGAGFSQGLKHTDSWEQELHSLLASLHSLLGALYAGADTAPMQYEGPGLETLLSPSEDGDAHVLLRLWQRFSGLARCLGLMLSSEFGAPVSVPVQEILDLICRTLSVSAKNISLLGDGPLRLLLLPSLHLEALDLLSALILACRGRLLRFGALI…	153	RLHGTVGGAQNLSAVGALVGLSNARLGSIKTRFEGLCLLSLLVGESPTEMFQQHCVSWLRSIQQVLQSQDPPPTMELAVAVLGDLLRYAAQLPTLFRDISMNHLPGLLTSLLGLRPESELSALEGMKACMTYFPRACGSLKGKLASFFLSRVD	55	424-478	PYSTMRTKVYAVLELWVQVCGASAGVLQGGASGEALLTHLLSDISPPADALKLRS	69	570-638	PYTSSRCRRELYRLLLALLLAPSPRCPPPLACALQAFSLGQREDSLEVSAFCSEALVTCAALTHPRVPP
	Eukaryota	Opisthokonta	Metazoa	Chordata	Mammalia	Neophocaena asiaeorientalis asiaeorientalis	A0A341AJN1	1127	MAAAVLSGPSAGSAAGVPGGTGGLSAVNSGPRLRLLLLESVSGLLQPRAGSTVSPVHHPTRSVPHLPGLMCLLRLHGTVGGAQNLSAVGALVGLSNARLGSIKTRFEGLCLLSLLVGESPTEMFQQHCVSWLRSIQQVLQSQDPPPTMELAVAVLGDLLRYAAQLPTLFRDISMNHLPGLLTSLLGLRPESELSALEGMKACMTYFPRACGSLKGKLASFFLSRVDALSPQLQQLACECYSRLPSLGAGFSQGLKHTDSWEQELHSLLASLHSLLGALYAGADTAPMQYEGPGVETLLSPSEDGDAHVLLRLWQRFSGLARCLGLMLSSEFGAPVSVPVQEILDLICRTLSVSAKNISLLGDGPLRLLLLPSLHLEALDLLSALILACRGRLLRFGALI…	161	LPGLMCLLRLHGTVGGAQNLSAVGALVGLSNARLGSIKTRFEGLCLLSLLVGESPTEMFQQHCVSWLRSIQQVLQSQDPPPTMELAVAVLGDLLRYAAQLPTLFRDISMNHLPGLLTSLLGLRPESELSALEGMKACMTYFPRACGSLKGKLASFFLSRVD	55	424-478	PYSTMRTKVYAVLELWVQVCGASAGVLQGGASGEALLTHLLSDISPPADALKLRS	69	570-638	PYTSSRCRRELYRLLLALLLAPSPRCPPPLACALQAFSLGQREDSLEVSAFCSEALVTCAALTHPRVPP
	Eukaryota	Opisthokonta	Metazoa	Chordata	Mammalia	Odocoileus virginianus texanus	A0A6J0Z4P6	1109	MAAAVLSGPSAGSAAGVPGGTGGLSAVGSGPRLRLMLLESVSGLLQPRTGSAVAPVHPPARSAPHLPGLMCLLRLHGTVGGAQNLSAVGALVGLSNARLGSIKTRFEGLCLLSLLVGESPTEMFQQHCVSWLRSIQQILQSQDPPPTMELAVTVLKDLLRYAAQLPAVSRDISMNHLPGLLTSLLGLRPECELSALEGMKACMTHFPRACGSLKGKLASFFLSRVDALSPQLQQLACECYSRLPSLGAGFSQGLKHTDSWEQELRSLLASLHSLLGGLYEGAEAAPMQYESPGVETLLSPSEDADAHTLLQLRQRFSGLARCLGLMLSSEFGAPVTVPVQDILDLICRTLSVSAKNVSLLGDGPLRLLLLPSLHLEALDLLSALVLACGARLLRFGALI…	154	LRLHGTVGGAQNLSAVGALVGLSNARLGSIKTRFEGLCLLSLLVGESPTEMFQQHCVSWLRSIQQILQSQDPPPTMELAVTVLKDLLRYAAQLPAVSRDISMNHLPGLLTSLLGLRPECELSALEGMKACMTHFPRACGSLKGKLASFFLSRVD	55	424-478	PYSTVRTKVYAVLELWVQVCGASAGMLQGGASGEALLSHLLSDISPPADALRLRS	69	570-638	PYTSSHCRRELYRLLLALLLAPSPRCPPPLACALRAFSLGQREDSLEVSSFCSEALVTCAALTHPRVPP
	Eukaryota	Opisthokonta	Metazoa	Chordata	Mammalia	Balaenoptera acutorostrata scammoni	A0A452CLR0	1089	MDPVFAYPTPPPIGAWGKLDLNLSAVGALVGLSNARLGSIKTRFEGLCLLSLLVGESPTEMFQQHCVSWLRSIQQVLQSQDPPPTMELAVAVLRDLLRYAAQLPTLFRDISMNHLPGLLTSLLGLRPESELSALEGMKACMTYFPRACGSLKGKLASFFLSRVDALSPQLQQLACECYSRLPSLGAGFSQGLKHTDSWEHELHSLLASLHSLLGALYEGAETAPVQYEGPGVETLLSPSEDGDAHVLLRLWQRFSGLARCLGLMLSSEFGAPVSVPVQDILDLICRTLSVSAKNISLLGDGPLRLLLLPSLHLEALDLLSALVLACGGRLLRFGALISRLLPQVLNAWSIGRDSLSPGQERPYSTMRTKVYAVLELWVQVCGASAGVLQGGASGEALLT…	131	NARLGSIKTRFEGLCLLSLLVGESPTEMFQQHCVSWLRSIQQVLQSQDPPPTMELAVAVLRDLLRYAAQLPTLFRDISMNHLPGLLTSLLGLRPESELSALEGMKACMTYFPRACGSLKGKLASFFLSRVD	55	362-416	PYSTMRTKVYAVLELWVQVCGASAGVLQGGASGEALLTHLLSDISPPADALKLRS	69	508-576	PYTSSRCRRELYRLLLALLLAPSPRCPPPLACALQAFSLGQREDSLEVSTFCSEALVTCAALTHPRVPP
	Eukaryota	Opisthokonta	Metazoa	Chordata	Mammalia	Delphinapterus leucas	A0A2Y9Q2R7	1044	MNCFLCSLATTHLSLTFLTRFEGLCLLSLLVGESSTEMFQQHCVSWLRSIQQVLQSQDPPPTMELAVAVLGDLLRYAAQLPTLFRDISMNHLPGLLTSLLGLRPESELSALEGMKACMTYFPRACGSLKGKLASFFLSRVDALSPQLQQLACECYSRLPSLGAGFSQGLKHTDSWEQELHSLLASLHSLLGALYAGADTAPMQYEGPGVETLLSPSEDGDAHVLLRLWQRFSGLARCLGLMLSSEFGAPVSVPVQEILDLICRTLSVSAKNISLLGDGPLRLLLLPSLHLEALDLLSALILACRGRLLRFGALISRLLPQVLNAWSIGRDSLSPGQERPYSTMRTKVYAVLELWVQVCGASAGVLQGGASGEALLTHLLSDISPPADALKLRSPRGSPD…	123	TRFEGLCLLSLLVGESSTEMFQQHCVSWLRSIQQVLQSQDPPPTMELAVAVLGDLLRYAAQLPTLFRDISMNHLPGLLTSLLGLRPESELSALEGMKACMTYFPRACGSLKGKLASFFLSRVD	55	339-393	PYSTMRTKVYAVLELWVQVCGASAGVLQGGASGEALLTHLLSDISPPADALKLRS	69	485-553	PYTSSRCRRELYRLLLALLLAPSPRCPPPLACALQAFSLGQREDSLEVSAFCSEALVTCAALTHPRVPP
	Eukaryota	Opisthokonta	Metazoa	Chordata	Mammalia	Leptonychotes weddellii	A0A7F8RPS3	959	MELAVAVLRDLLRYAAQLPTLFRDISMNHLPGLLTSLLGLRPECELSALEGMKACMTYFPRACGSLKGKLASFFLSRVDALSPQLQQLACECYSRLPSLGAGFSQGLKHTESWQQELRSLLASLHSLLGALYEGAETAPVQYEGPGVEVLLTPAEDGDAHALLRLRQRFCGLARCLGLMLSSEFGAPVSVPVQEILDVICRTLSISAKNISLLGDGPLRLLLLPSIHLDALDLLSALILACGGRLLRFGGLVSRLLPQVLNAWNMGRDTLSPGQERPYSTVRTKVYAVLELWVQVCGASAGVLQGGASGEALLSHLLSDIAPPADALKLRSPRGSPDGGLQSGKPSAPKKLKLDLGEAMAPPSHRKGDSNANSDVCAAALRGLSRTVLMCGPLIKEETH…	78	ELAVAVLRDLLRYAAQLPTLFRDISMNHLPGLLTSLLGLRPECELSALEGMKACMTYFPRACGSLKGKLASFFLSRVD	55	277-331	PYSTVRTKVYAVLELWVQVCGASAGVLQGGASGEALLSHLLSDIAPPADALKLRS	69	423-491	PYTSSRCRRELYRLLLALLLAPSPRCPPPLACALHAFSLGQREDSLEVSSFCSEALVVCAALTHPRVPP
	Eukaryota	Opisthokonta	Metazoa	Chordata	Mammalia	Peromyscus maniculatus bairdii	A0A8C8T9F8	915	MELAVAILRDLLRYASQLPTLFRDISTNHLPGLLTSLLGLRPECEQSALEGMKACVTYFPRACGSLKGKLASFFLSRLDALNPQLQQLACECYSRLPSLGAGFSQGLKHTENWEQELHSLLASLHSLLGTLYEGAETAPVQSEGPGVEMLLSQSEDSNTHVLLQLRQRFSGLARCLGLMLSSEFGAPVSVPVQEILDLICRILSISSKNINLLGDGPLRLLLLPSIHLEALDLLSALILACGGRLLRFGALISRLLPQVLSTWSTGRDTLAPGQERPYSTIRTKVYAILELWVQVCGASAGMLQGGASGEALLTHLLSDISPPADALKLCGPRGSSDGGLQSGKPSAPKKLKLDVGEALAPSSHRKGDRNANSDVCAAALRGLSRTILMCGPLIKEETH…	78	ELAVAILRDLLRYASQLPTLFRDISTNHLPGLLTSLLGLRPECEQSALEGMKACVTYFPRACGSLKGKLASFFLSRLD	54	277-330	PYSTIRTKVYAILELWVQVCGASAGMLQGGASGEALLTHLLSDISPPADALKLC	69	423-491	PYNSACCRRELYRLLLALLLAPSPRCPPPLACALKAFSLGQEEDSLEVSSFCSEALVTCAALTHPRVPP
	Eukaryota	Opisthokonta	Metazoa	Chordata	Mammalia	Phascolarctos cinereus	A0A6P5ILR5	1005	MMGGAQNLSAVGALVGLSNARLGSIKTRFEGLCLLSLLVAESPTETFQQHSVSWLRSIQHVLQSQDPAPTMELAVVILRDLLRYSAQLPELSRDISTNHLPGLLTSLLGLKPECELSALEGMKACMTYFPRACGSLRGKLASFFLSRVEALSPQLQQLACECYARLPALGAGFSQGLKHTESWEQELHCLLASLHGLLGALYEGAETAPIQYEGPGVELLLPPPADNDVHGLLQLRQRFSGLARCLGLMLSSDFGAPVSVPVQDILDIICRTLSVSGKNISWLGDGPLRLLLLPSIHLEALDLLSALILSCGSRLVRFGGLICRLLPQVLNTWSAGRDPLPPGQERPYSAVRAKVYSVLELWVQTCGAGAGVLQGGAQSEALLTHLLSDIFPPADALKL…	127	LGSIKTRFEGLCLLSLLVAESPTETFQQHSVSWLRSIQHVLQSQDPAPTMELAVVILRDLLRYSAQLPELSRDISTNHLPGLLTSLLGLKPECELSALEGMKACMTYFPRACGSLRGKLASFFLSRV	55	347-40	PYSAVRAKVYSVLELWVQTCGAGAGVLQGGAQSEALLTHLLSDIFPPADALKLRG	69	493-561	PYTSARCRRELYRLLLALLLAPAPQCPPPLTCALQAFSLGQHEENLEVSSFCSEALVTCAALAHPRVPP
	Eukaryota	Opisthokonta	Metazoa	Chordata	Mammalia	Homo sapiens	Q8IZL8	1130	MAAAVLSGPSAGSAAGVPGGTGGLSAVSSGPRLRLLLLESVSGLLQPRTGSAVAPVHPPNRSAPHLPGLMCLLRLHGSVGGAQNLSALGALVSLSNARLSSIKTRFEGLCLLSLLVGESPTELFQQHCVSWLRSIQQVLQTQDPPATMELAVAVLRDLLRYAAQLPALFRDISMNHLPGLLTSLLGLRPECEQSALEGMKACMTYFPRACGSLKGKLASFFLSRVDALSPQLQQLACECYSRLPSLGAGFSQGLKHTESWEQELHSLLASLHTLLGALYEGAETAPVQNEGPGVEMLLSSEDGDAHVLLQLRQRFSGLARCLGLMLSSEFGAPVSVPVQEILDFICRTLSVSSKNISLHGDGPLRLLLLPSIHLEALDLLSALILACGSRLLRFGILIG…	163	PHLPGLMCLLRLHGSVGGAQNLSALGALVSLSNARLSSIKTRFEGLCLLSLLVGESPTELFQQHCVSWLRSIQQVLQTQDPPATMELAVAVLRDLLRYAAQLPALFRDISMNHLPGLLTSLLGLRPECEQSALEGMKACMTYFPRACGSLKGKLASFFLSRVD	65	423-487	PYSTVRTKVYAILELWVQVCGASAGMLQGGASGEALLTHLLSDISPPADALKLRSPRGSPDGSLQ	71	569-639	PYTSSRCRRELYCLLLALLLAPSPRCPPPLACALQAFSLGQREDSLEVSSFCSEALVTCAALTHPRVPPLQ
	Eukaryota	Opisthokonta	Metazoa	Chordata	Mammalia	Macaca mulatta	Q1W1Y5	1130	MAAAVLSGSSAGSAAGVPGGTGGLSAVNSGPRLRLLLLESVSGLLQPRTGSAVAPVHPPNRSAPHLPGLMCLLRLHGSVGGAQNLSALGALVSLSNARLSSIKTRFEGLCLLSLLVGESPTELFQQHCVSWLRSIQQVLQTQDPPATMELAVAVLRDLLRYAAQLPALFRDISMNHLPGLLTSLLGLRPECEQSALEGMKACMTYFPRACGSLKGKLASFFLSRVDALSPQLQQLACECYSRLPSLGAGFSQGLKHTESWEQELHSLLASLHTLLGALYEGAETAPVQNEGPGVEMLLSSEDGDAHVLLRLRQRFSGLARCLGLMLSSEFGAPVSVPVQEILDFICRTLSVSSKNISLHGDGPLRLLLLPSIHLEALDLLSALILACGSRLLRFGILIS…	163	PHLPGLMCLLRLHGSVGGAQNLSALGALVSLSNARLSSIKTRFEGLCLLSLLVGESPTELFQQHCVSWLRSIQQVLQTQDPPATMELAVAVLRDLLRYAAQLPALFRDISMNHLPGLLTSLLGLRPECEQSALEGMKACMTYFPRACGSLKGKLASFFLSRVD	65	423-487	PYSTVRTKVYAILELWVQVCGASAGMLQGGASGEALLTHLLSDISPPADALKLRSPRGSPDGSLQ	71	569-639	PYTSSRCRRELYCLLLALLLAPSPRCPPPLACALQAFSLGQREDSLEVSSFCSEALVTCAALTHPRVPPLQ
	Eukaryota	Opisthokonta	Metazoa	Chordata	Mammalia	Macaca mulatta	F7EPR1	1208	MEIVRTLAPFVRTTCTLNITGPPRTRSPAITPGTQHPGASAPRLLSPRMLLPSLSPRVQPAFIQCAGPQPPPHAHSPVGGRRGVFTSSRHATTGARGKMAAAVLSGSSAGSAAGVPGGTGGLSAVNSGPRLRLLLLESVSGLLQPRTGSAVAPVHPPNRSAPHLPGLMCLLRLHGSVGGAQNLSALGALVSLSNARLSSIKTRFEGLCLLSLLVGESPTELFQQHCVSWLRSIQQVLQTQDPPATMELAVAVLRDLLRYAAQLPALFRDISMNHLPGLLTSLLGLRPECEQSALEGMKACMTYFPRACGSLKLACECYSRLPSLGAGFSQGLKHTESWEQELHSLLASLHTLLGALYEGAETAPVQNEGPGVEMLLSSEDGDAHVLLRLRQRFSGLARC…	150	PHLPGLMCLLRLHGSVGGAQNLSALGALVSLSNARLSSIKTRFEGLCLLSLLVGESPTELFQQHCVSWLRSIQQVLQTQDPPATMELAVAVLRDLLRYAAQLPALFRDISMNHLPGLLTSLLGLRPECEQSALEGMKACMTYFPRACGSL	65	501-565	PYSTVRTKVYAVLELWVQVCGASAGMLQGGASGEALLTHLLSDISPPADALKLRSPRGSPDGSLQ	71	647-717	PYTSSRCRRELYCLLLALLLAPSPRCPPPLACALQAFSLGQREDSLEVSSFCSEALVTCAALTHPRVPPLQ
	Eukaryota	Opisthokonta	Metazoa	Chordata	Mammalia	Macaca mulatta	F6QQ11	1033	MTLLFLRRFEGLCLLSLLVGESPTELFQQHCVSWLRSIQQVLQTQDPPATMELAVAVLRDLLRYAAQLPALFRDISMNHLPGLLTSLLGLRPECEQSALEGMKACMTYFPRACGSLKGKLASFFLSRVDALSPQLQQLACECYSRLPSLGAGFSQGLKHTESWEQELHSLLASLHTLLGALYEGAETAPVQNEGPGVEMLLSSEDGDAHVLLRLRQRFSGLARCLGLMLSSEFGAPVSVPVQEILDFICRTLSVSSKNISLHGDGPLRLLLLPSIHLEALDLLSALILACGSRLLRFGILISRLLPQVLNSWSIGRDSLSPGQERPYSTVRTKVYAVLELWVQVCGASAGMLQGGASGEALLTHLLSDISPPADALKLRSPRGSPDGSLQTGKPSAPKK…	122	RFEGLCLLSLLVGESPTELFQQHCVSWLRSIQQVLQTQDPPATMELAVAVLRDLLRYAAQLPALFRDISMNHLPGLLTSLLGLRPECEQSALEGMKACMTYFPRACGSLKGKLASFFLSRVD	65	326-390	PYSTVRTKVYAVLELWVQVCGASAGMLQGGASGEALLTHLLSDISPPADALKLRSPRGSPDGSLQ	71	472-542	PYTSSRCRRELYCLLLALLLAPSPRCPPPLACALQAFSLGQREDSLEVSSFCSEALVTCAALTHPRVPPLQ
	Eukaryota	Opisthokonta	Metazoa	Chordata	Mammalia	Macaca mulatta	F6QPZ9	1154	MEIVRTLAPFVRTTCTLNITGPPRTRSPAITPGTQHPGASAPRLLSPRMLLPSLSPRVQPAFIQCAGPQPPPHAHSPVGGRRGVFTSSRHATTGARGKMAAAVLSGSSAGSAAGVPGGTGGLSAVNSGPRLRLLLLESVSGLLQPRTGSAVAPVHPPNRSAPHLPGLMCLLRLHGSVGGAQNLSALGALVSLSNARLSSIKTRFEGLCLLSLLVGESPTELFQQHCVSWLRSIQQVLQGKLASFFLSRVDALSPQLQQLACECYSRLPSLGAGFSQGLKHTESWEQELHSLLASLHTLLGALYEGAETAPVQNEGPGVEMLLSSEDGDAHVLLRLRQRFSGLARCLGLMLSSEFGAPVSVPVQEILDFICRTLSVSSKNISLHGDGPLRLLLLPSIHLE…	109	PHLPGLMCLLRLHGSVGGAQNLSALGALVSLSNARLSSIKTRFEGLCLLSLLVGESPTELFQQHCVSWLRSIQQVLQGKLASFFLSRVDALSPQLQQLACECYSRLPSL	65	447-511	PYSTVRTKVYAVLELWVQVCGASAGMLQGGASGEALLTHLLSDISPPADALKLRSPRGSPDGSLQ	71	593-663	PYTSSRCRRELYCLLLALLLAPSPRCPPPLACALQAFSLGQREDSLEVSSFCSEALVTCAALTHPRVPPLQ
	Eukaryota	Opisthokonta	Metazoa	Chordata	Mammalia	Octodon degus	A0A6P3FIP0	1147	MAAAVLSGPSAGSPAGVPGGGGGLSAMSSGPRLRLLLLESVSGLLQPRTGSSVAPVHPPVRSAPHLPGLMCLLRLHGTVGGAQNLSAVGALVNLSNACLGSMKTRFEGLCLLSLLVGESPTDMFQQHCVSWLRSIQQVLQSQDPPPTMELAVAVLKELLRYAAQLPTLSRDISVNHLPGLLTSLLGLRPECEQSALEGMKACMTYFPRACGSLKGKLASFFLSRVHSLSPQLQQLACECYSRLPSLGAGFSQGLKHTESWEQELHSLLASLHSLLGALYEGTETAPVQSEGPGVEMLLSHSEEGDAHVLLRLQQRFSGLARCLGLMLSSEFEAPVSVPVQEVLDLICRILSVSGKNISLLGDGPLRLLLLPSIHLEALDLLSALILACGGRLLRFGALI…	162	LPGLMCLLRLHGTVGGAQNLSAVGALVNLSNACLGSMKTRFEGLCLLSLLVGESPTDMFQQHCVSWLRSIQQVLQSQDPPPTMELAVAVLKELLRYAAQLPTLSRDISVNHLPGLLTSLLGLRPECEQSALEGMKACMTYFPRACGSLKGKLASFFLSRVHS	55	424-478	PYSTIRTKVYAVLELWVQVCGASAGVLQGGVSGEALLTHLLSDISPPADALKLRS	69	570-638	PYSSSCCRRELYRLLLALLLAPSPRCPPPLSCALQAFSLGQREDSLEVSSFCSEALVTCAALTHPRVPP
	Eukaryota	Opisthokonta	Metazoa	Chordata	Mammalia	Enhydra lutris kenyoni	A0A2Y9L299	1131	MAAAVLSGPSAGSAAGVPGGTGGLSAVGSGPRLRLLLLESVSGLLQPRAGGAVAPVHPPVRSAPHLPGLMCLLRLHGTVGGAQNLSAVGALVGLSNARLGSIKTRFEGLCLLSLLVGESPTEMFQQHCVSWLRSIQQVLQSQDPPPTMELAVAVLRDLLRYAAQLPTLFRDISMNHLPGLLTSLLGLRPECELSALEGMKACMTYFPRACGSLKGKLASFFLSRVDALSPQLQQLACECYSKLPSLGAGFSQGLKHTESWEQELRSLLASLHSLLGALYEGAETTPMQYEGPGVEMLLTPSEDGDAHVLLRLRQRFCGLARCLGLMLSSEFGAPVSVPVQEILDVICRALSISAKSISLLGDGPLRLLLLPSIHLDALDLLSALILACGGRLLRFGALI…	151	HGTVGGAQNLSAVGALVGLSNARLGSIKTRFEGLCLLSLLVGESPTEMFQQHCVSWLRSIQQVLQSQDPPPTMELAVAVLRDLLRYAAQLPTLFRDISMNHLPGLLTSLLGLRPECELSALEGMKACMTYFPRACGSLKGKLASFFLSRVD	55	424-478	PYSTVRAKVYAVLELWVQVCGASAGVLQGGASGEALLSHLLSDISPPADTLKLRS	69	570-638	PYTSSRCRRELYHLLLALLLAPAPRCPPPLSCAVQAFSLGQREDSLEVASFCSEALVTCAALTHPRVPP
	Eukaryota	Opisthokonta	Metazoa	Chordata	Mammalia	Erinaceus europaeus	A0A1S2ZMJ1	1140	MAAAVLSGPSAGSAAGVPGGTGGLSAVNSGPRLRLLLLESVSGLLQPRAGSAVASVHPPARSAPHLPGLMCLLRLHGTVGGAQNLSAVGALVGLSNARLGSIKTRFEGLCLLSLLVGESPTEMFQQHCVSWLRSIQQVLQSQDPPPTMELAVAVLKDLLRYAAQLPTLFREISMNHLPGLLTSLLGLRLECELSALEGMKACMTYFPRACGSLKGKLASFFLSRIDALSPQLQQLACECYSKLPSLGAGFSQGLKHTESWEQELHNLLTSLHSLLGALYEGAEAVPMQHEGPGVEMLLSPSEDGDAHVLLRLRQRFSGLAHCLGLMLSSEFVAPVSVPVQEILDVICRTLSISAKNISLLGDGPLRLLLLPSIHLEALDLLSALILACGSRLLRFGSLI…	157	CLLRLHGTVGGAQNLSAVGALVGLSNARLGSIKTRFEGLCLLSLLVGESPTEMFQQHCVSWLRSIQQVLQSQDPPPTMELAVAVLKDLLRYAAQLPTLFREISMNHLPGLLTSLLGLRLECELSALEGMKACMTYFPRACGSLKGKLASFFLSRIDA	55	424-478	PYSTLRTKVYTVLELWVQVCGASAGMLQGGAPGEALLTHLLSDISPPADTLKLRS	71	570-640	PYTSSRCRQELYRLLLALLLAPSPRCPPPLTCALQAFSLGQREDSLEVSSFCSEALVTCAALTHPRVPPLQ
	Eukaryota	Opisthokonta	Metazoa	Chordata	Mammalia	Mus musculus	Q9DBD5	1123	MAAAVLSGASAGSPAGAPGGPGGLSAVGSGPRLRLLLLESISGLLQPRTASPVAPVHPPIQWAPHLPGLMCLLRLHGTAGGAQNLSALGALVNLSNAHLGSIKTRFEGLCLLSLLIGESPTELFQQHCVSWLRSIQQVLQSQDSPSTMELAVAVLRDLLRHASQLPTLFRDISTNHLPGLLTSLLGLRPECEQSALEGMKACVTYFPRACGSLKGKLASFFLSRLDSLNPQLQQLACECYSRLPSLGAGFSQGLKHTENWEQELHSLLTSLHSLLGSLFEETEPAPVQSEGPGIEMLLSHSEDGNTHVLLQLRQRFSGLARCLGLMLSSEFGAPVSVPVQEILDLICRILGISSKNINLLGDGPLRLLLLPSLHLEALDLLSALILACGSRLLRFGALI…	147	AQNLSALGALVNLSNAHLGSIKTRFEGLCLLSLLIGESPTELFQQHCVSWLRSIQQVLQSQDSPSTMELAVAVLRDLLRHASQLPTLFRDISTNHLPGLLTSLLGLRPECEQSALEGMKACVTYFPRACGSLKGKLASFFLSRLDSL	55	424-478	PYSTIRTKVYAILELWVQVCGASAGMLQGGASGEALLTHLLSDISPPADALKLCS	69	570-638	PYNSSCCRLGLYRLLLALLLAPSPRCPPPLACALKAFSLGQWEDSLEVSSFCSEALVTCAALTHPRVPP
	Eukaryota	Opisthokonta	Metazoa	Chordata	Mammalia	Rattus norvegicus	Q56B11	1130	MAAAVLSGPTTGSPAGAPGGPGGLSAAGSGPRLRLLLLESVSGLLQPRTGSHVAPVHPPIQWAPYLPGLMCLLRLHGTAGGAQNLSALGALVNLSNAHLSSIKTRFEGLCLLSLLVGESPTELFQQHCVSWLRSIQQVLQSQDSPPTMELAVAILRDLLRYASQLPTLFRDISTNHLPGLLTSLLGLRPQCEQSALEGMKACVTYFPRACGFLKGKLASFFLSRLDSLNPQLQQLACECYSRLPSLGAGFSQGLKHTENWEQELHSLLTSLHSLLGSLFEETETAPVQSEGPGVEMLLSPSEDDNTHVLLQLWQRFSGLARCLGLMLSSEFGAPVSVPVQEILDLICRILGISSKNINLLGDGPLRLLLLPSLHLEALDLLSALILACGGRLLRFGALI…	151	TAGGAQNLSALGALVNLSNAHLSSIKTRFEGLCLLSLLVGESPTELFQQHCVSWLRSIQQVLQSQDSPPTMELAVAILRDLLRYASQLPTLFRDISTNHLPGLLTSLLGLRPQCEQSALEGMKACVTYFPRACGFLKGKLASFFLSRLDSL	55	424-478	PYSTIRTKVYAILELWVQVCGASAGMLQGGASGEALLTHLLSDISPPADALKLCS	69	570-638	PYNSSCCRLELYRLLLALLLAPSPRCPPPLSCALKAFSLGQWEDSLEVSSFCSEALVTCSALTHPRVPP
	Eukaryota	Opisthokonta	Metazoa	Chordata	Mammalia	Neomonachus schauinslandi	A0A2Y9HLD1	1106	MAAAVLSGPSAGSAAGAPGGAGGLSAVGSGPRLRLLLLESVSGLLQPRAGSAVAPVHPPVRSAPHLPGLMCLLRLHGTVGGAQNLSAVGALVGLSNARLGSIKTRFEGLCLLSLLVGESPTEMFQQHCVSWLRSIQQVLQSQDPPPTMELAVAVLRDLLRYAAQLPTLFRDISMNHLPGLLTSLLGLRPECELSALEGMKACMTYFPRACGSLKGKLASFFLSRVDALSPQLQQLACECYSRLPSLGAGFSQGLKHTESWQQELRSLLASLHSLLGALYEGAETAPVQYEGPGVEVLLTPSEDGDAHALLRLRQRFCGLARCLGLMLSSEFGAPVSVPVQEILDVICRTLSISAKNISLLGDGPLRLLLLPSIHLDALDLLSALILACGGRLLRFGGLV…	152	LHGTVGGAQNLSAVGALVGLSNARLGSIKTRFEGLCLLSLLVGESPTEMFQQHCVSWLRSIQQVLQSQDPPPTMELAVAVLRDLLRYAAQLPTLFRDISMNHLPGLLTSLLGLRPECELSALEGMKACMTYFPRACGSLKGKLASFFLSRVD	55	424-478	PYSTVRTKVYAVLELWVQVCGASAGVLQGGASGEALLSHLLSDIAPPADALKLRS	69	570-638	PYTSSRCRRELYRLLLALLLAPSPRCPPPLACALHAFSLGQREDSLEVSSFCSEALVVCAALTHPRVPP
	Eukaryota	Opisthokonta	Metazoa	Chordata	Mammalia	Puma concolor	A0A6P6HJV5	438	MELAVAVLRDLLRYAAQLPTLFRDISTNHLPGLLTSLLGLRPECELSAMEGMKACMTYFPRACGSLKGKLASFFLSRVDALSPQLQQDLLSALILACGSRLLRFGALISRLLPQVLNAWNLGRDALPPGQERPYSAVRTKVYAVLDLWVQVCGASAGVLQGGASGEALLSHLLSDISPPADALKLRSPRGSPDGGLQSGKPSAPKKLKLDMGEATAPPGHRKGDSNANSDVCAAALRGLSRTVLMCGPLIKEETHRRLHDLVLPLVMGVRQGEVLGSSPYTSSRCRRELYRLLLALLLAPSPRCPPPLACALQAFSLGQREDSLEVSSFCSEALSGRILLGRLPEPFKRPPLIAARSYPPPSTPHPALSAPPAPLGSFNTPRTLLPAVPSALGLEHLPT…	78	ELAVAVLRDLLRYAAQLPTLFRDISTNHLPGLLTSLLGLRPECELSAMEGMKACMTYFPRACGSLKGKLASFFLSRVD	55	133-187	PYSAVRTKVYAVLDLWVQVCGASAGVLQGGASGEALLSHLLSDISPPADALKLRS	63	279-341	PYTSSRCRRELYRLLLALLLAPSPRCPPPLACALQAFSLGQREDSLEVSSFCSEALSGRILLG
	Eukaryota	Opisthokonta	Metazoa	Chordata	Mammalia	Gorilla gorilla gorilla	G3QQ30	1180	MLLPSLSPRVQPAFTQCARPQPPPHARSPVGGRRGVFASSRHATTGTRGKMAAAVLSGPSAGSAAGVPGGTGGLSAVSSGPRLRLLLLESVSGLLQPRTGSAVAPVHPPNRSAPHLPGLMCLLRLHGSVGGAQNLSALGALVSLSNARLSSIKTRFEGLCLLSLLVGESPTELFQQHCVSWLRSIQQVLQTQDPPATMELAVAVLRDLLRYAAQLPALFRDISMNHLPGLLTSLLGLRPECEQSALEGMKACMTYFPRACGSLKGKLASFFLSRVDALSPQLQQLACECYSRLPSLGAGFSQGLKHTESWEQELHSLLASLHTLLGALYEGAETAPVQNEGPGVEMLLSSEDGDAHVLLQLRQRFSGLACCLGLMLSSEFGAPVSVPVQEILDFICRTL…	163	PHLPGLMCLLRLHGSVGGAQNLSALGALVSLSNARLSSIKTRFEGLCLLSLLVGESPTELFQQHCVSWLRSIQQVLQTQDPPATMELAVAVLRDLLRYAAQLPALFRDISMNHLPGLLTSLLGLRPECEQSALEGMKACMTYFPRACGSLKGKLASFFLSRVD	65	473-537	PYSTVRTKVYAILELWVQVCGASAGMLQGGASGEALLTHLLSDISPPADALKLRSPRGSPDGSLQ	71	619-689	PYTSSRCRRELYCLLLALLLAPSPRCPPPLACALQAFSLGQREDSLEVSSFCSEALVTCAALTHPRVPPLQ
	Eukaryota	Opisthokonta	Metazoa	Chordata	Mammalia	Ictidomys tridecemlineatus	I3MPV5	1134	MAAAVLSGPSAGSPAGVPGGTGGLSAMNSGPRLRLLLLESVSGLLQPRTGSTIAPVHPPVCSVPHLPGLMCLLRLHGTVGGAQNLSALGALVSLSNARLGSIKTRFEGLCLLSLLVGESPTEMFQQHCVSWLRSIQQVLQSQDPPPTMELAVAVLRDLLRYAAQLPTLFRDISINHLPGLLTSLLGLRPECEQSALEGMKACMTYFPRACGSLKGKLASFFLSRVDALSPQLQQLACECYSRLPSLGAGFSQGLKHTESWEQELHSLLASLHSLLGALYEGAETAPVQNEGPGVETLLSPSEDGDAHVLLRLRQRFSGLARCLGLMLSSEFGAPVSVPVQEVLDLICRTLSVSGKNISLLGDGPLRLLLLPSIHLEALDLLSALILACGGRLLRFGALI…	162	HLPGLMCLLRLHGTVGGAQNLSALGALVSLSNARLGSIKTRFEGLCLLSLLVGESPTEMFQQHCVSWLRSIQQVLQSQDPPPTMELAVAVLRDLLRYAAQLPTLFRDISINHLPGLLTSLLGLRPECEQSALEGMKACMTYFPRACGSLKGKLASFFLSRVD	55	424-478	PYSTIRTKVYAILELWVQVCGASAGVLQGGASGEALLTHLLSDISPPSDALKLRS	72	570-641	PYTSSCCRRELYRLLLALLLAPSPRCPPPLACALQAFSLGQREDSLEVSSFCSEALVTCAALTHPRVPPLQA
	Eukaryota	Opisthokonta	Metazoa	Chordata	Mammalia	Ictidomys tridecemlineatus	A0A287DE52	1152	MAAAVLSGPSAGSPAGVPGGTGGLSAMNSGPRLRLLLLESVSGLLQPRTGSTIAPVHPPVCSVPHLPGLMCLLRLHGTVGGAQNLSALGALVSLSNARLGSIKTRFEGLCLLSLLVGESPTEMFQQHCVSWLRSIQQVLQSQDPPPTMELAVAVLRDLLRYAAQLPTLFRDISINHLPGLLTSLLGLRPECEQSALEGMKACMTYFPRACGSLKGKLASFFLSRVDALSPQLQQLACECYSRLPSLGAGFSQGLKHTESWEQELHSLLASLHSLLGALYEGAETAPVQNEGPGVETLLSPSEDGDAHVLLRLRQRFSGLARCLGLMLSSEFGAPVSVPVQEVLDLICRTLSVSGKNISLLGDGPLRLLLLPSIHLEALDLLSALILACGGRLLRFGALI…	162	HLPGLMCLLRLHGTVGGAQNLSALGALVSLSNARLGSIKTRFEGLCLLSLLVGESPTEMFQQHCVSWLRSIQQVLQSQDPPPTMELAVAVLRDLLRYAAQLPTLFRDISINHLPGLLTSLLGLRPECEQSALEGMKACMTYFPRACGSLKGKLASFFLSRVD	55	424-478	PYSTIRTKVYAILELWVQVCGASAGVLQGGASGEALLTHLLSDISPPSDALKLRS	72	570-641	PYTSSCCRRELYRLLLALLLAPSPRCPPPLACALQAFSLGQREDSLEVSSFCSEALVTCAALTHPRVPPLQA
[truncated: 143 more rows]

## Sheet: Table S2
Table S2. Information on proteins with RIX domain.
[truncated: 1,904 more rows]

## Sheet: Table S3
Table S3. Information on proteins with two NUC domains.
[truncated: 29 more rows]

## Sheet: Table S4
Table S4. Information on proteins with one NUC domain.
[truncated: 26 more rows]

[truncated: 4 more sheets: Table S5, Table S6, Table S7, Table S8]
